# Supplementary material for: Proteomic Profiling of Early Secreted Proteins in Response to Lipopolysaccharide-Induced Vascular Endothelial Cell EA.hy926 Injury
Source: Biomedicines. 2023 Nov 15;11(11):3065. doi: 10.3390/biomedicines11113065 (PMC10669054; doi:10.3390/biomedicines11113065)
Supplement: Supplementary file 1 [file biomedicines-11-03065-s001.zip]

Archive with 1 entries (1 files):
- biomedicines-2613880-supplementary-updated-highlight.xlsx
