# Supplementary material for: Proteomic Profiling of Early Secreted Proteins in Response to Lipopolysaccharide-Induced Vascular Endothelial Cell EA.hy926 Injury
Source: Biomedicines. 2023 Nov 15;11(11):3065. doi: 10.3390/biomedicines11113065 (PMC10669054; doi:10.3390/biomedicines11113065)
Supplement: Supplementary file 1 [file biomedicines-11-03065-s001.zip › biomedicines-2613880-supplementary-updated-highlight.xlsx]

## Sheet: Protein names & intensity
Majority protein IDs	Entry Name	Protein names	Gene Names	T: Peptide sequences	N: Q-value	N: Score	C2-1_1	C2-1_2	C2-1_3	C2-2_1	C2-2_2	C2-2_3	C2-3_1	C2-3_2	C2-3_3	LPS EA-1h-1_1	LPS EA-1h-1_2	LPS EA-1h-1_3	LPS EA-1h-2_1	LPS EA-1h-2_2	LPS EA-1h-2_3	LPS EA-1h-3_1	LPS EA-1h-3_2	LPS EA-1h-3_3	LPS EA-3h-1_1	LPS EA-3h-1_2	LPS EA-3h-1_3	LPS EA-3h-2_1	LPS EA-3h-2_2	LPS EA-3h-2_3	LPS EA-3h-3_1	LPS EA-3h-3_2	LPS EA-3h-3_3	LPS EA-6h-1_1	LPS EA-6h-1_2	LPS EA-6h-1_3	LPS EA-6h-2_1	LPS EA-6h-2_2	LPS EA-6h-2_3	LPS EA-6h-3_1	LPS EA-6h-3_2	LPS EA-6h-3_3	LPS EA-12h-1_1	LPS EA-12h-1_2	LPS EA-12h-1_3	LPS EA-12h-2_1	LPS EA-12h-2_2	LPS EA-12h-2_3	LPS EA-12h-3_1
A0A024R1R8	TMA7B_HUMAN	Translation machinery-associated protein 7B	TMA7B	QKQKEEQK	0.95229	-1.602	0	0	0	0	0	0	15.3204	15.2581	0	0	0	0	0	15.5319	0	0	12.4667	12.2622	0	15.0855	0	0	0	0	0	0	0	14.9772	0	0	0	0	0	14.7207	0	0	0	0	0	0	0	0	0
A0A075B6I0	LV861_HUMAN	Immunoglobulin lambda variable 8-61	IGLV8-61	SSGVPDR	0.89291	-0.79581	0	0	0	0	0	0	0	0	0	0	0	0	0	0	0	0	0	0	0	0	0	0	0	0	0	0	0	0	0	0	0	0	0	0	0	0	0	0	0	0	0	0	0
A0A096LP49	CC187_HUMAN	Coiled-coil domain-containing protein 187	CCDC187	ASTLMLRRK	0.95153	-2.7241	0	0	0	0	0	0	0	0	0	0	0	0	0	0	0	0	0	0	0	0	0	0	0	0	0	0	0	0	0	0	0	0	9.42769	0	0	0	0	0	0	0	0	0	0
A0A096LPK9	ORN4C_HUMAN	Olfactory receptor 4N4C	OR4N4C	HVVCQVDFIIRN	0.25806	-0.10228	0	0	0	0	0	0	0	0	0	0	0	0	0	0	0	0	0	0	0	0	0	0	0	0	0	0	0	0	0	0	0	0	0	0	0	0	0	0	0	10.0645	0	0	0
A0A0B4J1W7	NPIA9_HUMAN	Nuclear pore complex-interacting protein family member A9	NPIPA9	AQALRRR	0.88866	-0.77687	0	0	0	0	0	0	0	0	0	0	0	0	0	0	0	0	0	0	0	0	0	0	0	0	0	0	0	0	0	0	0	0	0	0	0	0	0	0	0	0	0	0	0
A0A1B0GTR0	EDD13_HUMAN	Epididymal protein 13	EDDM13	EVATKEK	0.94228	-1.4125	0	0	0	0	0	0	0	0	0	0	0	0	0	0	0	0	0	0	0	0	0	0	0	0	0	0	0	0	0	0	0	0	0	0	0	0	0	0	0	0	0	14.6144	0
A0A1B0GTZ2	CC196_HUMAN	Putative coiled-coil domain-containing protein 196 (Long intergenic non-protein coding RNA 238)	CCDC196 C14orf53 LINC00238 NCRNA00238	IDDNYLK	0.94417	-1.4521	0	0	0	0	0	0	0	0	0	0	0	0	11.4802	0	0	0	0	0	0	0	0	0	0	0	0	9.94372	9.8309	0	0	0	0	0	0	0	0	0	0	0	8.69791	15.1557	0	0	0
A0A1B0GUX0	VAFNB_HUMAN	Protein ATP6V1FNB (ATP6V1F neighbor gene protein)	ATP6V1FNB	SRQLNIDALR	0.95	-1.5904	0	0	9.58412	0	0	0	0	0	0	0	0	0	0	0	0	0	0	0	0	0	0	0	0	0	0	0	0	0	0	0	0	0	0	0	0	0	0	0	0	0	0	0	0
A0A1B0GV03	GG6L7_HUMAN	Golgin subfamily A member 6-like protein 7	GOLGA6L7	EERLWDEYEK	0.95239	-2.1845	0	0	0	0	0	0	0	9.46599	0	0	0	0	0	0	9.28265	0	0	0	0	0	8.9271	0	0	0	0	0	0	0	0	0	0	0	0	0	0	0	0	0	0	0	0	0	9.62136
A0A1B0GVH7	IQCM_HUMAN	IQ domain-containing protein M	IQCM	AVINMYGR	0.95011	-2.3755	0	0	0	0	0	0	0	0	0	0	0	0	0	0	0	0	0	0	0	0	0	0	0	0	0	0	0	0	0	0	0	0	0	0	0	0	0	0	0	0	0	0	0
A0A1B0GWH4	HSFX3_HUMAN	Heat shock transcription factor, X-linked member 3	HSFX3	NLVATRR	0.70261	-0.334	0	0	0	0	0	0	0	0	0	0	0	0	0	0	0	0	10.1747	0	0	0	0	0	0	0	0	0	0	0	0	0	0	0	0	0	0	0	0	0	0	0	0	0	0
A0A3B3IS91	PLGRF_HUMAN	POLG alternative reading frame (POLGARF) (ORF-Y) [Cleaved into: POLGARF C-terminal fragment (POLGARFin)]	POLGARF	GAGPGVR	0.27723	-0.11211	0	15.6781	0	13.0102	13.1287	0	13.256	13.3079	13.316	0	15.1773	0	0	0	0	0	18.3947	0	14.7268	0	0	13.7925	0	0	0	0	0	0	0	0	13.8243	0	0	0	0	0	0	13.6317	13.611	0	0	0	0
A0A3B3IT33	TR51G_HUMAN	Putative tripartite motif-containing protein 51G (Tripartite motif-containing 51G pseudogene)	TRIM51G TRIM51GP	TVSFVDVDR	0.90963	-0.82108	0	0	0	0	0	0	0	0	0	0	0	0	0	0	0	0	0	0	0	0	0	0	0	0	0	0	0	0	0	0	0	0	0	0	0	0	0	0	0	0	0	0	0
A0AVT1	UBA6_HUMAN	Ubiquitin-like modifier-activating enzyme 6 (Ubiquitin-activating enzyme 6) (EC 6.2.1.45) (Monocyte protein 4) (MOP-4) (Ubiquitin-activating enzyme E1-like protein 2) (E1-L2)	UBA6 MOP4 UBE1L2	NGISFTIWDR	0.89059	-0.80253	0	0	0	0	0	0	0	0	0	0	0	0	0	0	0	0	0	0	0	0	0	0	0	0	0	0	0	0	0	0	0	0	0	0	0	0	0	0	0	9.85765	0	0	0
A0FGR9	ESYT3_HUMAN	Extended synaptotagmin-3 (E-Syt3) (Chr3Syt)	ESYT3 FAM62C	GPLLIKK	0.908	-0.9507	0	0	0	0	0	0	0	0	0	0	0	0	0	0	0	0	0	0	0	0	0	0	0	0	0	12.4132	0	0	0	0	0	0	0	0	0	0	0	0	0	0	0	0	0
A0MZ66	SHOT1_HUMAN	Shootin-1 (Shootin1)	SHTN1 KIAA1598	ETDSSNC	0.89183	-0.79683	0	0	0	0	0	0	0	0	0	0	0	0	0	0	0	0	0	0	0	0	0	0	0	8.76646	0	9.0908	0	0	0	8.84806	0	0	0	0	0	0	8.99141	9.1372	9.26758	0	0	0	0
A0PG75	PLS5_HUMAN	Phospholipid scramblase family member 5	PLSCR5	FTIQNANKEDILK	0.71429	-0.33237	0	9.4624	9.27263	9.39738	9.87629	0	0	0	0	0	0	0	0	0	0	0	0	0	0	0	0	0	0	0	0	0	0	0	0	0	0	0	0	0	0	0	0	0	0	0	0	0	0
A1A5B4	ANO9_HUMAN	Anoctamin-9 (Transmembrane protein 16J) (Tumor protein p53-inducible protein 5) (p53-induced gene 5 protein)	ANO9 PIG5 TMEM16J TP53I5	ESRFTIR	0.9495	-1.5632	0	0	0	0	0	0	0	0	0	0	0	0	0	0	0	8.76138	0	0	0	0	0	0	0	0	0	0	0	0	0	0	0	0	0	0	0	0	0	0	0	0	0	0	0
A1A5C7	S22AN_HUMAN	Solute carrier family 22 member 23	SLC22A23 C6orf85	REAAGGGPGR	0.93329	-1.1758	0	0	0	0	0	0	0	0	0	0	0	0	0	0	0	0	11.8004	0	0	0	0	0	0	0	0	0	0	0	0	0	0	0	0	0	0	0	0	0	0	0	0	0	0
A1IGU5	ARH37_HUMAN	Rho guanine nucleotide exchange factor 37	ARHGEF37	QAGLNKDPR	0.92816	-1.0926	0	0	0	0	0	0	0	0	0	0	0	0	0	0	0	0	0	0	0	0	0	0	0	0	0	0	0	0	0	0	0	0	0	0	0	0	0	0	0	0	0	0	9.2979
A1L4H1	SRCRL_HUMAN	Soluble scavenger receptor cysteine-rich domain-containing protein SSC5D (Soluble scavenger protein with 5 SRCR domains) (SSc5D)	SSC5D	TTTKAPGKMPK	0.91562	-0.83504	0	0	0	0	0	0	0	0	0	0	0	0	0	0	0	0	0	0	0	0	0	0	0	0	0	0	0	0	0	0	0	0	0	0	0	0	0	0	0	0	0	0	0
A1Z1Q3	MACD2_HUMAN	ADP-ribose glycohydrolase MACROD2 (MACRO domain-containing protein 2) (O-acetyl-ADP-ribose deacetylase MACROD2) (EC 3.5.1.-) ([Protein ADP-ribosylaspartate] hydrolase MACROD2) (EC 3.2.2.-) ([Protein ADP-ribosylglutamate] hydrolase MACROD2) (EC 3.2.2.-)	MACROD2 C20orf133	GHINGSHK	0.90656	-0.8272	0	0	0	0	0	0	0	0	0	0	0	0	0	0	0	12.238	0	0	0	0	0	0	0	0	0	0	0	0	0	0	0	0	0	0	0	0	0	0	0	0	0	0	0
A2A288	ZC12D_HUMAN	Probable ribonuclease ZC3H12D (EC 3.1.-.-) (MCP-induced protein 4) (Transformed follicular lymphoma) (Zinc finger CCCH domain-containing protein 12D) (p34)	ZC3H12D C6orf95 MCPIP4 TFL	GSPDLAALR	0.72286	-0.35945	0	0	0	0	0	0	0	0	0	0	0	0	0	8.90364	0	0	0	0	0	0	0	0	0	0	0	0	0	0	0	0	0	0	0	0	0	0	0	0	0	11.8543	11.9743	11.7358	9.45341
A2AJT9	BCLA3_HUMAN	BCLAF1 and THRAP3 family member 3	BCLAF3 CXorf23	YPEDRDFR	0.95227	-1.602	0	0	0	0	0	0	0	0	0	0	0	0	0	0	9.63537	0	0	0	0	0	0	0	0	0	0	0	0	0	0	0	0	0	0	0	0	0	0	0	0	0	0	0	0
A2PYH4	HFM1_HUMAN	Probable ATP-dependent DNA helicase HFM1 (EC 3.6.4.12) (SEC63 domain-containing protein 1)	HFM1 SEC3D1	LPLQESKSKFQR	0.94392	-1.47	0	0	0	0	0	0	0	0	0	0	12.3221	0	0	0	0	14.0975	0	0	12.4724	0	0	0	11.218	0	13.7442	0	0	0	0	0	0	0	0	0	0	0	0	12.0469	0	0	0	0	15.6853
A2RRD8	ZN320_HUMAN	Zinc finger protein 320	ZNF320	VFSCKSHLEIHR	0.93395	-1.1615	0	0	0	0	0	0	0	0	0	0	0	0	0	0	0	0	0	0	0	0	0	0	0	0	0	0	0	0	0	0	0	0	0	0	0	0	0	0	0	0	0	0	9.26423
A2RRH5	WDR27_HUMAN	WD repeat-containing protein 27	WDR27	LQLFLAE	0.88688	-0.78779	0	0	0	0	0	0	0	0	0	0	0	0	0	0	0	0	0	0	0	0	0	0	0	0	0	0	12.0447	0	0	0	0	0	0	0	0	0	0	0	0	0	0	0	0
A2RTY3	HEAT9_HUMAN	Protein HEATR9 (HEAT repeat-containing protein 9)	HEATR9 C17orf66	HVIRALIK	0.95154	-1.5245	0	0	0	0	0	0	0	0	0	0	0	0	0	0	0	0	0	0	0	0	0	0	0	0	0	0	0	0	0	0	0	0	0	0	0	0	0	0	0	0	0	0	0
A2RU37	CI170_HUMAN	Uncharacterized protein encoded by LINC02872 (Long intergenic non-protein coding RNA 2872)	LINC02872 C9orf170	NLLIDVTR	0.90653	-0.82733	0	0	0	0	0	0	0	0	0	0	0	0	0	0	0	0	0	0	0	0	0	0	0	0	0	0	0	0	0	0	0	0	0	0	0	0	0	0	0	0	0	0	0
A2RUS2	DEND3_HUMAN	DENN domain-containing protein 3	DENND3 KIAA0870	SSHLHVTHR	0.95006	-2.282	0	0	0	0	0	0	0	0	0	0	0	0	0	0	12.0547	0	0	0	0	0	0	0	0	0	0	0	0	0	0	0	0	0	0	0	0	0	0	0	0	0	0	0	0
A2VCK2	DCD2B_HUMAN	Doublecortin domain-containing protein 2B	DCDC2B	LLTEKVK	0.94937	-1.5639	0	0	0	0	0	0	0	0	0	0	0	0	0	0	0	0	0	0	0	0	0	0	0	0	0	0	0	0	0	0	0	0	0	0	0	0	0	0	0	0	0	0	0
A2VDJ0	T131L_HUMAN	Transmembrane protein 131-like	TMEM131L KIAA0922	KTTHTPTLK	0.95205	-1.936	0	0	9.20843	0	0	0	0	0	0	0	0	0	0	0	0	0	0	0	0	0	0	0	0	0	0	0	0	0	0	0	0	0	0	0	0	0	0	0	0	0	0	0	0
A4D1E1	Z804B_HUMAN	Zinc finger protein 804B	ZNF804B	TTEKDKSK	0.88948	-0.80831	0	0	0	0	0	0	0	0	0	0	0	0	0	0	0	0	0	0	0	0	0	0	0	0	0	0	0	0	0	0	0	0	0	0	0	0	0	0	0	0	11.221	0	0
A4D1F6	LRRD1_HUMAN	Leucine-rich repeat and death domain-containing protein 1	LRRD1	NCQKIIKIELSYNK	0.95251	-3.2494	0	0	0	0	0	0	0	0	0	0	0	0	0	0	0	0	0	0	0	0	0	0	8.64681	8.38526	0	0	0	0	0	0	0	0	0	0	0	0	0	0	0	0	0	0	0
A4D263	SPT48_HUMAN	Spermatogenesis-associated protein 48	SPATA48 C7orf72	DVEIQDTPGK	0.93204	-1.1528	0	0	0	0	0	0	0	0	0	0	0	0	0	0	0	0	0	0	0	0	0	0	0	0	0	0	0	0	0	0	0	0	0	0	0	0	0	0	0	0	0	10.1648	0
A4FU01	MTMRB_HUMAN	Myotubularin-related protein 11 (Cisplatin resistance-associated protein) (hCRA) (Inactive phosphatidylinositol 3-phosphatase 11)	MTMR11	VPDTLTFLR	0.95499	-1.7778	0	0	0	0	0	0	0	0	0	0	0	0	0	0	0	0	0	0	0	0	0	0	0	0	0	0	0	0	0	0	0	0	0	0	0	0	0	0	0	10.2739	0	10.5413	0
A4UGR9	XIRP2_HUMAN	Xin actin-binding repeat-containing protein 2 (Beta-xin) (Cardiomyopathy-associated protein 3) (Xeplin)	XIRP2 CMYA3	EERLITER	0.95903	-5.2703	0	0	0	0	0	0	0	0	0	0	0	10.6013	0	0	0	13.9874	0	0	10.0772	0	0	0	0	0	12.5475	10.2613	0	0	0	0	0	0	0	0	0	0	0	0	0	0	16.4616	11.6033	0
A5A3E0	POTEF_HUMAN	POTE ankyrin domain family member F (ANKRD26-like family C member 1B) (Chimeric POTE-actin protein)	POTEF A26C1B	AGFAGDDAPR	0.95358	-3.1714	0	0	0	0	0	0	0	0	0	0	0	0	0	0	0	0	12.2123	0	0	0	0	0	0	0	0	0	0	0	0	0	0	0	0	0	0	0	0	0	0	0	0	0	0
A5D8W1	CFA69_HUMAN	Cilia- and flagella-associated protein 69	CFAP69 C7orf63	DQTAASLLIK	0.94433	-1.4415	0	10.7574	0	0	0	0	0	0	0	0	0	0	0	0	0	0	0	0	0	0	0	0	0	0	0	0	0	0	0	0	0	0	0	0	0	0	0	0	0	0	0	0	0
A6H8Y1	BDP1_HUMAN	Transcription factor TFIIIB component B'' homolog (Transcription factor IIIB 150) (TFIIIB150) (Transcription factor-like nuclear regulator)	BDP1 KIAA1241 KIAA1689 TFNR	IRSRLAKPKPNLEK	0.9512	-2.6606	0	0	0	0	0	0	0	0	0	0	0	0	0	0	0	0	0	0	0	0	0	0	0	0	0	0	0	0	0	0	0	0	0	0	0	0	0	0	0	11.6398	0	0	0
A6NC05	YD286_HUMAN	Glutaredoxin-like protein C5orf63	C5orf63	QPYKDQK	0.95006	-1.5599	0	0	0	0	0	0	0	0	0	0	0	0	0	0	0	0	0	0	0	0	0	0	0	0	0	0	0	0	0	0	0	0	0	0	0	9.0846	0	0	0	0	0	0	0
A6NCL7	AN33B_HUMAN	Ankyrin repeat domain-containing protein 33B	ANKRD33B	GPAAPAPR	0.90931	-0.82759	0	0	0	0	0	0	0	0	0	0	0	0	0	0	0	0	0	0	0	0	0	0	0	0	0	0	0	0	0	0	0	0	0	0	0	0	0	0	0	0	0	0	0
A6NCQ9	RN222_HUMAN	RING finger protein 222	RNF222	ALLLITLIAVVAVVAAILPWVLLVR	0.9141	-0.88269	0	0	0	0	0	0	0	0	0	0	0	0	0	0	0	0	0	0	0	0	0	0	0	0	0	0	0	0	0	0	0	0	0	0	0	0	0	0	0	11.7741	11.5522	11.9273	0
A6NE52	WDR97_HUMAN	WD repeat-containing protein 97	WDR97 KIAA1875	VLSETLK	0.88386	-0.78605	0	0	0	0	0	0	0	0	0	0	0	0	0	0	12.4021	0	0	0	0	0	0	0	0	0	0	0	0	0	0	0	0	0	0	0	0	9.47186	0	0	0	0	0	0	0
A6NES4	MRO2A_HUMAN	Maestro heat-like repeat-containing protein family member 2A (HEAT repeat-containing protein 7B1)	MROH2A HEATR7B1	LLARLLVLMSSPYK	0.95054	-1.5373	0	0	8.99379	0	0	0	0	0	0	0	0	0	0	0	0	0	0	0	0	0	0	0	0	0	0	0	0	0	0	0	0	0	0	0	0	0	0	0	0	0	0	0	0
A6NFI3	ZN316_HUMAN	Zinc finger protein 316	ZNF316	HQAVHTADRPHCCPDCGQAFR	0.95259	-1.9655	0	0	0	0	0	0	0	0	0	0	0	0	0	0	0	0	0	0	0	0	0	0	0	0	10.5981	0	0	0	0	0	0	0	0	0	0	0	0	0	0	0	0	0	0
A6NHR8	FA47D_HUMAN	Putative protein FAM47D	FAM47DP	EWVSELQYR	0.91034	-0.82579	0	0	0	0	0	0	0	0	0	0	0	0	0	0	0	0	0	0	0	0	0	0	0	0	0	0	0	0	0	0	0	0	0	0	0	0	0	0	0	0	0	11.1235	0
A6NI15	MSGN1_HUMAN	Mesogenin-1 (Paraxial mesoderm-specific mesogenin1) (pMesogenin1) (pMsgn1)	MSGN1	GREPRAQSA	0.89996	-0.81031	0	0	0	0	0	0	0	0	0	0	0	0	0	0	0	0	0	10.8912	0	0	0	0	0	0	10.2658	0	0	0	0	0	0	0	0	0	0	0	0	0	0	0	0	0	0
A6NIK2	LR10B_HUMAN	Leucine-rich repeat-containing protein 10B	LRRC10B	ALEAAPGLGT	0.91012	-0.82319	0	0	0	0	0	0	0	0	0	0	0	0	0	0	0	0	0	0	0	0	0	0	0	0	0	0	0	0	0	0	0	0	0	0	0	0	0	0	0	0	0	0	0
A6NIV6	LRIQ4_HUMAN	Leucine-rich repeat and IQ domain-containing protein 4 (Leucine-rich repeat-containing protein 64)	LRRIQ4 LRRC64	FGELLKPQK	0.94925	-2.3445	0	0	0	0	0	0	0	0	0	0	0	0	0	0	0	0	0	0	0	0	0	0	0	0	9.9571	0	0	0	0	0	0	0	0	0	0	0	0	0	0	0	0	0	0
A6NKK0	OR5H1_HUMAN	Olfactory receptor 5H1 (HTPCRX14)	OR5H1	KSDKGVR	0.89137	-0.76579	12.1819	0	0	0	0	0	0	12.0561	0	0	0	0	0	0	0	0	0	0	0	0	0	0	0	0	0	0	0	0	0	0	0	0	0	0	0	0	0	0	0	0	0	0	0
A6NLI5	TR64C_HUMAN	Tripartite motif-containing protein 64C	TRIM64C	VIITIQYQK	0.91289	-0.82925	0	0	0	0	0	0	0	0	0	0	0	0	0	0	0	0	0	0	0	0	0	0	0	0	0	0	0	0	0	0	0	0	0	0	0	0	9.06002	0	0	0	0	0	0
A6NM76	O6C76_HUMAN	Olfactory receptor 6C76	OR6C76	IPSAQQRK	0.95124	-2.0529	0	0	10.2113	0	0	0	0	0	0	0	0	0	0	0	0	0	0	0	0	0	0	0	0	0	0	0	0	0	0	0	0	0	0	0	0	0	0	0	0	0	0	0	0
A6NMK7	CPS4L_HUMAN	Putative cleavage and polyadenylation specificity factor subunit 4-like protein	CPSF4L	FGDCSNK	0.83097	-0.44067	0	9.0227	0	0	0	0	0	0	0	0	0	0	0	0	0	0	0	0	0	0	0	0	0	0	0	0	0	0	0	0	0	0	0	9.59253	0	0	0	0	0	0	0	0	0
A6NMK8	INY2B_HUMAN	Protein INSYN2B (Inhibitory synaptic factor family member 2B)	INSYN2B C5orf57 FAM196B	KKCFWWI	0.90703	-0.95983	0	0	0	0	0	0	0	0	9.62436	0	0	0	0	0	0	0	0	0	0	0	0	0	0	0	0	0	0	0	0	0	0	0	0	0	0	0	0	0	0	0	0	0	0
A6NMS3	OR5K4_HUMAN	Olfactory receptor 5K4	OR5K4	LTFCRSNK	0.94121	-1.5077	0	0	0	0	0	0	0	0	0	0	0	0	0	0	0	0	0	0	0	0	0	0	0	0	0	0	0	0	0	0	0	0	0	0	0	0	0	0	0	9.24177	0	9.31476	0
A6NMX2	I4E1B_HUMAN	Eukaryotic translation initiation factor 4E type 1B	EIF4E1B	SNSLAKNK	0.94037	-1.4929	0	0	0	0	0	0	0	0	0	0	0	0	0	0	0	0	0	0	0	0	0	0	0	0	0	0	0	0	0	0	0	0	0	0	0	0	0	0	0	0	0	0	0
A6NNB3	IFM5_HUMAN	Interferon-induced transmembrane protein 5 (Bone-restricted interferon-induced transmembrane protein-like protein) (BRIL) (Dispanin subfamily A member 1) (DSPA1)	IFITM5	MDTAYPREDTR	0.94284	-1.478	0	0	0	0	0	0	0	0	0	0	0	0	0	0	0	0	0	0	0	0	0	0	0	0	0	0	0	0	0	0	0	0	0	0	0	0	0	0	0	0	0	8.80516	0
A6NNM8	TTL13_HUMAN	Tubulin polyglutamylase TTLL13 (EC 6.3.2.-) (Tubulin tyrosine ligase like 13) (Tubulin tyrosine ligase-like family member 13 pseudogene) (Tubulin--tyrosine ligase-like protein 13)	TTLL13 TTLL13P	DRLGSQELK	0.95163	-1.9891	0	0	0	0	0	0	0	0	0	0	0	0	0	0	0	0	0	0	0	0	0	0	0	0	0	0	0	0	0	0	0	0	0	0	0	0	0	0	0	0	0	0	0
A6NNY8	UBP27_HUMAN	Ubiquitin carboxyl-terminal hydrolase 27 (EC 3.4.19.12) (Deubiquitinating enzyme 27) (Ubiquitin carboxyl-terminal hydrolase 22-like) (Ubiquitin thioesterase 27) (Ubiquitin-specific-processing protease 27) (X-linked ubiquitin carboxyl-terminal hydrolase 27)	USP27X USP22L USP27	CGSCQSYQESTK	0.94967	-2.5411	0	0	0	0	0	0	0	0	0	0	0	0	0	0	0	0	0	0	0	0	0	0	0	0	0	0	0	0	0	0	0	0	0	0	0	0	0	0	0	0	0	0	0
A6PVS8	LRIQ3_HUMAN	Leucine-rich repeat and IQ domain-containing protein 3 (Leucine-rich repeat-containing protein 44)	LRRIQ3 LRRC44	LERSMKEFFAPQR	0.95326	-3.0368	0	0	0	0	0	0	0	0	0	0	0	0	0	0	0	0	0	10.9433	0	0	0	0	0	0	9.4889	0	0	0	0	0	0	0	0	0	0	0	0	0	0	0	0	0	0
A7MD48	SRRM4_HUMAN	Serine/arginine repetitive matrix protein 4 (Medulloblastoma antigen MU-MB-2.76) (Neural-specific serine/arginine repetitive splicing factor of 100 kDa) (Neural-specific SR-related protein of 100 kDa) (nSR100)	SRRM4 KIAA1853	HHRCPSR	0.95239	-2.2206	0	0	0	0	0	0	0	0	0	0	0	0	0	0	0	0	0	0	0	0	0	0	0	0	0	0	0	0	0	0	0	0	0	0	0	0	0	0	0	0	0	11.692	0
A8K7I4	CLCA1_HUMAN	Calcium-activated chloride channel regulator 1 (EC 3.4.-.-) (Calcium-activated chloride channel family member 1) (hCLCA1) (Calcium-activated chloride channel protein 1) (CaCC-1) (hCaCC-1)	CLCA1 CACC1	ALGGVNAARR	0.9338	-1.1656	0	0	0	0	0	0	0	0	0	0	0	0	0	0	0	0	0	0	0	0	0	0	0	0	0	0	0	0	0	0	0	0	0	0	0	0	0	0	0	0	0	0	0
A8K8P3	SFI1_HUMAN	Protein SFI1 homolog (hSFI1)	SFI1 KIAA0542	DGAVKKPYSAK	0.95188	-2.0004	0	0	0	0	0	0	0	0	0	0	0	0	0	0	0	0	0	0	0	0	0	0	0	0	0	0	0	0	0	0	0	0	0	0	0	0	0	8.60644	0	0	0	0	0
A8MPS7	YDJC_HUMAN	Carbohydrate deacetylase (EC 3.5.1.-)	YDJC	VLTAPTLR	0.90689	-0.82718	0	0	0	0	0	0	0	15.9044	15.8325	0	0	0	0	0	0	0	0	0	0	0	0	0	0	0	0	0	0	0	0	0	0	0	0	0	0	0	0	0	0	0	0	0	0
A8MUH7	PDZ1P_HUMAN	Putative PDZ domain-containing protein PDZK1P1 (PDZ domain-containing 1 pseudogene 1) (PDZ domain-containing 1 pseudogene 2)	PDZK1P1 PDZK1P2	AHSTASHSSSNSEDTEM	0.75053	-0.39163	0	0	0	0	0	0	0	0	0	0	0	0	0	0	0	0	0	0	0	0	0	0	0	0	0	0	0	0	0	0	0	0	0	0	0	0	0	0	0	0	0	0	0
A8MVW5	HECA2_HUMAN	HEPACAM family member 2 (Mitotic kinetics regulator)	HEPACAM2 MIKI UNQ305/PRO346	LAYQWLK	0.89335	-0.78206	0	0	0	0	0	0	0	0	0	0	0	0	0	0	0	13.015	0	0	0	0	0	0	0	0	0	0	0	0	0	0	0	0	0	0	0	0	0	0	0	0	0	0	0
A8MXQ7	IQAK1_HUMAN	IQ motif and ankyrin repeat domain-containing protein 1	IQANK1	AIQGAFR	0.95413	-1.7584	0	0	0	0	0	0	0	0	0	0	0	0	0	0	0	0	0	0	0	0	0	0	0	0	0	0	0	0	0	0	0	0	0	0	0	0	0	0	0	0	0	0	0
A9Z1Z3	FR1L4_HUMAN	Fer-1-like protein 4	FER1L4 C20orf124	CNLFRCR	0.95214	-2.8643	0	0	0	0	0	0	0	0	0	0	0	0	0	0	0	0	0	0	0	0	0	0	0	0	0	0	0	0	0	0	0	0	0	0	0	0	0	0	0	0	0	12.3368	0
B1AJZ9	FHAD1_HUMAN	Forkhead-associated domain-containing protein 1 (FHA domain-containing protein 1)	FHAD1 KIAA1937	LSDYEIESK	0.93834	-1.3355	0	0	8.78047	0	0	0	0	0	0	0	0	0	0	0	0	0	0	0	0	0	0	0	0	0	0	9.52264	0	0	0	0	0	0	0	0	0	0	0	0	0	0	0	0	0
B2RD01	CENP1_HUMAN	Putative CENPB DNA-binding domain-containing protein 1	CENPBD1P CENPBD1	AITLDLKLEVLRR	0.89363	-0.76351	10.9215	0	0	0	0	0	0	0	0	10.877	0	0	0	0	0	0	0	0	10.762	0	0	0	0	0	0	0	10.6219	0	0	0	0	0	10.894	0	0	0	0	10.827	10.5157	0	0	0	0
B2RTY4	MYO9A_HUMAN	Unconventional myosin-IXa (Unconventional myosin-9a)	MYO9A MYR7	HMAAICIQARWKAYR	0.9512	-2.3953	0	0	0	0	0	0	0	0	0	0	0	0	0	0	0	0	0	0	0	0	0	0	0	0	0	0	0	0	0	0	0	0	0	0	0	0	0	0	0	0	0	0	0
B4DXR9	ZN732_HUMAN	Zinc finger protein 732	ZNF732	CEECGKAFLCSR	0.95293	-2.9653	0	0	0	0	0	0	0	0	0	0	0	0	0	0	0	0	0	0	0	0	0	0	0	0	0	0	0	0	0	0	0	0	0	0	0	0	0	0	0	11.3488	11.7476	0	0
B5MCY1	TDR15_HUMAN	Tudor domain-containing protein 15	TDRD15	NEFQEIMK	0	1.6535	0	0	0	0	0	0	0	0	0	0	0	0	10.1496	10.2961	0	0	0	0	0	0	0	0	0	0	0	0	0	0	0	0	0	0	0	0	0	0	0	0	0	12.6058	12.4651	12.7438	10.1777
B7Z6K7	ZN814_HUMAN	Zinc finger protein 814	ZNF814	CGECVKSFSHK	0.9418	-1.4889	0	0	0	0	0	0	0	0	0	0	0	9.2268	0	0	0	0	0	0	0	0	0	0	0	0	0	0	0	0	0	0	0	0	0	0	0	0	0	0	0	0	0	0	0
C9J2P7	U17LF_HUMAN	Ubiquitin carboxyl-terminal hydrolase 17-like protein 15 (EC 3.4.19.12)	USP17L15	EKLPLSSR	0.95018	-2.2796	0	0	0	0	0	0	0	0	0	0	0	0	0	0	0	0	0	0	0	0	0	0	0	0	0	0	0	0	0	0	0	0	0	9.1333	0	0	0	0	0	0	0	0	0
C9JQI7	TM232_HUMAN	Transmembrane protein 232	TMEM232	MNMPVNK	0.95422	-1.7067	0	0	0	0	0	0	0	0	0	0	0	0	0	0	0	11.3519	11.4132	0	0	0	0	0	0	0	0	0	0	0	0	0	0	0	0	0	0	0	0	0	0	0	0	0	0
C9JTQ0	ANR63_HUMAN	Ankyrin repeat domain-containing protein 63	ANKRD63	SFRRLGLR	0.89966	-0.81047	0	10.2561	0	0	0	0	0	0	0	0	0	0	0	0	0	0	0	0	0	0	0	0	0	0	0	0	0	0	0	0	0	0	0	0	0	0	0	0	0	0	0	0	0
F8VTS6	RFAL1_HUMAN	Ret finger protein-like 4A-like protein 1	RFPL4AL1	AEHFKQIIR	0.95235	-1.6027	0	10.2065	0	0	0	0	0	0	0	0	0	0	0	0	0	0	0	0	0	0	0	0	0	0	0	0	0	0	0	0	0	0	0	0	0	0	0	0	0	0	0	0	0
G9CGD6	CNIPF_HUMAN	CNK3/IPCEF1 fusion protein	CNK3/IPCEF1	DENGSFVYGGSSK	0.89191	-0.78265	0	0	0	0	0	0	0	0	0	0	0	0	0	0	0	0	0	0	0	0	0	0	0	0	0	0	0	0	0	0	0	0	0	0	0	0	0	0	0	0	0	0	0
H3BQL2	GOG8T_HUMAN	Golgin subfamily A member 8T	GOLGA8T	KKANQLSSR	0.8902	-0.80842	0	0	0	0	0	0	0	12.8002	12.6254	0	0	0	0	0	0	0	0	0	0	0	0	0	0	0	0	0	0	0	0	0	0	0	0	0	0	0	0	0	0	0	0	0	0
H3BV12	GOG8Q_HUMAN	Golgin subfamily A member 8Q	GOLGA8Q	LKEYWQKNRPR	0.90205	-0.65718	0	0	0	0	0	0	0	0	0	0	0	0	0	0	0	0	0	0	0	0	0	0	0	0	0	0	0	0	0	0	0	0	0	0	0	0	0	0	0	9.02976	0	0	0
H7C350	CC188_HUMAN	Coiled-coil domain-containing protein 188	CCDC188	QMASMSK	0.95316	-1.9727	11.1765	0	11.3475	0	0	0	0	0	0	0	0	10.703	0	0	0	0	12.164	0	0	0	0	0	0	0	0	0	0	0	0	0	0	0	0	0	0	0	0	0	0	0	0	0	9.67097
I1YAP6	TRI77_HUMAN	Tripartite motif-containing protein 77	TRIM77 TRIM77P	VYITLDR	0.88343	-0.78605	0	0	0	0	0	0	0	0	0	0	0	0	0	0	0	0	0	0	0	0	0	0	0	0	0	0	0	0	0	0	0	0	0	0	0	0	0	0	0	12.4609	0	0	0
O00116	ADAS_HUMAN	Alkyldihydroxyacetonephosphate synthase, peroxisomal (Alkyl-DHAP synthase) (EC 2.5.1.26) (Aging-associated gene 5 protein) (Alkylglycerone-phosphate synthase)	AGPS AAG5	IVNLACK	0.89065	-0.77046	0	0	0	0	0	0	0	0	0	0	0	0	0	0	0	0	0	0	0	0	0	0	0	0	0	0	0	0	0	0	0	0	0	0	0	0	0	0	0	0	0	9.82408	0
O00159	MYO1C_HUMAN	Unconventional myosin-Ic (Myosin I beta) (MMI-beta) (MMIb)	MYO1C	AVASEIFK	0.95645	-3.8797	0	0	0	0	0	0	0	0	0	0	0	0	0	0	11.3642	0	0	0	0	0	0	0	0	0	0	0	0	0	10.1351	0	0	0	0	0	0	0	0	0	0	0	0	12.5565	0
O00204	ST2B1_HUMAN	Sulfotransferase 2B1 (EC 2.8.2.2) (Alcohol sulfotransferase) (Hydroxysteroid sulfotransferase 2) (Sulfotransferase family 2B member 1) (Sulfotransferase family cytosolic 2B member 1) (ST2B1)	SULT2B1 HSST2	DPGTPDQFLR	0.83845	-0.48499	0	0	0	0	0	0	0	0	0	0	0	0	0	0	0	0	0	0	0	0	0	0	0	0	0	0	0	0	0	0	0	0	0	0	0	0	0	0	0	11.8719	10.9017	11.1123	0
O00219	HYAS3_HUMAN	Hyaluronan synthase 3 (EC 2.4.1.212) (Hyaluronate synthase 3) (Hyaluronic acid synthase 3) (HA synthase 3)	HAS3	CLTETPTK	0.94998	-1.5693	0	0	0	0	0	0	0	0	0	0	0	0	0	0	0	0	0	10.2003	0	0	0	0	0	0	0	0	9.06915	0	0	0	0	0	0	0	0	0	0	0	0	0	13.9569	0	0
O00231	PSD11_HUMAN	26S proteasome non-ATPase regulatory subunit 11 (26S proteasome regulatory subunit RPN6) (26S proteasome regulatory subunit S9) (26S proteasome regulatory subunit p44.5)	PSMD11	CVAQASK	0.95729	-1.837	0	0	0	0	0	0	0	0	0	0	0	0	0	0	0	0	0	0	0	0	0	0	0	0	0	0	0	0	0	0	0	0	0	0	0	0	0	0	0	0	0	0	0
O00264	PGRC1_HUMAN	Membrane-associated progesterone receptor component 1 (mPR) (Dap1) (IZA)	PGRMC1 HPR6.6 PGRMC	VFDVTKGR	0.95212	-1.602	0	0	0	0	0	0	0	0	0	11.433	0	0	0	0	0	0	0	0	0	0	0	0	0	0	0	0	0	0	0	0	0	0	0	0	0	0	0	0	0	0	0	0	0
O00267	SPT5H_HUMAN	Transcription elongation factor SPT5 (hSPT5) (DRB sensitivity-inducing factor 160 kDa subunit) (DSIF p160) (DRB sensitivity-inducing factor large subunit) (DSIF large subunit) (Tat-cotransactivator 1 protein) (Tat-CT1 protein)	SUPT5H SPT5 SPT5H	EVANLKPK	0.91171	-0.82765	0	0	0	0	0	0	0	0	0	0	0	0	0	0	0	0	0	0	0	0	0	0	0	0	0	0	0	0	0	0	8.66527	0	0	0	0	0	0	0	0	0	0	0	0
O00329	PK3CD_HUMAN	Phosphatidylinositol 4,5-bisphosphate 3-kinase catalytic subunit delta isoform (PI3-kinase subunit delta) (PI3K-delta) (PI3Kdelta) (PtdIns-3-kinase subunit delta) (EC 2.7.1.137) (EC 2.7.1.153) (Phosphatidylinositol 4,5-bisphosphate 3-kinase 110 kDa catalytic subunit delta) (PtdIns-3-kinase subunit p110-delta) (p110delta)	PIK3CD	GLHEFDSLCDPEVNDFRAK	0.068493	0.02751	0	0	0	0	0	0	0	0	0	0	0	0	9.745	0	0	0	0	0	0	0	0	0	0	0	0	0	0	0	0	0	0	0	0	0	0	0	0	0	0	0	0	0	0
O00370	LORF2_HUMAN	LINE-1 retrotransposable element ORF2 protein (ORF2p) [Includes: Reverse transcriptase (EC 2.7.7.49); Endonuclease (EC 3.1.21.-)]		IKYLGIQLTRDVK	0.91669	-0.89729	0	8.76005	0	0	0	0	0	0	0	0	0	0	0	0	0	0	0	0	0	0	0	0	0	0	0	0	0	0	0	0	0	0	0	0	0	0	0	0	0	0	0	0	0
O00391	QSOX1_HUMAN	Sulfhydryl oxidase 1 (hQSOX) (EC 1.8.3.2) (Quiescin Q6)	QSOX1 QSCN6 UNQ2520/PRO6013	FPVLEGQR	0	5.977	0	0	0	0	0	0	0	0	0	0	0	0	0	0	0	0	0	0	0	0	0	0	0	0	0	0	0	0	0	0	0	0	0	0	0	0	0	0	0	11.6951	11.6466	11.6672	0
O00418	EF2K_HUMAN	Eukaryotic elongation factor 2 kinase (eEF-2 kinase) (eEF-2K) (EC 2.7.11.20) (Calcium/calmodulin-dependent eukaryotic elongation factor 2 kinase)	EEF2K	GFDYLLK	0.95697	-1.8379	0	0	0	0	0	0	0	0	0	0	0	0	0	0	0	0	0	0	0	0	0	0	0	0	0	0	0	0	0	0	0	0	0	0	0	0	0	0	0	0	0	10.8721	0
O00507	USP9Y_HUMAN	Probable ubiquitin carboxyl-terminal hydrolase FAF-Y (EC 3.4.19.12) (Deubiquitinating enzyme FAF-Y) (Fat facets protein-related, Y-linked) (Ubiquitin thioesterase FAF-Y) (Ubiquitin-specific protease 9, Y chromosome) (Ubiquitin-specific-processing protease FAF-Y)	USP9Y DFFRY	CIVNRIKANVAHK	0.95075	-2.7634	0	0	0	0	0	0	0	0	11.0369	0	0	0	0	0	0	0	0	0	0	0	0	0	0	0	0	0	0	0	0	0	0	0	0	0	0	0	0	0	0	9.31942	9.43361	9.34501	0
O00515	LAD1_HUMAN	Ladinin-1 (Lad-1) (Linear IgA disease antigen) (LADA)	LAD1 LAD	ELEIPPRR	0.93402	-1.185	0	0	0	0	0	0	0	0	0	0	0	0	0	0	0	0	0	0	0	0	0	0	0	0	0	0	0	0	0	0	0	0	0	0	0	0	0	8.95099	0	0	0	0	0
O00534	VMA5A_HUMAN	von Willebrand factor A domain-containing protein 5A (Breast cancer suppressor candidate 1) (BCSC-1) (Loss of heterozygosity 11 chromosomal region 2 gene A protein)	VWA5A BCSC1 LOH11CR2A	DMGLRETPASDK	0.47967	-0.15515	0	0	0	0	0	0	0	0	0	0	0	0	0	0	0	0	0	0	0	0	0	0	0	0	0	0	0	0	0	0	0	0	0	0	0	0	0	0	0	0	0	0	0
O00555	CAC1A_HUMAN	Voltage-dependent P/Q-type calcium channel subunit alpha-1A (Brain calcium channel I) (BI) (Calcium channel, L type, alpha-1 polypeptide isoform 4) (Voltage-gated calcium channel subunit alpha Cav2.1)	CACNA1A CACH4 CACN3 CACNL1A4	EEEEDDR	0.9576	-4.5613	0	0	0	0	0	0	0	0	0	0	0	0	0	0	0	0	0	9.01912	0	0	0	0	0	0	0	0	0	0	0	0	0	0	0	0	0	0	0	0	0	0	0	0	0
O00635	TRI38_HUMAN	E3 ubiquitin-protein ligase TRIM38 (EC 2.3.2.27) (RING finger protein 15) (Tripartite motif-containing protein 38) (Zinc finger protein RoRet)	TRIM38 RNF15 RORET	LYFDVKKMLR	0.95084	-2.0767	0	0	0	0	0	0	0	0	0	0	0	0	0	0	0	0	0	0	0	0	0	0	0	0	0	0	0	0	0	0	0	0	0	0	0	0	0	0	0	0	0	0	0
O00743	PPP6_HUMAN	Serine/threonine-protein phosphatase 6 catalytic subunit (PP6C) (EC 3.1.3.16) [Cleaved into: Serine/threonine-protein phosphatase 6 catalytic subunit, N-terminally processed]	PPP6C PPP6	APLDLDKYVEIAR	0.95063	-1.5391	0	0	0	0	0	0	0	0	0	0	0	0	0	0	0	0	0	0	0	0	0	0	0	0	0	0	0	0	0	0	0	0	0	0	0	0	0	0	0	0	0	0	0
O00763	ACACB_HUMAN	Acetyl-CoA carboxylase 2 (EC 6.4.1.2) (ACC-beta)	ACACB ACC2 ACCB	ARDEFAEDR	0.953	-2.0249	0	0	0	0	0	0	0	0	0	0	0	0	0	0	0	0	0	0	0	0	0	0	0	0	0	0	0	0	0	0	0	0	0	0	0	0	0	0	0	0	0	0	0
O14497	ARI1A_HUMAN	AT-rich interactive domain-containing protein 1A (ARID domain-containing protein 1A) (B120) (BRG1-associated factor 250) (BAF250) (BRG1-associated factor 250a) (BAF250A) (Osa homolog 1) (hOSA1) (SWI-like protein) (SWI/SNF complex protein p270) (SWI/SNF-related, matrix-associated, actin-dependent regulator of chromatin subfamily F member 1) (hELD)	ARID1A BAF250 BAF250A C1orf4 OSA1 SMARCF1	HPGLLLILGKLILLHHK	0.95025	-2.5603	0	0	0	10.1758	0	0	10.1022	0	0	0	0	0	0	0	0	0	0	0	0	0	0	10.1739	0	0	0	0	9.4549	0	0	0	0	0	0	0	0	0	0	0	0	0	0	0	0
O14503	BHE40_HUMAN	Class E basic helix-loop-helix protein 40 (bHLHe40) (Class B basic helix-loop-helix protein 2) (bHLHb2) (Differentially expressed in chondrocytes protein 1) (DEC1) (Enhancer-of-split and hairy-related protein 2) (SHARP-2) (Stimulated by retinoic acid gene 13 protein)	BHLHE40 BHLHB2 DEC1 SHARP2 STRA13	GSEGPGK	0.33645	-0.11556	0	0	0	0	0	0	0	0	0	0	0	0	0	0	0	0	0	0	0	0	0	0	0	0	0	0	0	0	0	0	0	0	0	0	0	0	0	0	0	8.58361	0	0	0
O14520	AQP7_HUMAN	Aquaporin-7 (AQP-7) (Aquaglyceroporin-7) (Aquaporin adipose) (AQPap) (Aquaporin-7-like)	AQP7 AQP7L AQP9	IQEILQRKMVR	0.88589	-0.7899	9.357	9.62181	0	0	0	0	0	0	0	0	0	0	0	0	0	0	0	0	0	0	0	0	0	0	0	0	0	0	0	0	0	0	0	0	0	0	0	0	0	0	0	0	0
O14523	C2C2L_HUMAN	Phospholipid transfer protein C2CD2L (C2 domain-containing protein 2-like) (C2CD2-like) (Transmembrane protein 24)	C2CD2L KIAA0285 TMEM24 DLNB23	LDSPSRSPSK	0.058824	0.054818	11.7536	11.725	11.645	11.3955	0	11.4194	0	0	0	11.3111	11.0402	11.041	12.0733	12.0761	0	12.0015	11.7738	0	10.831	10.9239	10.8217	10.1749	10.0137	9.99492	11.7033	11.8415	11.8245	10.8833	11.0047	11.1869	11.416	11.2404	11.4214	11.1621	10.976	0	9.70316	9.16191	0	12.5713	12.5084	12.2485	11.0451
O14524	NEMP1_HUMAN	Nuclear envelope integral membrane protein 1	NEMP1 KIAA0286 TMEM194 TMEM194A	VTQVENEEKLK	0.93749	-1.2538	0	0	0	0	0	0	0	0	0	0	0	0	0	0	0	0	0	0	0	0	0	0	0	0	0	0	0	0	0	0	0	0	0	0	0	0	0	0	0	0	0	0	0
O14559	RHG33_HUMAN	Rho GTPase-activating protein 33 (Rho-type GTPase-activating protein 33) (Sorting nexin-26) (Tc10/CDC42 GTPase-activating protein)	ARHGAP33 SNX26 TCGAP	SAKSEESLSSQASGAGLQRLHR	0.91124	-0.93506	0	0	0	0	0	0	0	0	0	0	10.0504	0	0	0	0	0	0	0	0	0	0	0	0	0	0	0	0	0	0	0	0	0	0	0	0	0	0	0	0	0	0	0	0
O14607	UTY_HUMAN	Histone demethylase UTY (EC 1.14.11.68) (Ubiquitously-transcribed TPR protein on the Y chromosome) (Ubiquitously-transcribed Y chromosome tetratricopeptide repeat protein) ([histone H3]-trimethyl-L-lysine(27) demethylase UTY)	UTY KDM6C	ACRNPGKNGLSNSCILLDK	0.9365	-1.19	0	0	0	0	0	0	0	0	0	0	0	0	0	0	0	0	0	0	0	0	0	0	0	0	0	0	0	0	0	0	0	0	0	0	0	0	0	0	0	11.5151	0	0	0
O14646	CHD1_HUMAN	Chromodomain-helicase-DNA-binding protein 1 (CHD-1) (EC 3.6.4.12) (ATP-dependent helicase CHD1)	CHD1	EYTNPEQIKQWR	0.95824	-4.8331	0	0	0	0	0	0	0	0	0	0	0	0	10.9587	0	0	0	0	0	0	0	0	0	0	0	0	0	0	0	0	0	0	0	0	0	0	0	0	0	0	0	0	0	0
O14647	CHD2_HUMAN	Chromodomain-helicase-DNA-binding protein 2 (CHD-2) (EC 3.6.4.12) (ATP-dependent helicase CHD2)	CHD2	AQTNDSDSDTESK	0.95522	-1.704	0	0	0	0	0	0	0	0	0	0	0	0	0	0	0	0	0	0	0	0	0	0	0	0	0	0	0	0	0	0	0	0	0	0	0	0	0	0	0	0	0	0	0
O14668	TMG1_HUMAN	Transmembrane gamma-carboxyglutamic acid protein 1 (Proline-rich gamma-carboxyglutamic acid protein 1) (Proline-rich Gla protein 1)	PRRG1 PRGP1 TMG1	EAFENNEKTK	0.93896	-1.3482	0	0	0	0	0	0	0	0	0	0	0	0	0	0	0	0	0	0	0	0	0	0	0	0	0	0	0	0	0	0	0	0	0	0	0	0	0	0	0	10.7311	0	0	0
O14672	ADA10_HUMAN	Disintegrin and metalloproteinase domain-containing protein 10 (ADAM 10) (EC 3.4.24.81) (CDw156) (Kuzbanian protein homolog) (Mammalian disintegrin-metalloprotease) (CD antigen CD156c)	ADAM10 KUZ MADM	NISQVLEK	0.91391	-0.83287	0	0	0	0	0	0	0	0	0	0	0	0	0	0	0	0	0	0	0	0	0	0	0	0	0	0	0	0	0	0	0	0	0	0	0	0	0	0	0	0	0	0	0
O14686	KMT2D_HUMAN	Histone-lysine N-methyltransferase 2D (Lysine N-methyltransferase 2D) (EC 2.1.1.364) (ALL1-related protein) (Myeloid/lymphoid or mixed-lineage leukemia protein 2)	KMT2D ALR MLL2 MLL4	TEWKNNVYLAR	0.72881	-0.36158	0	0	0	0	0	0	0	0	0	0	0	0	0	0	0	0	0	0	0	0	0	0	0	0	0	0	0	0	0	0	0	0	0	0	0	0	0	0	0	0	0	0	0
O14734	ACOT8_HUMAN	Acyl-coenzyme A thioesterase 8 (Acyl-CoA thioesterase 8) (EC 3.1.2.1) (EC 3.1.2.11) (EC 3.1.2.2) (EC 3.1.2.3) (EC 3.1.2.5) (Choloyl-coenzyme A thioesterase) (EC 3.1.2.27) (HIV-Nef-associated acyl-CoA thioesterase) (Peroxisomal acyl-CoA thioesterase 2) (PTE-2) (Peroxisomal acyl-coenzyme A thioester hydrolase 1) (PTE-1) (Peroxisomal long-chain acyl-CoA thioesterase 1) (Thioesterase II) (hACTE-III) …	ACOT8 ACTEIII PTE1	TGSSFSVRSVK	0.72012	-0.35533	0	0	0	0	0	0	0	0	0	0	0	0	11.5039	11.4484	0	11.3946	11.2775	0	0	0	8.9855	0	0	0	0	0	9.44849	0	0	0	0	0	0	0	0	0	0	0	0	14.0901	14.2211	14.1908	9.58137
O14746	TERT_HUMAN	Telomerase reverse transcriptase (EC 2.7.7.49) (HEST2) (Telomerase catalytic subunit) (Telomerase-associated protein 2) (TP2)	TERT EST2 TCS1 TRT	AAHGHVRKAFK	0.95721	-4.2732	9.02159	0	0	0	0	0	0	0	0	0	0	0	0	0	0	0	0	0	0	0	0	0	0	0	0	0	0	0	0	0	0	0	0	0	0	0	0	0	0	0	0	0	0
O14763	TR10B_HUMAN	Tumor necrosis factor receptor superfamily member 10B (Death receptor 5) (TNF-related apoptosis-inducing ligand receptor 2) (TRAIL receptor 2) (TRAIL-R2) (CD antigen CD262)	TNFRSF10B DR5 KILLER TRAILR2 TRICK2 ZTNFR9 UNQ160/PRO186	AEAAGHR	0.88326	-0.78594	0	0	0	0	0	0	0	0	0	0	0	0	0	0	0	0	0	0	0	0	0	0	0	0	0	0	0	0	0	0	0	0	0	0	0	0	0	0	0	0	0	0	0
O14777	NDC80_HUMAN	Kinetochore protein NDC80 homolog (Highly expressed in cancer protein) (Kinetochore protein Hec1) (HsHec1) (Kinetochore-associated protein 2) (Retinoblastoma-associated protein HEC)	NDC80 HEC HEC1 KNTC2	GYDFEIK	0.95014	-1.5882	0	0	0	0	0	0	0	0	0	0	0	0	0	0	0	0	9.55518	0	0	0	0	0	0	0	11.4934	11.3519	11.4285	0	0	0	0	0	0	0	0	0	0	0	0	0	0	0	0
O14786	NRP1_HUMAN	Neuropilin-1 (Vascular endothelial cell growth factor 165 receptor) (CD antigen CD304)	NRP1 NRP VEGF165R	SPGFPEK	0.88379	-0.7886	0	0	0	0	0	0	0	0	0	0	0	0	0	0	0	0	13.4689	0	0	0	0	0	0	0	0	0	0	0	0	0	0	0	0	0	0	0	0	0	0	0	0	0	10.4874
O14815	CAN9_HUMAN	Calpain-9 (EC 3.4.22.-) (Digestive tract-specific calpain) (New calpain 4) (nCL-4) (Protein CG36)	CAPN9 NCL4	EVSDRFK	0.94996	-2.5	0	0	0	0	0	0	0	0	0	0	0	0	0	0	0	0	0	0	0	0	0	0	0	0	0	0	0	0	0	0	0	0	0	0	0	0	0	0	0	0	0	11.5137	0
O14862	AIM2_HUMAN	Interferon-inducible protein AIM2 (Absent in melanoma 2)	AIM2	LNYMLLAK	0.9069	-0.82733	0	0	0	0	0	0	0	0	0	0	0	0	0	0	0	12.1491	0	0	0	0	0	0	0	0	0	0	0	0	0	0	0	0	0	0	0	0	0	0	0	0	0	0	0
O14863	ZNT4_HUMAN	Probable proton-coupled zinc antiporter SLC30A4 (Solute carrier family 30 member 4) (Zinc transporter 4) (ZnT-4)	SLC30A4 ZNT4	RFTFGFHR	0.9333	-1.1761	0	0	0	0	0	0	0	0	0	0	0	0	9.98299	0	0	0	0	0	0	0	0	0	0	0	0	0	0	0	0	0	0	0	0	0	0	0	0	0	0	0	0	0	9.04884
O14874	BCKD_HUMAN	[3-methyl-2-oxobutanoate dehydrogenase [lipoamide]] kinase, mitochondrial (EC 2.7.11.4) (Branched-chain alpha-ketoacid dehydrogenase kinase) (BCKD-kinase) (BCKDHKIN)	BCKDK	LTDFPPIK	0.89607	-0.74777	0	0	0	0	0	0	0	0	0	9.12213	0	0	0	0	0	0	0	0	0	0	0	0	0	0	0	0	0	0	0	0	0	0	0	0	0	0	8.70967	8.53384	0	0	0	0	0
O14908	GIPC1_HUMAN	PDZ domain-containing protein GIPC1 (GAIP C-terminus-interacting protein) (RGS-GAIP-interacting protein) (RGS19-interacting protein 1) (Synectin) (Tax interaction protein 2) (TIP-2)	GIPC1 C19orf3 GIPC RGS19IP1	DTELAATMVELGK	0.64348	-0.21585	0	0	0	0	0	0	0	0	0	0	0	0	0	0	0	0	0	0	0	0	0	0	0	0	0	0	0	0	0	0	0	0	0	0	0	0	0	0	0	0	0	9.06331	0
O14917	PCD17_HUMAN	Protocadherin-17 (Protocadherin-68)	PCDH17 PCDH68 PCH68	ELFSIDPK	0.95293	-3.0215	0	0	0	0	0	0	0	0	0	0	0	0	0	0	0	0	0	0	0	0	0	0	0	0	0	0	0	0	0	0	0	0	0	0	0	0	0	0	0	10.1058	0	0	0
O14929	HAT1_HUMAN	Histone acetyltransferase type B catalytic subunit (EC 2.3.1.48) (Histone acetyltransferase 1)	HAT1 KAT1	FKINKQHAR	0.89582	-0.81031	0	0	0	0	0	0	0	0	0	0	0	0	0	0	0	0	0	0	0	0	0	0	0	0	0	0	0	0	0	0	0	0	0	0	0	0	0	0	0	0	0	0	0
O14948	TFEC_HUMAN	Transcription factor EC (TFE-C) (Class E basic helix-loop-helix protein 34) (bHLHe34) (Transcription factor EC-like) (hTFEC-L)	TFEC BHLHE34 TCFEC TFECL	RRYNINYR	0.88904	-0.8084	0	0	0	0	0	0	0	0	0	0	0	0	0	0	0	0	0	0	0	0	0	0	0	0	0	0	0	0	0	0	0	0	0	0	0	0	0	0	0	0	0	0	0
O14965	AURKA_HUMAN	Aurora kinase A (EC 2.7.11.1) (Aurora 2) (Aurora/IPL1-related kinase 1) (ARK-1) (Aurora-related kinase 1) (Breast tumor-amplified kinase) (Ipl1- and aurora-related kinase 1) (Serine/threonine-protein kinase 15) (Serine/threonine-protein kinase 6) (Serine/threonine-protein kinase Ayk1) (Serine/threonine-protein kinase aurora-A)	AURKA AIK AIRK1 ARK1 AURA AYK1 BTAK IAK1 STK15 STK6	VLFKAQLEK	0.95393	-1.6038	0	0	0	0	0	0	0	0	0	0	0	0	0	0	0	0	0	0	0	0	0	0	0	0	0	0	0	0	0	0	0	0	0	0	0	0	0	0	0	0	0	0	0
O14974	MYPT1_HUMAN	Protein phosphatase 1 regulatory subunit 12A (Myosin phosphatase-targeting subunit 1) (Myosin phosphatase target subunit 1) (Protein phosphatase myosin-binding subunit)	PPP1R12A MBS MYPT1	DSKGTRLAYVAPTIPR	0.95099	-2.795	0	0	0	0	0	0	0	0	0	0	0	9.76966	0	0	0	0	0	0	0	0	0	0	0	0	0	0	0	0	0	0	0	0	0	0	0	0	0	0	0	0	0	0	0
O14975	S27A2_HUMAN	Long-chain fatty acid transport protein 2 (Arachidonate--CoA ligase) (EC 6.2.1.15) (Fatty acid transport protein 2) (FATP-2) (Fatty-acid-coenzyme A ligase, very long-chain 1) (Long-chain-fatty-acid--CoA ligase) (EC 6.2.1.3) (Phytanate--CoA ligase) (EC 6.2.1.24) (Solute carrier family 27 member 2) (THCA-CoA ligase) (EC 6.2.1.7) (Very long-chain acyl-CoA synthetase) (VLACS) (VLCS) (EC 6.2.1.-) (Ver…	SLC27A2 ACSVL1 FACVL1 FATP2 VLACS	IGMASIK	0.95852	-4.8312	0	0	0	0	0	0	0	0	0	0	0	0	0	0	0	0	0	0	0	0	0	0	0	0	0	0	0	0	0	0	0	0	0	0	0	0	0	0	0	0	0	0	0
O15015	ZN646_HUMAN	Zinc finger protein 646	ZNF646 KIAA0296	NHSRTHTDPK	0.95177	-2.6521	0	0	0	0	11.0831	0	0	0	0	0	0	10.762	0	0	11.3642	0	0	0	0	0	0	0	0	0	0	0	0	0	0	0	0	0	0	0	0	0	0	0	0	0	0	12.5565	0
O15016	TRI66_HUMAN	Tripartite motif-containing protein 66	TRIM66 C11orf29 KIAA0298	ICAASSGEMPVFK	0.9076	-0.98616	0	0	0	0	0	0	0	0	0	0	0	0	0	0	0	0	0	0	0	0	0	0	0	0	0	0	0	0	0	0	0	0	0	0	0	0	0	0	0	10.9442	11.0515	0	0
O15018	PDZD2_HUMAN	PDZ domain-containing protein 2 (Activated in prostate cancer protein) (PDZ domain-containing protein 3) [Cleaved into: Processed PDZ domain-containing protein 2]	PDZD2 AIPC KIAA0300 PDZK3	TPGPKDR	0.94933	-1.5632	0	0	0	0	0	0	0	0	0	0	0	0	0	0	0	0	0	0	0	0	0	0	0	0	0	0	0	0	0	0	0	0	0	0	0	0	0	0	0	0	9.58113	0	0
O15020	SPTN2_HUMAN	Spectrin beta chain, non-erythrocytic 2 (Beta-III spectrin) (Spinocerebellar ataxia 5 protein)	SPTBN2 KIAA0302 SCA5	DKFREFSR	0.95119	-2.4282	0	0	0	0	0	0	0	0	0	0	9.19729	0	0	0	10.0963	0	0	0	0	0	0	0	0	0	0	0	0	0	0	0	0	0	0	0	0	0	0	0	0	0	16.2833	9.65591	0
O15031	PLXB2_HUMAN	Plexin-B2 (MM1)	PLXNB2 KIAA0315	LDFFRSEK	0.95185	-2.2436	0	0	0	0	0	0	0	0	0	9.70553	0	0	0	0	0	12.1995	0	12.0905	0	0	0	0	0	0	11.1023	10.9508	10.7993	0	0	0	0	0	0	0	0	0	0	0	0	0	0	0	0
O15037	KHNYN_HUMAN	Protein KHNYN (KH and NYN domain-containing protein)	KHNYN KIAA0323	APPSDGR	0.95658	-1.8094	0	0	0	0	0	0	0	0	0	0	0	0	0	0	0	0	0	0	0	0	0	0	0	0	0	0	0	0	0	0	0	0	0	0	0	0	0	0	0	0	0	0	0
O15054	KDM6B_HUMAN	Lysine-specific demethylase 6B (EC 1.14.11.68) (JmjC domain-containing protein 3) (Jumonji domain-containing protein 3) (Lysine demethylase 6B) ([histone H3]-trimethyl-L-lysine(27) demethylase 6B)	KDM6B JMJD3 KIAA0346	ESLVRAGKK	0.93653	-1.1912	0	0	0	0	0	0	0	0	0	0	0	0	0	0	0	0	12.6762	0	0	0	0	0	0	0	0	0	0	0	0	0	0	0	0	0	0	0	0	0	0	0	0	0	0
O15061	SYNEM_HUMAN	Synemin (Desmuslin)	SYNM DMN KIAA0353 SYN	DSPKEKSVR	0.94005	-1.2995	0	0	0	0	0	0	15.3204	0	0	0	0	0	0	0	15.5917	0	0	0	0	0	0	0	0	0	0	0	0	0	0	0	0	0	0	0	0	0	0	0	0	0	0	0	0
O15068	MCF2L_HUMAN	Guanine nucleotide exchange factor DBS (DBL's big sister) (MCF2-transforming sequence-like protein)	MCF2L KIAA0362 OST	GSENSSSEGGALRR	0.95113	-2.3011	0	0	0	0	0	0	0	0	0	0	0	0	0	0	0	0	0	0	0	0	0	0	0	0	0	0	0	0	0	0	0	0	0	0	0	0	0	0	0	0	12.6019	0	0
O15083	ERC2_HUMAN	ERC protein 2	ERC2 KIAA0378	GLPSKSLEDDNER	0.95112	-2.3846	0	0	0	0	0	0	0	0	0	0	0	0	0	0	0	0	0	0	0	0	0	0	0	0	0	0	0	0	0	0	0	0	0	0	0	9.56518	0	0	0	0	0	0	0
O15091	MRPP3_HUMAN	Mitochondrial ribonuclease P catalytic subunit (EC 3.1.26.5) (Mitochondrial ribonuclease P protein 3) (Mitochondrial RNase P protein 3) (Protein only RNase P catalytic subunit)	PRORP KIAA0391 MRPP3	KSGQCSGCGK	0.95345	-3.1855	0	10.2271	0	0	0	0	0	0	0	0	0	0	0	0	0	0	0	0	0	0	0	0	0	0	0	0	0	0	0	0	0	0	0	0	0	0	0	0	0	0	0	0	0
O15169	AXIN1_HUMAN	Axin-1 (Axis inhibition protein 1) (hAxin)	AXIN1 AXIN	LEERLKR	0.89172	-0.76549	0	11.9958	0	0	0	0	0	0	0	0	0	0	0	0	0	0	0	0	0	0	0	0	0	0	0	0	0	0	0	0	0	0	0	0	0	0	0	0	0	0	0	0	0
O15226	NKRF_HUMAN	NF-kappa-B-repressing factor (NFkB-repressing factor) (NRF) (Protein ITBA4)	NKRF ITBA4 NRF	ATELAVKLLQKR	0.94324	-1.3863	0	0	0	0	0	0	0	0	0	0	10.8788	10.8657	0	0	0	0	0	0	0	0	0	0	0	0	11.0466	0	0	0	0	0	0	0	0	0	0	0	0	0	0	0	9.48261	0	0
O15229	KMO_HUMAN	Kynurenine 3-monooxygenase (EC 1.14.13.9) (Kynurenine 3-hydroxylase)	KMO	DLLTAAEK	0.89813	-0.72656	0	0	0	0	0	0	0	0	0	0	0	0	0	0	0	0	0	0	0	0	0	0	0	0	0	0	0	0	0	0	0	0	0	0	0	0	0	0	0	0	0	0	0
O15230	LAMA5_HUMAN	Laminin subunit alpha-5 (Laminin-10 subunit alpha) (Laminin-11 subunit alpha) (Laminin-15 subunit alpha)	LAMA5 KIAA0533 KIAA1907	CFCFGATERCR	0.95499	-1.7776	0	0	0	0	0	0	0	12.856	0	0	0	0	0	0	0	0	0	0	0	0	0	0	0	0	0	0	0	0	0	0	0	0	0	0	0	0	0	0	0	10.9317	11.1418	11.1223	0
O15270	SPTC2_HUMAN	Serine palmitoyltransferase 2 (EC 2.3.1.50) (Long chain base biosynthesis protein 2) (LCB 2) (Long chain base biosynthesis protein 2a) (LCB2a) (Serine-palmitoyl-CoA transferase 2) (SPT 2)	SPTLC2 KIAA0526 LCB2	MRPEPGGCCCR	0.90442	-0.81688	0	0	0	0	0	0	0	0	0	0	0	0	0	0	0	0	0	0	0	0	0	0	0	0	0	0	0	0	0	0	0	0	0	0	0	0	0	0	0	0	0	0	0
O15318	RPC7_HUMAN	DNA-directed RNA polymerase III subunit RPC7 (RNA polymerase III subunit C7) (DNA-directed RNA polymerase III subunit G) (RNA polymerase III 32 kDa apha subunit) (RPC32-alpha) (RNA polymerase III 32 kDa subunit) (RPC32)	POLR3G	GDGEKSDEENEEK	0.81769	-0.41744	0	0	0	0	0	0	0	0	0	0	0	0	0	0	0	0	0	0	0	0	0	0	0	0	0	0	0	0	0	0	0	0	0	0	0	0	0	0	0	0	0	0	0
O15327	INP4B_HUMAN	Inositol polyphosphate 4-phosphatase type II (Type II inositol 3,4-bisphosphate 4-phosphatase) (EC 3.1.3.66)	INPP4B	DGGSEGSGGNNDGEK	0.91672	-0.8904	0	0	0	0	0	0	0	0	0	0	0	0	0	0	0	0	0	0	0	0	0	0	0	0	0	0	0	0	0	0	0	0	0	0	0	0	0	0	0	0	0	0	0
O15382	BCAT2_HUMAN	Branched-chain-amino-acid aminotransferase, mitochondrial (BCAT(m)) (EC 2.6.1.42) (Placental protein 18) (PP18)	BCAT2 BCATM BCT2 ECA40	YASSSFK	0.89291	-0.78211	0	0	0	0	0	0	0	0	0	0	0	0	0	0	0	0	12.1165	0	0	0	0	0	0	0	0	0	0	0	0	0	0	0	0	0	0	0	0	0	0	0	0	0	0
O15440	MRP5_HUMAN	ATP-binding cassette sub-family C member 5 (EC 7.6.2.-) (EC 7.6.2.2) (Multi-specific organic anion transporter C) (MOAT-C) (Multidrug resistance-associated protein 5) (SMRP) (pABC11)	ABCC5 MRP5	VSFTIKPK	0.91101	-0.8278	0	0	0	0	0	0	0	0	0	0	0	0	0	0	0	0	0	0	0	0	0	0	0	0	0	0	0	0	0	0	0	0	0	0	0	0	0	0	0	0	10.4882	0	0
O15479	MAGB2_HUMAN	Melanoma-associated antigen B2 (Cancer/testis antigen 3.2) (CT3.2) (DSS-AHC critical interval MAGE superfamily 6) (DAM6) (MAGE XP-2 antigen) (MAGE-B2 antigen)	MAGEB2	EHFPEILK	0	0.89262	0	0	0	0	0	0	0	0	0	0	0	0	10.1383	10.1861	9.72634	9.04212	9.36759	9.34784	0	0	0	0	0	0	0	0	0	0	0	0	0	0	0	0	0	0	0	0	0	12.7822	13.0949	12.9277	0
O15516	CLOCK_HUMAN	Circadian locomoter output cycles protein kaput (hCLOCK) (EC 2.3.1.48) (Class E basic helix-loop-helix protein 8) (bHLHe8)	CLOCK BHLHE8 KIAA0334	HRTDSLPDPSK	0.94346	-1.486	0	0	0	0	0	0	0	0	0	0	0	0	0	0	0	0	0	0	0	0	0	0	0	0	0	0	0	0	0	0	0	0	0	0	0	0	0	0	0	0	8.90566	0	0
O15519	CFLAR_HUMAN	CASP8 and FADD-like apoptosis regulator (Caspase homolog) (CASH) (Caspase-eight-related protein) (Casper) (Caspase-like apoptosis regulatory protein) (CLARP) (Cellular FLICE-like inhibitory protein) (c-FLIP) (FADD-like antiapoptotic molecule 1) (FLAME-1) (Inhibitor of FLICE) (I-FLICE) (MACH-related inducer of toxicity) (MRIT) (Usurpin) [Cleaved into: CASP8 and FADD-like apoptosis regulator subuni…	CFLAR CASH CASP8AP1 CLARP MRIT	FDLLKRILK	0.65323	-0.25151	0	0	0	0	0	0	0	0	0	0	0	0	0	0	0	0	0	9.30756	0	0	0	0	0	0	0	0	0	0	0	0	0	0	0	0	0	0	0	0	0	0	0	0	0
O15523	DDX3Y_HUMAN	ATP-dependent RNA helicase DDX3Y (EC 3.6.4.13) (DEAD box protein 3, Y-chromosomal)	DDX3Y DBY	IVEQDTMPPK	0.90064	-0.81102	0	0	0	0	0	0	0	11.0937	0	0	0	0	0	0	0	0	0	0	0	0	0	0	0	0	0	0	0	0	0	0	0	0	0	0	0	0	0	0	0	0	0	0	0
O15527	OGG1_HUMAN	N-glycosylase/DNA lyase [Includes: 8-oxoguanine DNA glycosylase (EC 3.2.2.-); DNA-(apurinic or apyrimidinic site) lyase (AP lyase) (EC 4.2.99.18)]	OGG1 MMH MUTM OGH1	GSKGPEG	0.63675	-0.22279	0	0	0	0	0	0	0	0	0	0	0	0	0	0	0	0	0	0	0	0	0	0	0	0	0	0	0	0	0	0	0	0	0	0	0	0	0	0	0	0	8.47155	0	0
O15528	CP27B_HUMAN	25-hydroxyvitamin D-1 alpha hydroxylase, mitochondrial (EC 1.14.15.18) (25-OHD-1 alpha-hydroxylase) (25-hydroxyvitamin D(3) 1-alpha-hydroxylase) (VD3 1A hydroxylase) (Calcidiol 1-monooxygenase) (Cytochrome P450 subfamily XXVIIB polypeptide 1) (Cytochrome P450C1 alpha) (Cytochrome P450VD1-alpha) (Cytochrome p450 27B1)	CYP27B1 CYP1ALPHA CYP27B	EVLRLYPVVPGNSR	0.83105	-0.47304	0	0	0	0	0	0	0	0	0	0	0	0	0	0	0	0	0	0	0	0	0	0	0	0	0	0	0	0	0	0	0	0	0	0	0	0	0	0	0	9.21035	0	0	0
O15537	XLRS1_HUMAN	Retinoschisin (X-linked juvenile retinoschisis protein)	RS1 XLRS1	EIKVISGILTQGR	0.81745	-0.41735	8.98297	0	0	0	0	0	0	0	0	0	0	0	0	0	0	0	0	0	0	0	0	0	0	0	0	0	0	0	0	0	0	0	0	0	0	0	0	0	0	0	0	0	0
O15539	RGS5_HUMAN	Regulator of G-protein signaling 5 (RGS5)	RGS5	SPAKMAEK	0.9366	-1.2086	0	0	0	0	0	0	0	0	0	9.66258	0	9.26576	0	0	0	12.2302	11.892	0	10.1652	0	10.0214	0	0	0	0	11.1243	0	0	0	0	0	0	0	0	0	0	9.29875	0	9.26838	16.0895	0	16.056	13.1616
O43150	ASAP2_HUMAN	Arf-GAP with SH3 domain, ANK repeat and PH domain-containing protein 2 (Development and differentiation-enhancing factor 2) (Paxillin-associated protein with ARF GAP activity 3) (PAG3) (Pyk2 C-terminus-associated protein) (PAP)	ASAP2 DDEF2 KIAA0400	EIISEVQR	0.94153	-1.3623	0	0	0	0	0	0	0	0	0	0	0	0	0	0	0	0	0	0	0	0	0	0	0	0	0	0	0	0	0	0	0	0	0	0	0	0	0	0	0	0	0	0	0
O43156	TTI1_HUMAN	TELO2-interacting protein 1 homolog (Protein SMG10)	TTI1 KIAA0406 SMG10	FTLKTPGPK	0.94104	-1.3569	8.93929	0	8.8475	0	0	0	0	0	0	0	0	0	0	0	0	0	0	0	0	0	0	0	0	0	0	0	0	0	0	0	0	0	0	0	0	0	0	0	0	0	0	0	0
O43166	SI1L1_HUMAN	Signal-induced proliferation-associated 1-like protein 1 (SIPA1-like protein 1) (High-risk human papilloma viruses E6 oncoproteins targeted protein 1) (E6-targeted protein 1)	SIPA1L1 E6TP1 KIAA0440	FPFISLASK	0.95132	-2.3076	0	0	0	0	0	0	0	0	0	0	0	0	0	0	0	0	0	0	0	0	0	0	0	0	0	0	0	0	0	0	0	0	0	0	0	0	0	0	0	0	0	0	9.51572
O43189	PHF1_HUMAN	PHD finger protein 1 (Protein PHF1) (hPHF1) (Polycomb-like protein 1) (hPCl1)	PHF1 PCL1	GDPVRVLAR	0.94943	-1.6014	0	0	9.01547	0	0	0	0	0	0	0	0	0	0	0	0	0	0	0	0	0	0	0	0	0	0	0	0	0	0	0	0	0	0	0	0	0	0	0	0	0	0	0	0
O43237	DC1L2_HUMAN	Cytoplasmic dynein 1 light intermediate chain 2 (Dynein light intermediate chain 2, cytosolic) (LIC-2) (LIC53/55)	DYNC1LI2 DNCLI2 LIC2	ARSKLPSGK	0.74044	-0.36856	0	0	11.8161	0	0	0	0	0	0	0	0	0	0	0	0	0	0	0	0	0	0	0	0	0	0	0	0	0	0	0	0	0	0	0	0	0	0	0	0	0	0	0	0
O43242	PSMD3_HUMAN	26S proteasome non-ATPase regulatory subunit 3 (26S proteasome regulatory subunit RPN3) (26S proteasome regulatory subunit S3) (Proteasome subunit p58)	PSMD3	DLESAEERR	0.93294	-1.1805	0	0	0	0	0	0	0	0	0	0	0	0	0	0	0	9.00949	0	0	0	0	0	0	0	0	0	0	0	0	0	0	0	0	0	0	0	0	0	0	0	12.2846	0	0	0
O43295	SRGP3_HUMAN	SLIT-ROBO Rho GTPase-activating protein 3 (srGAP3) (Mental disorder-associated GAP) (Rho GTPase-activating protein 14) (WAVE-associated Rac GTPase-activating protein) (WRP)	SRGAP3 ARHGAP14 KIAA0411 KIAA1156 MEGAP SRGAP2	AAACPSSPHK	0.91092	-0.82226	0	0	0	0	0	0	0	0	0	0	0	0	0	0	0	0	0	0	0	0	0	0	0	0	0	0	0	0	0	0	0	0	0	0	0	0	0	0	0	12.4974	0	0	0
O43301	HS12A_HUMAN	Heat shock 70 kDa protein 12A	HSPA12A KIAA0417	TPTTILLTPERK	0.27451	-0.11244	9.17715	0	9.79238	0	0	0	0	0	0	0	0	0	0	0	0	0	0	0	0	0	0	0	0	0	0	0	0	0	0	0	0	0	0	0	0	0	0	0	0	0	0	0	0
O43303	CP110_HUMAN	Centriolar coiled-coil protein of 110 kDa (Centrosomal protein of 110 kDa) (CP110) (Cep110)	CCP110 CEP110 CP110 KIAA0419	MLGTSSK	0.89217	-0.79856	0	0	0	0	0	0	0	0	0	11.0719	0	0	0	0	0	0	0	0	0	0	0	0	0	0	0	0	0	0	0	0	0	0	0	0	0	0	0	0	0	0	0	0	0
O43309	ZSC12_HUMAN	Zinc finger and SCAN domain-containing protein 12 (Zinc finger protein 305) (Zinc finger protein 96)	ZSCAN12 KIAA0426 ZNF305 ZNF96	RGTYVCK	0.89747	-0.66857	0	0	0	0	0	0	0	0	0	0	0	0	0	0	0	11.6684	0	0	0	0	0	0	0	0	0	0	0	0	0	0	0	0	0	0	0	0	0	0	0	0	0	0	0
O43345	ZN208_HUMAN	Zinc finger protein 208 (Zinc finger protein 91-like)	ZNF208 ZNF91L	AYKWPSTLR	0.95492	-1.6354	0	0	0	0	0	0	0	0	0	0	0	0	0	0	0	0	0	0	0	0	0	0	0	0	0	0	0	0	0	0	0	0	0	0	0	0	0	0	0	0	10.1218	0	0
O43374	RASL2_HUMAN	Ras GTPase-activating protein 4 (Calcium-promoted Ras inactivator) (Ras p21 protein activator 4) (RasGAP-activating-like protein 2)	RASA4 CAPRI GAPL KIAA0538	GDKWSCCHQKEK	0.94382	-1.384	0	0	0	0	0	0	0	9.74059	0	0	0	0	0	0	0	0	0	0	0	0	0	0	0	0	0	0	0	0	0	0	0	0	0	0	0	0	0	0	0	0	0	0	0
O43435	TBX1_HUMAN	T-box transcription factor TBX1 (T-box protein 1) (Testis-specific T-box protein)	TBX1	DSEKYAEENFK	0.9511	-2.3831	0	0	0	0	0	0	0	0	0	0	0	0	9.99393	0	0	0	0	0	0	0	0	0	0	0	0	0	0	0	0	0	0	0	0	0	0	0	0	0	0	11.1078	0	0	0
O43463	SUV91_HUMAN	Histone-lysine N-methyltransferase SUV39H1 (EC 2.1.1.355) (Histone H3-K9 methyltransferase 1) (H3-K9-HMTase 1) (Lysine N-methyltransferase 1A) (Position-effect variegation 3-9 homolog) (Suppressor of variegation 3-9 homolog 1) (Su(var)3-9 homolog 1)	SUV39H1 KMT1A SUV39H	FAYNDQGQVR	0.94407	-1.4378	0	0	0	0	0	0	0	0	0	0	0	0	0	0	0	0	0	0	0	0	0	0	0	0	0	0	0	0	0	0	0	0	0	0	0	0	0	0	0	0	0	0	0
O43497	CAC1G_HUMAN	Voltage-dependent T-type calcium channel subunit alpha-1G (Cav3.1c) (NBR13) (Voltage-gated calcium channel subunit alpha Cav3.1)	CACNA1G KIAA1123	ILQAFDDFIFAFFAVEMVVK	0.93718	-1.2175	0	0	0	0	0	0	0	0	8.82918	0	0	0	0	0	0	0	0	0	0	0	0	0	0	0	9.11907	0	0	0	0	0	0	0	0	0	0	0	0	0	9.11247	0	0	0	0
O43508	TNF12_HUMAN	Tumor necrosis factor ligand superfamily member 12 (APO3 ligand) (TNF-related weak inducer of apoptosis) (TWEAK) [Cleaved into: Tumor necrosis factor ligand superfamily member 12, membrane form; Tumor necrosis factor ligand superfamily member 12, secreted form]	TNFSF12 APO3L DR3LG UNQ181/PRO207	TLPWAHLK	0.91098	-0.82765	0	0	0	0	0	0	0	0	0	0	0	0	0	0	0	0	0	0	0	0	0	0	0	0	0	0	11.0998	0	0	0	0	0	0	0	0	0	0	0	9.38258	0	9.48261	0	0
O43566	RGS14_HUMAN	Regulator of G-protein signaling 14 (RGS14)	RGS14	GLSLPDIK	0.89747	-0.69851	0	0	0	0	0	0	0	0	0	0	0	0	0	0	0	0	0	0	0	0	0	0	0	0	0	0	0	0	0	0	0	0	0	0	0	0	0	0	0	0	0	0	0
O43572	AKA10_HUMAN	A-kinase anchor protein 10, mitochondrial (AKAP-10) (Dual specificity A kinase-anchoring protein 2) (D-AKAP-2) (Protein kinase A-anchoring protein 10) (PRKA10)	AKAP10	ASISVHSPQKSTK	0.95341	-3.0361	0	0	0	0	0	0	0	0	0	0	0	0	0	0	0	0	10.354	0	0	0	0	0	0	0	0	0	0	0	0	0	0	0	0	0	0	0	0	0	0	0	0	0	0
O43602	DCX_HUMAN	Neuronal migration protein doublecortin (Doublin) (Lissencephalin-X) (Lis-X)	DCX DBCN LISX	YAQDDFSLDENECR	0.80588	-0.41282	0	0	0	0	0	0	0	0	0	0	0	0	0	0	0	0	0	0	0	0	0	0	0	0	0	0	0	0	0	0	0	0	0	0	0	0	0	0	0	0	0	0	0
O43614	OX2R_HUMAN	Orexin receptor type 2 (Ox-2-R) (Ox2-R) (Ox2R) (Hypocretin receptor type 2)	HCRTR2	LWCRQIPGTSSVVQR	0.86681	-0.52413	0	0	0	0	0	0	0	0	0	0	0	0	0	0	0	0	0	0	0	0	0	0	0	0	0	0	0	0	0	0	0	0	0	0	0	0	0	0	0	8.89739	0	0	0
O43633	CHM2A_HUMAN	Charged multivesicular body protein 2a (Chromatin-modifying protein 2a) (CHMP2a) (Putative breast adenocarcinoma marker BC-2) (Vacuolar protein sorting-associated protein 2-1) (Vps2-1) (hVps2-1)	CHMP2A BC2 CHMP2	QNQRALNRAMR	0.90832	-0.99157	0	0	0	0	0	0	0	0	9.30481	0	0	0	0	0	0	0	0	0	0	0	0	0	0	0	0	0	0	0	0	0	0	0	0	0	0	0	0	0	0	0	0	0	0
O43683	BUB1_HUMAN	Mitotic checkpoint serine/threonine-protein kinase BUB1 (hBUB1) (EC 2.7.11.1) (BUB1A)	BUB1 BUB1L	EYLITLLEHLMK	0.95275	-2.04	0	0	0	0	0	0	0	0	0	0	0	0	0	0	0	0	0	0	0	0	0	0	0	0	0	0	0	0	0	0	0	0	0	0	0	0	0	0	0	0	11.399	0	0
O43715	TRIA1_HUMAN	TP53-regulated inhibitor of apoptosis 1 (Protein 15E1.1) (WF-1) (p53-inducible cell-survival factor) (p53CSV)	TRIAP1 15E1.1 HSPC132	EYDQCFNR	0.90921	-1.0176	0	0	0	0	0	0	0	0	0	0	0	0	0	0	0	0	0	0	0	0	0	0	0	0	0	0	0	0	0	0	0	0	0	0	0	0	0	0	0	9.31902	8.89263	0	0
O43772	MCAT_HUMAN	Mitochondrial carnitine/acylcarnitine carrier protein (Carnitine/acylcarnitine translocase) (CAC) (CACT) (Solute carrier family 25 member 20)	SLC25A20 CAC CACT	VSELSAPR	0.89369	-0.72161	0	0	0	0	0	0	0	0	0	0	0	0	0	0	0	0	0	0	0	0	0	0	0	0	0	0	0	0	0	0	0	0	0	0	0	0	0	0	0	9.6469	9.51363	9.67016	0
O43795	MYO1B_HUMAN	Unconventional myosin-Ib (MYH-1c) (Myosin I alpha) (MMI-alpha) (MMIa)	MYO1B	ILRELKHQK	0.8884	-0.8082	0	0	0	0	0	0	0	0	0	0	0	0	0	0	0	0	0	0	0	0	0	0	0	0	0	0	0	0	0	0	0	0	0	0	0	0	0	0	0	0	0	0	0
O43809	CPSF5_HUMAN	Cleavage and polyadenylation specificity factor subunit 5 (Cleavage and polyadenylation specificity factor 25 kDa subunit) (CPSF 25 kDa subunit) (Cleavage factor Im complex 25 kDa subunit) (CFIm25) (Nucleoside diphosphate-linked moiety X motif 21) (Nudix motif 21) (Nudix hydrolase 21) (Pre-mRNA cleavage factor Im 68 kDa subunit)	NUDT21 CFIM25 CPSF25 CPSF5	MSVVPPNR	0.90963	-0.82767	0	0	0	0	0	0	0	0	0	0	0	0	0	0	0	12.1636	0	0	0	0	0	0	0	0	0	0	0	0	0	0	0	0	0	0	0	0	0	0	0	0	0	0	0
O43818	U3IP2_HUMAN	U3 small nucleolar RNA-interacting protein 2 (RRP9 homolog) (U3 small nucleolar ribonucleoprotein-associated 55 kDa protein) (U3 snoRNP-associated 55 kDa protein) (U3-55K)	RRP9 RNU3IP2 U355K	EDVLEQRGR	0.94314	-1.4704	11.7654	11.7762	0	0	0	0	0	0	0	0	9.74922	9.72981	0	0	0	0	0	0	9.75901	0	0	9.46864	9.60507	0	0	0	12.8496	0	0	0	9.26768	9.11356	0	0	0	0	0	8.94562	0	0	0	0	0
O43852	CALU_HUMAN	Calumenin (Crocalbin) (IEF SSP 9302)	CALU	IDGDKDGFVTVDELKDWIK	0.75591	-0.39787	0	0	0	0	0	0	0	10.1504	0	0	0	0	0	0	0	0	0	0	0	0	0	0	0	0	0	0	0	0	0	0	0	0	0	0	0	0	0	0	0	0	0	0	0
O43909	EXTL3_HUMAN	Exostosin-like 3 (EC 2.4.1.223) (EXT-related protein 1) (Glucuronyl-galactosyl-proteoglycan 4-alpha-N-acetylglucosaminyltransferase) (Hereditary multiple exostoses gene isolog) (Multiple exostosis-like protein 3) (Putative tumor suppressor protein EXTL3)	EXTL3 EXTL1L EXTR1 KIAA0519	TKCFKFI	0.8882	-0.76637	0	0	0	0	0	0	0	0	0	0	0	10.703	0	0	0	0	0	0	0	0	0	0	0	0	0	0	0	0	0	0	0	0	0	0	0	0	0	0	0	0	0	0	0
O60266	ADCY3_HUMAN	Adenylate cyclase type 3 (EC 4.6.1.1) (ATP pyrophosphate-lyase 3) (Adenylate cyclase type III) (AC-III) (Adenylate cyclase, olfactive type) (Adenylyl cyclase 3) (AC3)	ADCY3 KIAA0511	NTFLLSMR	0.90581	-0.82722	10.2734	0	0	0	0	0	0	0	0	0	0	0	0	0	0	0	0	0	0	0	0	0	0	0	0	0	0	0	0	0	0	0	0	0	0	0	0	0	0	0	0	0	0
O60281	ZN292_HUMAN	Zinc finger protein 292	ZNF292 KIAA0530	GPNGKERKPK	0.95108	-2.0533	0	10.2065	0	0	0	0	0	0	0	0	0	0	0	0	0	0	0	0	0	0	0	0	0	0	0	0	0	0	0	0	0	0	0	0	0	0	0	0	0	0	0	0	0
O60299	LZTS3_HUMAN	Leucine zipper putative tumor suppressor 3 (ProSAP-interacting protein 1) (ProSAPiP1)	LZTS3 KIAA0552 PROSAPIP1	NQQLERR	0.89042	-0.68883	0	11.3357	0	0	0	0	0	0	0	0	0	0	0	0	0	0	0	0	0	0	0	0	0	0	11.2404	0	0	0	0	0	0	0	0	0	0	0	0	0	0	0	0	0	0
O60306	AQR_HUMAN	RNA helicase aquarius (EC 3.6.4.13) (Intron-binding protein of 160 kDa) (IBP160)	AQR KIAA0560	HLIRDIINR	0.95205	-2.8908	0	0	0	0	9.75771	0	0	0	0	0	0	0	0	0	0	10.9257	0	0	9.79339	0	0	0	0	10.611	10.4731	0	10.3933	8.96875	0	8.8913	9.28621	9.10886	0	8.89627	0	0	9.12549	0	8.98766	12.6789	12.6888	12.8984	11.3753
O60312	AT10A_HUMAN	Phospholipid-transporting ATPase VA (EC 7.6.2.1) (ATPase class V type 10A) (Aminophospholipid translocase VA) (P4-ATPase flippase complex alpha subunit ATP10A)	ATP10A ATP10C ATPVA ATPVC KIAA0566	SPVKTIEDFLRR	0.9518	-2.2331	0	0	0	0	0	0	0	0	0	0	0	0	0	0	0	0	0	0	0	0	0	0	0	0	0	0	0	0	0	0	0	0	0	0	0	0	0	0	0	9.94174	0	0	0
O60313	OPA1_HUMAN	Dynamin-like 120 kDa protein, mitochondrial (EC 3.6.5.5) (Optic atrophy protein 1) [Cleaved into: Dynamin-like 120 kDa protein, form S1]	OPA1 KIAA0567	DDKGIHHR	0.95274	-3.3006	0	0	0	0	0	0	0	0	0	10.2744	0	0	0	0	0	13.056	0	0	0	0	0	0	0	0	0	0	0	0	0	0	0	0	0	0	0	0	0	0	0	0	0	0	0
O60318	GANP_HUMAN	Germinal-center associated nuclear protein (GANP) (EC 2.3.1.48) (80 kDa MCM3-associated protein) (MCM3 acetylating protein) (MCM3AP) (EC 2.3.1.-) (MCM3 acetyltransferase)	MCM3AP GANP KIAA0572 MAP80	DRIMRQAR	0.95174	-2.446	0	0	0	0	0	0	0	0	9.74243	0	0	0	0	0	0	0	0	0	0	0	0	0	0	0	10.4441	0	0	0	0	0	0	0	0	0	0	0	0	0	0	0	0	0	0
O60343	TBCD4_HUMAN	TBC1 domain family member 4 (Akt substrate of 160 kDa) (AS160)	TBC1D4 AS160 KIAA0603	LCERIEGLYPPR	0.95547	-1.7754	0	0	0	0	0	0	0	0	0	0	0	0	0	0	0	0	0	0	0	0	0	0	0	0	0	0	0	0	0	0	0	0	0	0	0	0	0	0	0	0	9.15517	0	0
O60449	LY75_HUMAN	Lymphocyte antigen 75 (Ly-75) (C-type lectin domain family 13 member B) (DEC-205) (gp200-MR6) (CD antigen CD205)	LY75 CD205 CLEC13B	VECEHGFGR	0.93344	-1.1704	0	0	0	0	0	0	0	0	0	0	0	0	0	12.0304	12.1578	0	0	0	0	0	0	0	0	0	0	0	0	0	0	0	0	0	0	0	0	0	0	0	0	0	0	0	0
O60469	DSCAM_HUMAN	Cell adhesion molecule DSCAM (CHD2) (Down syndrome cell adhesion molecule)	DSCAM	NGEILNPGK	0.9494	-2.3616	0	0	0	0	0	0	0	0	0	0	0	0	0	0	0	0	0	0	0	0	0	0	0	0	0	0	0	0	0	0	0	0	0	0	0	0	0	0	0	0	0	0	0
O60476	MA1A2_HUMAN	Mannosyl-oligosaccharide 1,2-alpha-mannosidase IB (EC 3.2.1.113) (Mannosidase alpha class 1A member 2) (Processing alpha-1,2-mannosidase IB) (Alpha-1,2-mannosidase IB)	MAN1A2 MAN1B	TTPALLPLSGRR	0.059701	0.057202	0	0	0	0	0	0	0	0	0	0	0	0	9.2982	0	0	0	0	0	0	0	0	0	0	0	0	0	0	0	0	0	0	0	0	0	0	0	0	0	0	0	0	0	0
O60486	PLXC1_HUMAN	Plexin-C1 (Virus-encoded semaphorin protein receptor) (CD antigen CD232)	PLXNC1 VESPR	LVPDPVK	0.88989	-0.80052	0	0	0	0	0	0	0	0	0	0	0	0	0	0	0	0	0	0	0	0	0	0	0	0	14.3569	0	14.2538	0	0	0	0	0	0	0	0	0	0	0	0	0	0	0	0
O60500	NPHN_HUMAN	Nephrin (Renal glomerulus-specific cell adhesion receptor)	NPHS1 NPHN	LFTVEATARVTPR	0.65021	-0.24357	0	0	0	0	0	0	0	0	0	0	0	0	0	0	0	0	0	0	0	0	0	0	0	0	0	0	0	0	0	0	0	0	0	0	0	0	0	0	10.1276	0	0	0	0
O60506	HNRPQ_HUMAN	Heterogeneous nuclear ribonucleoprotein Q (hnRNP Q) (Glycine- and tyrosine-rich RNA-binding protein) (GRY-RBP) (NS1-associated protein 1) (Synaptotagmin-binding, cytoplasmic RNA-interacting protein)	SYNCRIP HNRPQ NSAP1	EQILEEFSK	0.95011	-2.4997	0	0	0	0	0	0	0	0	0	0	0	0	0	0	0	0	0	0	0	0	0	0	0	9.4316	0	0	0	0	0	0	0	0	0	0	0	0	0	0	0	0	0	0	0
O60522	TDRD6_HUMAN	Tudor domain-containing protein 6 (Antigen NY-CO-45) (Cancer/testis antigen 41.2) (CT41.2)	TDRD6	AIVTKLDDK	0.9527	-3.2844	0	0	0	0	0	0	8.95762	0	0	0	0	0	12.9048	0	0	0	0	0	0	0	0	0	0	0	0	0	0	0	0	0	0	0	0	0	0	0	11.2582	0	0	0	0	0	0
O60568	PLOD3_HUMAN	Multifunctional procollagen lysine hydroxylase and glycosyltransferase LH3 [Includes: Procollagen-lysine,2-oxoglutarate 5-dioxygenase 3 (EC 1.14.11.4) (Lysyl hydroxylase 3) (LH3); Procollagen glycosyltransferase (EC 2.4.1.50) (EC 2.4.1.66) (Galactosylhydroxylysine-glucosyltransferase) (Procollagen galactosyltransferase) (Procollagen glucosyltransferase)]	PLOD3	EQYIHENYSR	0.94349	-1.4497	0	0	0	0	0	0	0	0	0	0	0	0	0	0	0	0	0	0	0	0	0	0	0	0	0	0	0	0	0	0	0	0	0	0	0	0	0	0	0	0	0	0	0
O60673	REV3L_HUMAN	DNA polymerase zeta catalytic subunit (EC 2.7.7.7) (Protein reversionless 3-like) (REV3-like) (hREV3)	REV3L POLZ REV3	DNALASDLTKTTR	0.95545	-1.7735	0	0	0	0	0	0	0	0	0	0	14.7363	0	0	0	0	0	0	0	0	0	0	0	0	0	0	0	0	0	0	0	0	0	0	0	0	0	0	0	0	0	0	0	0
O60675	MAFK_HUMAN	Transcription factor MafK (Erythroid transcription factor NF-E2 p18 subunit)	MAFK	GYAASCR	0.88581	-0.78472	0	0	0	0	0	0	0	0	0	0	0	0	0	0	0	0	0	0	0	0	0	0	0	0	0	0	0	0	0	0	0	0	0	0	0	0	0	0	0	0	0	0	0
O60762	DPM1_HUMAN	Dolichol-phosphate mannosyltransferase subunit 1 (EC 2.4.1.83) (Dolichol-phosphate mannose synthase subunit 1) (DPM synthase subunit 1) (Dolichyl-phosphate beta-D-mannosyltransferase subunit 1) (Mannose-P-dolichol synthase subunit 1) (MPD synthase subunit 1)	DPM1	FIPEFIR	0.88597	-0.7869	0	0	0	0	0	0	0	0	0	0	0	0	0	0	0	0	0	0	0	0	0	0	0	0	0	0	0	0	0	0	0	0	0	0	0	0	0	0	0	0	0	0	10.3544
O60765	Z354A_HUMAN	Zinc finger protein 354A (Transcription factor 17) (TCF-17) (Zinc finger protein eZNF)	ZNF354A EZNF HKL1 TCF17	GFTSISR	0.95284	-2.2149	0	0	0	0	0	0	0	0	0	0	0	0	0	0	0	0	0	0	0	0	0	0	0	0	0	0	0	0	0	0	0	0	0	0	0	0	0	0	0	0	0	9.52626	0
O60885	BRD4_HUMAN	Bromodomain-containing protein 4 (Protein HUNK1)	BRD4 HUNK1	AQAEHAEK	0.9158	-0.83179	0	0	0	0	0	0	0	0	0	0	0	0	0	0	0	0	0	0	0	0	0	0	0	0	0	0	0	0	0	0	0	0	0	0	0	0	0	0	0	0	10.3638	0	0
O60921	HUS1_HUMAN	Checkpoint protein HUS1 (hHUS1)	HUS1	ISNMIAK	0.36364	-0.12469	0	0	0	0	0	0	0	0	0	0	0	0	0	0	0	0	0	0	0	0	0	0	0	0	0	0	0	0	0	0	0	0	0	0	0	0	0	0	0	12.438	12.4541	13.1961	8.68626
O60927	PP1RB_HUMAN	E3 ubiquitin-protein ligase PPP1R11 (EC 2.3.2.27) (Hemochromatosis candidate gene V protein) (HCG V) (Protein phosphatase 1 regulatory subunit 11) (Protein phosphatase inhibitor 3)	PPP1R11 HCGV TCTE5	SLTIKLR	0.94978	-1.5623	0	0	0	0	0	0	0	0	0	0	0	0	0	0	0	0	0	0	0	0	0	10.1043	0	0	0	0	0	0	0	0	10.0104	0	0	0	0	0	0	0	10.2853	0	0	0	0
O75037	KI21B_HUMAN	Kinesin-like protein KIF21B	KIF21B KIAA0449	GIISPVGGAK	0.91038	-0.5622	9.5291	0	0	0	0	0	0	0	0	0	0	0	0	0	0	0	0	0	0	0	0	9.04821	0	0	0	0	0	0	0	0	0	0	0	0	0	0	0	0	0	0	0	10.3541	0
O75038	PLCH2_HUMAN	1-phosphatidylinositol 4,5-bisphosphate phosphodiesterase eta-2 (EC 3.1.4.11) (Phosphoinositide phospholipase C-eta-2) (Phosphoinositide phospholipase C-like 4) (PLC-L4) (Phospholipase C-like protein 4) (Phospholipase C-eta-2) (PLC-eta2)	PLCH2 KIAA0450 PLCL4	LVVGSFSR	0.91515	-0.83056	0	0	0	0	0	0	0	0	0	0	0	0	0	0	0	0	0	0	0	0	0	0	0	0	0	0	0	0	0	0	0	0	0	0	0	0	0	0	0	0	0	0	0
O75051	PLXA2_HUMAN	Plexin-A2 (Semaphorin receptor OCT)	PLXNA2 KIAA0463 OCT PLXN2 UNQ209/PRO235	NLENKNHPKLLLR	0.91256	-0.86335	0	0	0	0	0	0	0	0	0	0	0	0	0	0	0	0	0	0	0	0	0	0	0	0	0	0	0	0	0	0	0	0	0	0	0	0	0	0	0	10.5787	0	10.8066	0
O75052	CAPON_HUMAN	Carboxyl-terminal PDZ ligand of neuronal nitric oxide synthase protein (C-terminal PDZ ligand of neuronal nitric oxide synthase protein) (Nitric oxide synthase 1 adaptor protein)	NOS1AP CAPON KIAA0464	VHQLLLQNK	0.91287	-0.82925	0	0	9.86502	0	0	0	0	0	0	0	0	0	0	0	0	0	0	0	0	0	0	0	0	0	0	0	0	0	0	0	0	0	0	0	0	0	0	0	0	0	0	0	0
O75069	TMCC2_HUMAN	Transmembrane and coiled-coil domains protein 2 (Cerebral protein 11)	TMCC2 KIAA0481 hucep-11	ITEQIKIEQEAR	0.95336	-3.2311	0	0	0	0	0	0	0	0	0	0	0	0	0	0	0	0	0	0	0	0	0	0	0	0	0	0	0	0	0	0	0	0	0	0	0	0	0	0	0	11.7561	11.8775	0	0
O75083	WDR1_HUMAN	WD repeat-containing protein 1 (Actin-interacting protein 1) (AIP1) (NORI-1)	WDR1	MPYEIKK	0.9309	-1.1446	0	0	0	0	0	0	0	0	0	0	0	0	0	0	0	0	0	0	0	0	0	0	0	0	0	0	0	0	0	0	0	0	0	0	0	0	0	0	0	0	0	8.73576	0
O75094	SLIT3_HUMAN	Slit homolog 3 protein (Slit-3) (Multiple epidermal growth factor-like domains protein 5) (Multiple EGF-like domains protein 5)	SLIT3 KIAA0814 MEGF5 SLIL2 UNQ691/PRO1336	CSSPEPMADR	0.93377	-1.1627	0	0	0	0	0	0	0	0	0	0	0	0	0	0	0	0	0	0	0	0	0	0	0	0	0	0	0	0	0	0	0	0	0	0	0	0	0	0	0	0	0	9.74115	0
O75145	LIPA3_HUMAN	Liprin-alpha-3 (Protein tyrosine phosphatase receptor type f polypeptide-interacting protein alpha-3) (PTPRF-interacting protein alpha-3)	PPFIA3 KIAA0654	ELGHEKDSLQR	0.076923	-0.040291	0	0	0	0	0	0	0	0	0	0	0	0	10.3127	10.3354	0	0	9.88114	0	0	0	0	0	0	0	0	0	0	0	0	0	0	0	0	0	0	0	0	8.94275	0	0	0	0	0
O75150	BRE1B_HUMAN	E3 ubiquitin-protein ligase BRE1B (BRE1-B) (EC 2.3.2.27) (95 kDa retinoblastoma-associated protein) (RBP95) (RING finger protein 40) (RING-type E3 ubiquitin transferase BRE1B)	RNF40 BRE1B KIAA0661	EKAKVEETK	0.8957	-0.75017	0	0	0	0	0	0	0	0	0	0	0	0	0	0	0	0	0	0	0	0	0	0	0	0	0	0	0	0	0	0	0	0	0	0	0	0	0	0	0	0	0	0	0
O75155	CAND2_HUMAN	Cullin-associated NEDD8-dissociated protein 2 (Cullin-associated and neddylation-dissociated protein 2) (Epididymis tissue protein Li 169) (TBP-interacting protein of 120 kDa B) (TBP-interacting protein 120B) (p120 CAND2)	CAND2 KIAA0667 TIP120B	DSASAPSTDSMELS	0.91358	-0.84172	0	0	0	0	0	0	0	0	0	0	0	0	0	0	0	0	0	0	0	0	0	0	0	0	0	0	0	0	0	0	0	0	0	0	0	0	0	0	0	0	0	0	0
O75161	NPHP4_HUMAN	Nephrocystin-4 (Nephroretinin)	NPHP4 KIAA0673	GTQTVRK	0.95491	-3.5968	0	0	0	0	0	0	15.7656	15.9044	15.8325	0	0	0	0	0	15.259	0	0	15.6832	11.6565	0	0	0	0	0	0	0	0	0	0	0	0	0	0	0	0	0	0	0	0	0	0	0	0
O75164	KDM4A_HUMAN	Lysine-specific demethylase 4A (EC 1.14.11.66) (EC 1.14.11.69) (JmjC domain-containing histone demethylation protein 3A) (Jumonji domain-containing protein 2A) ([histone H3]-trimethyl-L-lysine(36) demethylase 4A) ([histone H3]-trimethyl-L-lysine(9) demethylase 4A)	KDM4A JHDM3A JMJD2 JMJD2A KIAA0677	CSANALEEDCCLCSLR	0.95401	-3.1665	0	0	0	0	0	0	0	0	0	0	0	0	0	0	0	0	0	0	0	0	0	0	0	0	11.2495	0	0	0	0	0	0	0	0	0	0	0	0	0	0	0	0	0	0
O75165	DJC13_HUMAN	DnaJ homolog subfamily C member 13 (Required for receptor-mediated endocytosis 8) (RME-8)	DNAJC13 KIAA0678 RME8	EFLIALLEK	0.95853	-5.7562	0	10.5752	0	0	0	0	0	0	0	9.32861	0	0	0	0	0	0	0	10.791	0	0	0	0	0	0	0	0	0	0	0	0	0	0	0	0	0	0	0	0	0	0	0	10.7807	9.04884
O75167	PHAR2_HUMAN	Phosphatase and actin regulator 2	PHACTR2 C6orf56 KIAA0680	LGNRPSK	0.95226	-2.1926	0	0	0	0	0	0	0	0	0	0	0	0	0	0	0	0	12.3382	0	0	0	0	0	0	0	0	0	0	0	0	0	0	0	0	0	0	0	0	0	0	0	0	0	0
O75311	GLRA3_HUMAN	Glycine receptor subunit alpha-3	GLRA3	AKKIDTISR	0.89521	-0.81031	0	0	0	0	0	0	0	0	9.82601	0	0	0	0	0	0	0	0	0	0	0	0	0	0	0	0	0	0	0	0	0	0	0	0	0	0	0	0	0	0	0	0	0	0
O75319	DUS11_HUMAN	RNA/RNP complex-1-interacting phosphatase (EC 3.1.3.-) (Dual specificity protein phosphatase 11) (Phosphatase that interacts with RNA/RNP complex 1)	DUSP11 PIR1	LLGTHMSQWHHPRSGWGRR	0.93136	-1.1153	0	0	0	0	0	0	0	0	0	0	0	0	0	0	0	0	0	0	0	0	0	0	0	0	0	0	0	0	8.97665	0	0	0	0	0	0	0	0	0	0	0	0	0	0
O75376	NCOR1_HUMAN	Nuclear receptor corepressor 1 (N-CoR) (N-CoR1)	NCOR1 KIAA1047	EIAKVEQQILKLK	0.91938	-1.0478	0	0	0	0	0	10.9188	0	0	0	0	0	0	0	0	0	0	0	0	0	0	0	0	0	0	0	0	0	0	0	0	0	0	0	0	0	0	0	0	0	0	0	0	0
O75386	TULP3_HUMAN	Tubby-related protein 3 (Tubby-like protein 3)	TULP3 TUBL3	DKRGMDR	0.89045	-0.76579	0	0	0	0	0	0	0	0	0	0	0	0	0	0	0	0	0	0	0	0	0	0	0	0	0	0	9.65628	0	0	0	0	0	0	0	0	0	0	0	0	0	0	0	0
O75390	CISY_HUMAN	Citrate synthase, mitochondrial (EC 2.3.3.1) (Citrate (Si)-synthase)	CS	HASASSTNLK	0.95458	-1.6204	0	0	0	0	0	0	0	0	0	0	0	0	0	0	0	0	0	0	0	0	0	0	0	0	9.11051	0	0	0	0	0	0	0	0	0	0	0	0	0	0	0	0	0	0
O75410	TACC1_HUMAN	Transforming acidic coiled-coil-containing protein 1 (Gastric cancer antigen Ga55) (Taxin-1)	TACC1 KIAA1103	KPKPVPLRK	0.93619	-1.187	0	0	0	0	0	0	0	0	0	0	0	0	0	0	0	0	0	0	0	0	0	0	0	0	0	0	0	0	0	0	0	0	0	0	0	0	0	0	0	0	0	0	0
O75417	DPOLQ_HUMAN	DNA polymerase theta (EC 2.7.7.7) (DNA polymerase eta)	POLQ POLH	LQEKTGTYTTNKTK	0.95273	-3.293	0	0	0	0	0	0	0	0	0	0	0	0	0	0	0	0	0	0	0	0	0	0	0	0	0	0	0	0	0	0	0	0	0	0	0	0	0	0	0	0	0	0	0
O75427	LRCH4_HUMAN	Leucine-rich repeat and calponin homology domain-containing protein 4 (Leucine-rich repeat neuronal protein 4) (Leucine-rich neuronal protein)	LRCH4 LRN LRRN1 LRRN4	SVPFIHVPSPAVPK	0.91417	-0.8416	0	0	0	0	0	0	0	0	0	0	0	0	0	0	0	0	0	0	0	0	0	0	0	0	0	0	0	0	0	0	0	0	0	0	0	0	0	0	0	0	0	0	0
O75581	LRP6_HUMAN	Low-density lipoprotein receptor-related protein 6 (LRP-6)	LRP6	YTGEGLR	0.89045	-0.80052	0	0	0	0	0	0	0	0	0	0	0	0	0	0	0	0	0	0	0	0	0	0	0	0	0	0	11.4548	0	0	0	0	0	0	0	0	0	0	0	0	0	0	0	0
O75582	KS6A5_HUMAN	Ribosomal protein S6 kinase alpha-5 (S6K-alpha-5) (EC 2.7.11.1) (90 kDa ribosomal protein S6 kinase 5) (Nuclear mitogen- and stress-activated protein kinase 1) (RSK-like protein kinase) (RSKL)	RPS6KA5 MSK1	RMEANTQK	0.93297	-1.181	0	0	0	0	0	0	0	0	0	0	0	0	0	0	0	0	0	0	0	0	0	0	0	0	0	0	0	0	0	0	0	0	0	0	0	0	0	0	0	11.2695	11.2632	0	0
O75600	KBL_HUMAN	2-amino-3-ketobutyrate coenzyme A ligase, mitochondrial (AKB ligase) (EC 2.3.1.29) (Aminoacetone synthase) (Glycine acetyltransferase)	GCAT KBL	AHKYRYR	0.89256	-0.76397	10.6566	10.6874	10.5193	0	0	0	0	0	0	0	0	0	0	0	0	0	10.1995	10.3046	0	0	0	0	0	0	9.55903	9.36214	0	0	0	0	0	0	0	0	0	0	0	0	0	0	0	0	0
O75626	PRDM1_HUMAN	PR domain zinc finger protein 1 (EC 2.1.1.-) (BLIMP-1) (Beta-interferon gene positive regulatory domain I-binding factor) (PR domain-containing protein 1) (Positive regulatory domain I-binding factor 1) (PRDI-BF1) (PRDI-binding factor 1)	PRDM1 BLIMP1	FTQFVHLKLHK	0.95308	-1.7112	0	9.26721	0	0	0	0	0	0	0	0	0	0	0	0	0	0	0	0	0	0	0	0	0	0	0	0	0	0	0	0	0	0	0	0	0	0	0	0	0	0	0	0	0
O75628	REM1_HUMAN	GTP-binding protein REM 1 (GTPase-regulating endothelial cell sprouting) (Rad and Gem-like GTP-binding protein 1)	REM1 GES REM	TLNTEQEAK	0.91065	-0.82247	0	0	0	0	0	0	0	0	12.6057	0	0	0	0	0	0	0	0	12.3527	0	0	0	0	0	0	0	0	0	0	0	0	0	0	0	0	0	0	0	0	0	0	0	0	0
O75643	U520_HUMAN	U5 small nuclear ribonucleoprotein 200 kDa helicase (EC 3.6.4.13) (Activating signal cointegrator 1 complex subunit 3-like 1) (BRR2 homolog) (U5 snRNP-specific 200 kDa protein) (U5-200KD)	SNRNP200 ASCC3L1 BRR2 HELIC2 KIAA0788	TICAEFAILR	0.91034	-0.82406	0	8.5619	0	0	0	0	0	0	0	0	0	0	0	0	0	0	0	0	0	0	0	0	0	0	0	0	0	0	0	0	0	0	0	0	0	0	0	0	0	0	0	0	0
O75665	OFD1_HUMAN	Centriole and centriolar satellite protein OFD1 (Oral-facial-digital syndrome 1 protein) (Protein 71-7A)	OFD1 CXorf5	ESCNMETQTSSTFNR	0.95138	-2.7266	0	0	0	0	0	0	0	0	0	0	0	0	0	0	0	0	0	0	0	0	0	0	0	0	0	0	0	0	0	0	0	0	0	0	0	0	0	0	0	0	0	0	0
O75746	S2512_HUMAN	Electrogenic aspartate/glutamate antiporter SLC25A12, mitochondrial (Araceli hiperlarga) (Aralar) (Aralar1) (Mitochondrial aspartate glutamate carrier 1) (Solute carrier family 25 member 12)	SLC25A12 AGC1 ARALAR1	LTLADIER	0.89149	-0.79425	0	0	0	0	0	0	0	0	0	0	0	0	0	0	0	0	0	0	0	0	0	0	0	0	0	0	0	0	0	0	0	0	0	0	0	0	0	0	8.44803	14.3956	0	0	0
O75751	S22A3_HUMAN	Solute carrier family 22 member 3 (Extraneuronal monoamine transporter) (EMT) (Organic cation transporter 3)	SLC22A3 EMTH OCT3	LGSPHSCKCGR	0.95106	-2.1248	0	0	0	0	0	0	0	0	0	0	0	0	0	0	0	12.1636	0	0	0	0	0	0	0	0	0	0	0	0	0	0	0	0	0	0	0	0	0	0	0	0	0	0	0
O75800	ZMY10_HUMAN	Zinc finger MYND domain-containing protein 10 (Protein BLu)	ZMYND10 BLU LUCA12.4	CQNEWYCCR	0.73766	-0.3757	0	0	0	0	0	0	0	0	0	0	0	0	0	0	0	0	0	0	0	0	0	0	0	0	0	0	0	0	0	0	0	0	0	0	0	0	0	0	0	9.75839	0	0	0
O75845	SC5D_HUMAN	Lathosterol oxidase (EC 1.14.19.20) (C-5 sterol desaturase) (Delta(7)-sterol 5-desaturase) (Delta(7)-sterol C5(6)-desaturase) (Lathosterol 5-desaturase) (Sterol-C5-desaturase)	SC5D SC5DL	SSHSGNGCK	0.91359	-0.82925	0	0	0	0	0	0	0	0	0	0	0	0	0	0	0	0	0	0	0	0	0	0	0	0	0	0	0	0	0	0	0	0	0	0	0	0	0	0	0	0	0	0	0
O75881	CP7B1_HUMAN	Cytochrome P450 7B1 (24-hydroxycholesterol 7-alpha-hydroxylase) (EC 1.14.14.26) (25/26-hydroxycholesterol 7-alpha-hydroxylase) (EC 1.14.14.29) (3-hydroxysteroid 7-alpha hydroxylase) (Oxysterol 7-alpha-hydroxylase)	CYP7B1	KKTTFFK	0.95176	-2.4703	0	0	0	0	0	0	0	0	0	12.2387	0	0	0	0	0	0	13.9851	0	0	0	0	0	0	0	0	12.9405	0	0	0	0	0	0	0	0	0	0	0	0	0	0	10.2803	0	0
O75897	ST1C4_HUMAN	Sulfotransferase 1C4 (ST1C4) (EC 2.8.2.1) (Sulfotransferase 1C2) (SULT1C#2)	SULT1C4 SULT1C2	ILYLFYEDMK	0.91219	-0.5787	0	0	0	0	0	0	0	0	0	0	0	0	0	0	0	0	0	0	0	0	0	0	0	0	0	0	0	0	0	0	0	0	0	0	0	0	0	0	0	8.40041	0	8.46459	0
O75900	MMP23_HUMAN	Matrix metalloproteinase-23 (MMP-23) (EC 3.4.24.-) (Femalysin) (MIFR-1) (Matrix metalloproteinase-21) (MMP-21) (Matrix metalloproteinase-22) (MMP-22) [Cleaved into: Matrix metalloproteinase-23, soluble form]	MMP23B MMP21 MMP22	GKVYWYK	0.95309	-3.0264	0	0	0	0	0	0	0	0	0	0	10.6905	0	0	0	0	0	0	11.976	0	0	0	0	0	0	0	0	10.7925	0	0	0	0	0	0	0	0	0	0	0	0	0	0	0	0
O75901	RASF9_HUMAN	Ras association domain-containing protein 9 (PAM COOH-terminal interactor protein 1) (P-CIP1) (Peptidylglycine alpha-amidating monooxygenase COOH-terminal interactor)	RASSF9 PAMCI PCIP1	DMDSEEK	0.89355	-0.78084	0	0	0	0	0	0	0	0	0	0	0	0	0	0	0	0	12.3747	0	0	0	0	0	0	0	0	0	0	0	0	0	0	0	0	0	0	0	0	0	0	0	0	0	0
O75962	TRIO_HUMAN	Triple functional domain protein (EC 2.7.11.1) (PTPRF-interacting protein)	TRIO	ERRIFLFEQIVIFSEPLDK	0.95774	-4.556	0	0	0	0	9.31232	0	0	0	0	0	11.818	0	0	0	0	0	0	0	0	0	0	0	9.68463	0	0	0	0	0	0	0	0	0	0	0	0	0	0	0	10.6888	10.7377	0	10.6413	0
O75970	MPDZ_HUMAN	Multiple PDZ domain protein (Multi-PDZ domain protein 1)	MPDZ MUPP1	HTGQTVLLTLMR	0.95544	-3.5483	0	0	0	0	0	0	0	0	0	0	0	0	0	0	0	0	0	0	0	0	0	0	0	0	0	0	0	0	0	0	0	0	0	0	0	0	0	0	0	0	0	0	0
O75995	SASH3_HUMAN	SAM and SH3 domain-containing protein 3 (SH3 protein expressed in lymphocytes homolog)	SASH3 CXorf9 SLY	SGKKLGK	0.88946	-0.76967	0	0	0	9.46775	0	0	0	0	0	0	0	0	0	0	0	0	0	0	0	0	0	0	0	0	0	0	0	0	0	0	0	0	0	0	0	0	0	0	0	0	0	0	0
O76038	SEGN_HUMAN	Secretagogin	SCGN SECRET	LGTDDTVMKANLHK	0.90468	-0.96793	9.44706	0	0	9.03199	0	0	0	0	0	0	0	0	0	0	0	0	0	0	0	0	0	0	0	0	0	0	0	0	0	0	0	0	0	0	0	0	0	0	0	0	0	0	0
O94804	STK10_HUMAN	Serine/threonine-protein kinase 10 (EC 2.7.11.1) (Lymphocyte-oriented kinase)	STK10 LOK	EQMQRYNQR	0.68662	-0.31117	0	0	0	0	0	0	0	0	0	0	0	0	0	0	0	0	0	0	0	0	0	0	0	0	0	0	0	0	0	0	0	0	0	0	0	8.28739	0	0	0	0	0	0	0
O94818	NOL4_HUMAN	Nucleolar protein 4 (Nucleolar-localized protein)	NOL4 NOLP HRIHFB2255	GDEDEDDHEDHDDSEK	0.87314	-0.53102	0	0	0	0	0	0	0	0	0	0	0	0	0	0	0	0	0	0	0	0	0	0	0	0	0	0	0	0	0	0	0	0	0	0	0	0	0	0	0	0	9.08884	0	0
O94822	LTN1_HUMAN	E3 ubiquitin-protein ligase listerin (EC 2.3.2.27) (RING finger protein 160) (RING-type E3 ubiquitin transferase listerin) (Zinc finger protein 294)	LTN1 C21orf10 C21orf98 KIAA0714 RNF160 ZNF294 HSPC087	FHSACLYK	0.9419	-1.5067	0	0	0	0	0	0	0	0	0	0	0	0	0	0	0	9.86262	0	0	0	0	0	0	0	0	0	8.65617	0	0	0	0	0	0	0	0	0	0	0	0	0	0	0	0	0
O94842	TOX4_HUMAN	TOX high mobility group box family member 4 (Epidermal Langerhans cell protein LCP1)	TOX4 C14orf92 KIAA0737	RQLPSQK	0.93127	-1.1469	0	0	0	0	0	0	0	0	0	0	0	0	0	0	0	0	0	9.01912	0	0	0	0	0	0	0	0	0	0	0	0	0	0	0	0	0	0	0	0	0	0	0	0	0
O94844	RHBT1_HUMAN	Rho-related BTB domain-containing protein 1	RHOBTB1 KIAA0740	ARRPLARPIK	0.9564	-1.8718	0	0	0	0	0	0	0	0	0	0	0	0	0	0	0	0	0	0	0	0	0	0	0	0	0	0	0	0	0	0	0	0	0	0	0	0	0	0	0	0	0	0	0
O94851	MICA2_HUMAN	[F-actin]-monooxygenase MICAL2 (EC 1.14.13.225) (MICAL C-terminal-like protein) (Mical-cL) (Molecule interacting with CasL protein 2) (MICAL-2)	MICAL2 KIAA0750 MICAL2PV1 MICAL2PV2 MICALCL	AKALWYKLDK	0.95048	-1.5969	0	0	0	0	0	0	0	0	0	0	0	0	0	0	0	0	0	0	0	0	0	0	0	0	0	0	0	0	0	0	0	0	0	0	0	0	0	0	0	10.186	10.0278	0	0
O94868	FCSD2_HUMAN	F-BAR and double SH3 domains protein 2 (Carom) (Protein nervous wreck 1) (NWK1) (SH3 multiple domains protein 3)	FCHSD2 KIAA0769 SH3MD3	AEARLDLLK	0.95813	-5.0384	10.7456	0	0	0	0	0	0	0	0	0	0	0	0	0	0	0	0	0	0	0	0	0	0	0	0	0	0	0	0	0	0	0	0	0	0	0	0	0	0	0	0	0	0
O94874	UFL1_HUMAN	E3 UFM1-protein ligase 1 (EC 2.3.2.-) (E3 UFM1-protein transferase 1) (Multiple alpha-helix protein located at ER) (Novel LZAP-binding protein) (Regulator of C53/LZAP and DDRGK1)	UFL1 KIAA0776 MAXER NLBP RCAD	LGIPDAVSYIKKR	0.93907	-1.3278	0	0	0	0	0	0	0	0	0	0	0	0	0	0	0	0	0	0	0	0	0	0	0	0	0	0	0	0	0	0	0	0	0	0	0	0	0	0	0	0	0	0	0
O94886	CSCL1_HUMAN	CSC1-like protein 1 (Transmembrane protein 63A)	TMEM63A KIAA0489 KIAA0792	ILNGLASER	0.86781	-0.52885	0	0	0	0	0	0	0	0	0	0	0	0	0	0	0	0	0	0	0	0	0	0	0	0	0	0	0	0	0	0	0	0	0	0	0	0	0	0	0	0	10.0045	0	0
O94892	ZN432_HUMAN	Zinc finger protein 432	ZNF432 KIAA0798	GFAFKSNLVVHQR	0.95302	-2.9995	0	0	0	0	0	0	0	0	0	0	0	0	0	0	0	0	0	0	0	0	0	0	0	0	0	0	0	0	0	0	0	0	0	0	0	0	0	0	0	0	10.7532	10.7695	8.92819
O94915	FRYL_HUMAN	Protein furry homolog-like (ALL1-fused gene from chromosome 4p12 protein)	FRYL AF4P12 KIAA0826	TNPGAFR	0.89487	-0.78148	0	0	0	0	0	0	0	0	0	0	0	0	0	0	0	12.0385	0	0	0	0	0	0	0	0	0	0	0	0	0	0	0	0	0	0	0	0	0	0	0	0	0	0	0
O94964	SOGA1_HUMAN	Protein SOGA1 (SOGA family member 1) (Suppressor of glucose by autophagy) (Suppressor of glucose, autophagy-associated protein 1) [Cleaved into: N-terminal form; C-terminal 80 kDa form (80-kDa SOGA fragment)]	SOGA1 C20orf117 KIAA0889 SOGA	DLPEWEPRIREAFR	0.9583	-5.181	0	0	0	0	0	0	0	0	0	0	0	0	9.24408	0	0	9.68844	0	0	0	0	0	0	0	0	0	0	0	0	0	0	0	0	0	0	0	0	0	0	0	0	0	0	0
O94986	CE152_HUMAN	Centrosomal protein of 152 kDa (Cep152)	CEP152 KIAA0912	KIEDLHQVKK	0.95531	-3.5667	0	0	0	0	0	0	0	0	0	0	0	0	0	0	0	0	0	0	0	0	0	0	0	0	0	0	0	0	0	0	0	0	0	0	0	0	0	0	0	0	11.7702	0	9.47994
O95025	SEM3D_HUMAN	Semaphorin-3D	SEMA3D UNQ760/PRO1491	NDVGGQR	0.95119	-1.5764	0	0	9.28112	0	0	0	0	0	0	0	0	0	0	0	0	9.18483	0	0	0	0	0	0	0	0	11.2784	0	11.2076	0	0	0	0	0	0	0	0	0	0	0	0	0	0	0	10.736
O95084	PRS23_HUMAN	Serine protease 23 (EC 3.4.21.-) (Putative secreted protein Zsig13)	PRSS23 ZSIG13 UNQ270/PRO307	GTPLPTYEEAK	0	1.4988	0	0	0	0	0	0	0	0	0	0	0	0	0	0	0	0	0	0	0	0	0	0	0	0	0	0	0	0	0	0	0	0	0	0	0	0	0	0	0	0	0	0	0
O95155	UBE4B_HUMAN	Ubiquitin conjugation factor E4 B (EC 2.3.2.27) (Homozygously deleted in neuroblastoma 1) (RING-type E3 ubiquitin transferase E4 B) (Ubiquitin fusion degradation protein 2)	UBE4B HDNB1 KIAA0684 UFD2	EVFSDFK	0.88651	-0.78779	0	0	0	0	0	0	0	0	0	0	0	0	0	0	0	0	9.55518	0	0	0	0	0	0	0	0	0	0	0	0	0	0	0	0	0	0	0	0	0	0	0	0	0	0
O95166	GBRAP_HUMAN	Gamma-aminobutyric acid receptor-associated protein (GABA(A) receptor-associated protein) (MM46)	GABARAP FLC3B HT004	IGDLDKK	0.9071	-0.95944	0	0	0	0	0	0	0	0	0	0	0	0	0	0	0	0	0	0	0	0	0	0	0	0	0	0	0	0	0	0	0	0	0	0	0	0	9.29875	0	0	11.0407	11.1859	16.056	0
O95198	KLHL2_HUMAN	Kelch-like protein 2 (Actin-binding protein Mayven)	KLHL2	SVECYDFKEER	0.95012	-1.5528	0	0	0	0	0	0	0	0	0	0	0	0	0	0	0	0	0	0	0	0	0	0	0	0	0	0	0	0	0	0	0	0	0	0	0	0	0	0	0	0	0	0	9.50514
O95260	ATE1_HUMAN	Arginyl-tRNA--protein transferase 1 (Arginyltransferase 1) (R-transferase 1) (EC 2.3.2.8) (Arginine-tRNA--protein transferase 1)	ATE1	AKSNQPK	0.9568	-3.7484	0	0	0	0	0	0	0	0	0	0	0	0	0	0	0	0	0	0	0	0	0	0	0	0	0	0	0	0	0	0	0	0	0	0	0	0	0	0	0	0	0	0	0
O95292	VAPB_HUMAN	Vesicle-associated membrane protein-associated protein B/C (VAMP-B/VAMP-C) (VAMP-associated protein B/C) (VAP-B/VAP-C)	VAPB UNQ484/PRO983	LGNPTDRNVCFK	0.65476	-0.25921	0	0	0	0	0	0	0	0	0	0	0	0	0	0	0	0	0	0	0	0	0	0	0	0	0	0	0	0	0	0	0	0	0	0	0	0	0	0	0	11.5648	11.7313	11.4922	0
O95340	PAPS2_HUMAN	Bifunctional 3'-phosphoadenosine 5'-phosphosulfate synthase 2 (PAPS synthase 2) (PAPSS 2) (Sulfurylase kinase 2) (SK 2) (SK2) [Includes: Sulfate adenylyltransferase (EC 2.7.7.4) (ATP-sulfurylase) (Sulfate adenylate transferase) (SAT); Adenylyl-sulfate kinase (EC 2.7.1.25) (3'-phosphoadenosine-5'-phosphosulfate synthase) (APS kinase) (Adenosine-5'-phosphosulfate 3'-phosphotransferase) (Adenylylsul…	PAPSS2 ATPSK2	VAAYNKAK	0.94335	-1.4751	0	0	0	0	0	0	0	0	0	10.973	0	10.762	0	0	0	0	0	0	10.8934	0	0	8.91967	8.64681	0	0	11.052	11.0398	0	0	10.3363	10.8684	0	10.9243	0	0	0	0	0	0	0	0	0	0
O95347	SMC2_HUMAN	Structural maintenance of chromosomes protein 2 (SMC protein 2) (SMC-2) (Chromosome-associated protein E) (hCAP-E) (XCAP-E homolog)	SMC2 CAPE SMC2L1 PRO0324	ASVSITFDNSDKK	0.95078	-2.7783	0	0	0	0	0	0	0	0	0	0	0	0	0	0	0	0	0	0	0	0	0	0	0	0	9.91025	0	0	0	0	0	0	0	0	0	0	0	0	0	0	0	0	0	0
O95359	TACC2_HUMAN	Transforming acidic coiled-coil-containing protein 2 (Anti-Zuai-1) (AZU-1)	TACC2	APSESAR	0.95217	-2.2059	10.1076	0	0	0	0	0	0	0	0	0	0	0	0	0	0	0	0	0	0	0	0	0	0	0	0	0	0	0	0	0	0	0	0	0	0	0	0	0	0	0	0	0	0
O95376	ARI2_HUMAN	E3 ubiquitin-protein ligase ARIH2 (ARI-2) (Protein ariadne-2 homolog) (EC 2.3.2.31) (RING-type E3 ubiquitin transferase ARIH2) (Triad1 protein)	ARIH2 ARI2 TRIAD1 HT005	VQPNPSK	0.95555	-1.7034	0	0	0	0	0	0	0	0	0	0	0	0	0	0	0	0	0	0	0	0	0	0	0	0	0	0	8.99297	0	0	0	0	0	0	0	0	0	0	0	0	0	0	0	0
O95388	CCN4_HUMAN	CCN family member 4 (WNT1-inducible-signaling pathway protein 1) (WISP-1) (Wnt-1-induced secreted protein)	CCN4 WISP1	LWCPHPR	0.88646	-0.79022	0	0	0	0	0	0	0	0	0	0	0	0	0	0	0	0	0	0	0	0	0	0	0	0	9.0597	0	0	0	0	0	0	0	0	0	0	0	0	0	0	0	0	0	0
O95395	GCNT3_HUMAN	Beta-1,3-galactosyl-O-glycosyl-glycoprotein beta-1,6-N-acetylglucosaminyltransferase 3 (EC 2.4.1.102) (EC 2.4.1.148) (EC 2.4.1.150) (C2GnT-mucin type) (C2GnT-M) (hC2GnT-M) (Core 2/core 4 beta-1,6-N-acetylglucosaminyltransferase) (C2/4GnT)	GCNT3	SINCSGVTR	0.91001	-0.82103	0	0	0	0	0	0	0	0	0	0	0	0	0	0	0	0	0	0	0	0	0	0	0	0	0	0	0	0	0	0	0	0	0	0	0	0	0	0	0	0	0	0	0
O95405	ZFYV9_HUMAN	Zinc finger FYVE domain-containing protein 9 (Mothers against decapentaplegic homolog-interacting protein) (Madh-interacting protein) (Novel serine protease) (NSP) (Receptor activation anchor) (hSARA) (Smad anchor for receptor activation)	ZFYVE9 MADHIP SARA SMADIP	IVNYVNR	0.94971	-1.6007	0	0	0	0	0	0	0	0	0	0	0	0	0	0	0	0	0	0	0	0	0	0	0	0	0	11.6565	0	0	0	0	0	0	0	0	0	0	0	0	0	0	0	0	0
O95453	PARN_HUMAN	Poly(A)-specific ribonuclease PARN (EC 3.1.13.4) (Deadenylating nuclease) (Deadenylation nuclease) (Polyadenylate-specific ribonuclease)	PARN DAN	WTEDSWKEADSK	0.69444	-0.34306	0	0	0	0	0	0	0	0	0	0	0	0	0	0	0	0	0	0	0	0	0	0	0	0	0	0	0	0	0	0	0	0	0	0	0	0	0	0	0	10.6026	0	0	0
O95478	NSA2_HUMAN	Ribosome biogenesis protein NSA2 homolog (Hairy cell leukemia protein 1) (TGF-beta-inducible nuclear protein 1)	NSA2 TINP1 HUSSY-29	TIKMHEK	0.95135	-2.1204	0	0	0	0	0	0	0	0	0	0	0	0	0	0	0	0	0	0	0	0	0	0	0	0	0	0	0	0	0	0	0	0	0	0	0	0	0	0	0	0	0	0	0
O95490	AGRL2_HUMAN	Adhesion G protein-coupled receptor L2 (Calcium-independent alpha-latrotoxin receptor 2) (CIRL-2) (Latrophilin homolog 1) (Latrophilin-2) (Lectomedin-1)	ADGRL2 KIAA0786 LEC1 LPHH1 LPHN2	AALPFGLVR	0.91104	-0.82247	0	0	0	0	0	0	0	0	0	0	0	9.33499	0	0	0	0	0	0	10.681	0	0	10.7055	0	10.7575	0	0	10.8372	0	0	9.29133	10.7211	0	0	0	0	0	0	0	0	0	0	0	0
O95573	ACSL3_HUMAN	Fatty acid CoA ligase Acsl3 (Arachidonate--CoA ligase) (EC 6.2.1.15) (Long-chain acyl-CoA synthetase 3) (LACS 3) (Long-chain-fatty-acid--CoA ligase 3) (EC 6.2.1.3) (Medium-chain acyl-CoA ligase Acsl3) (EC 6.2.1.2)	ACSL3 ACS3 FACL3 LACS3	DIVSLVPR	0.95294	-2.1631	0	9.78573	9.53446	9.40701	9.60127	9.44104	0	0	0	0	0	9.54736	10.1511	0	0	0	9.61141	0	9.47875	0	0	9.04821	0	0	0	9.41356	0	0	0	0	0	8.40854	8.58729	0	0	0	0	0	0	0	0	0	0
O95602	RPA1_HUMAN	DNA-directed RNA polymerase I subunit RPA1 (RNA polymerase I subunit A1) (EC 2.7.7.6) (A190) (DNA-directed RNA polymerase I largest subunit) (DNA-directed RNA polymerase I subunit A) (RNA polymerase I 194 kDa subunit) (RPA194)	POLR1A	TQFLQPK	0.8938	-0.78206	0	0	0	0	0	0	0	0	0	0	0	0	9.70746	0	0	0	0	0	0	0	0	0	0	0	0	0	0	0	0	0	0	0	0	0	0	0	0	0	0	0	0	0	10.736
O95613	PCNT_HUMAN	Pericentrin (Kendrin) (Pericentrin-B)	PCNT KIAA0402 PCNT2	LYLHYLR	0.9549	-1.7901	0	0	0	0	0	0	0	0	0	0	0	0	0	0	0	0	0	0	0	0	0	0	0	0	0	0	0	0	0	0	0	0	0	0	0	0	0	0	0	0	0	0	0
O95619	YETS4_HUMAN	YEATS domain-containing protein 4 (Glioma-amplified sequence 41) (Gas41) (NuMA-binding protein 1) (NuBI-1) (NuBI1)	YEATS4 GAS41	TREKLEAAK	0.89514	-0.81031	0	9.14682	0	0	0	0	0	0	0	0	0	0	0	0	0	0	0	0	0	0	0	0	0	0	0	0	0	0	0	0	0	0	0	0	0	0	0	0	0	0	0	0	0
O95661	DIRA3_HUMAN	GTP-binding protein Di-Ras3 (Distinct subgroup of the Ras family member 3) (Rho-related GTP-binding protein RhoI)	DIRAS3 ARHI NOEY2 RHOI	KKPTTGLQEPEKK	0.89431	-0.75179	0	0	0	0	0	0	0	0	0	0	0	0	10.7232	10.5408	9.77637	9.18485	9.25049	8.91187	0	0	0	0	0	0	0	0	0	0	0	0	0	0	0	0	0	0	0	0	0	12.1702	0	11.9975	9.77052
O95747	OXSR1_HUMAN	Serine/threonine-protein kinase OSR1 (EC 2.7.11.1) (Oxidative stress-responsive 1 protein)	OXSR1 KIAA1101 OSR1	APTISER	0.89223	-0.78049	0	0	0	0	0	0	0	0	0	0	0	0	0	0	0	0	0	0	0	0	0	0	0	0	0	9.8921	9.82169	0	0	0	0	0	0	0	0	0	0	0	0	0	0	0	0
O95749	GGPPS_HUMAN	Geranylgeranyl pyrophosphate synthase (GGPP synthase) (GGPPSase) (EC 2.5.1.-) ((2E,6E)-farnesyl diphosphate synthase) (Dimethylallyltranstransferase) (EC 2.5.1.1) (Farnesyl diphosphate synthase) (Farnesyltranstransferase) (EC 2.5.1.29) (Geranylgeranyl diphosphate synthase) (Geranyltranstransferase) (EC 2.5.1.10)	GGPS1	ELEAKAYK	0.89685	-0.69716	0	0	0	0	0	0	0	0	0	0	0	0	0	0	0	0	0	0	0	0	0	0	0	0	0	0	0	0	0	0	0	0	0	0	0	0	0	0	0	0	0	0	0
O95780	ZN682_HUMAN	Zinc finger protein 682	ZNF682	HKTIHTGK	0.95117	-1.6019	0	0	0	0	0	0	0	0	0	0	0	0	0	0	0	0	0	0	0	0	0	0	0	0	0	0	0	0	0	0	0	0	0	0	0	0	9.71461	0	0	0	0	0	0
O95801	TTC4_HUMAN	Tetratricopeptide repeat protein 4 (TPR repeat protein 4)	TTC4 My044	DVRKANLK	0.89264	-0.80932	0	11.9958	0	0	0	0	0	0	0	0	0	0	0	0	0	0	0	0	0	0	0	0	0	0	0	0	0	0	0	0	0	0	0	0	0	0	0	0	0	0	0	0	0
O95835	LATS1_HUMAN	Serine/threonine-protein kinase LATS1 (EC 2.7.11.1) (Large tumor suppressor homolog 1) (WARTS protein kinase) (h-warts)	LATS1 WARTS	AEHNMSK	0.95269	-1.9766	0	0	0	0	0	0	0	0	0	0	0	0	0	10.1217	0	0	12.6694	10.2976	0	0	0	0	12.9463	0	0	0	0	0	0	0	0	0	0	0	0	0	0	0	0	10.1106	0	14.4743	0
O95838	GLP2R_HUMAN	Glucagon-like peptide 2 receptor (GLP-2 receptor) (GLP-2-R) (GLP-2R)	GLP2R	ILKLLISK	0.95259	-3.0023	0	0	0	0	0	0	0	0	0	0	0	0	0	9.34749	0	9.86942	0	0	0	0	0	0	0	0	0	0	0	0	0	9.01664	0	0	0	0	0	0	0	0	0	9.90124	0	0	0
O95931	CBX7_HUMAN	Chromobox protein homolog 7	CBX7	EAQAAEGFFR	0.89791	-0.7279	0	0	0	0	0	0	0	10.5598	0	0	0	0	0	0	10.5166	0	0	0	0	0	0	0	0	0	0	0	0	0	0	0	0	0	0	0	0	0	0	0	0	0	0	0	0
O95996	APCL_HUMAN	Adenomatous polyposis coli protein 2 (Adenomatous polyposis coli protein-like) (APC-like)	APC2 APCL	DSSPSPR	0.95257	-2.1918	0	0	0	0	0	0	0	0	0	0	0	0	0	0	0	12.2206	0	0	0	0	0	0	0	0	0	0	0	0	0	0	0	0	0	0	0	0	0	0	0	0	0	0	0
O96013	PAK4_HUMAN	Serine/threonine-protein kinase PAK 4 (EC 2.7.11.1) (p21-activated kinase 4) (PAK-4)	PAK4 KIAA1142	NLHKVSPSLK	0.95143	-2.326	0	0	0	0	0	0	0	0	0	0	0	0	0	0	0	0	0	0	0	0	0	0	0	0	0	0	0	0	0	0	0	0	0	0	0	0	0	0	0	8.87912	0	0	0
O96019	ACL6A_HUMAN	Actin-like protein 6A (53 kDa BRG1-associated factor A) (Actin-related protein Baf53a) (ArpNbeta) (BRG1-associated factor 53A) (BAF53A) (INO80 complex subunit K)	ACTL6A BAF53 BAF53A INO80K	EGSPANWKR	0.89832	-0.67778	0	0	0	0	0	0	0	0	9.27949	0	0	0	0	0	0	0	0	0	0	0	0	0	0	0	8.8999	0	0	0	0	0	0	0	0	0	0	0	0	0	0	0	0	0	0
P00156	CYB_HUMAN	Cytochrome b (Complex III subunit 3) (Complex III subunit III) (Cytochrome b-c1 complex subunit 3) (Ubiquinol-cytochrome-c reductase complex cytochrome b subunit)	MT-CYB COB CYTB MTCYB	LGGVLALLLSILILAMIPILHMSK	0.79528	-0.40996	0	0	0	0	0	9.2502	0	9.50496	9.98157	0	0	0	0	9.98071	9.95582	9.99435	0	0	0	9.22629	0	0	0	0	0	0	0	0	0	0	0	0	0	0	0	0	0	0	0	0	0	0	0
P00367	DHE3_HUMAN	Glutamate dehydrogenase 1, mitochondrial (GDH 1) (EC 1.4.1.3)	GLUD1 GLUD	TRESEEQK	0.95507	-1.6058	0	0	0	0	0	0	0	0	0	0	0	0	0	0	0	0	0	0	0	0	0	0	0	0	0	0	0	0	0	0	0	0	0	0	0	0	0	0	0	0	0	0	8.09877
P00519	ABL1_HUMAN	Tyrosine-protein kinase ABL1 (EC 2.7.10.2) (Abelson murine leukemia viral oncogene homolog 1) (Abelson tyrosine-protein kinase 1) (Proto-oncogene c-Abl) (p150)	ABL1 ABL JTK7	GPAEESR	0.94989	-2.3636	0	0	0	0	0	0	13.0526	0	0	0	0	0	0	0	0	12.2206	13.447	0	0	0	0	0	0	0	0	0	0	0	0	0	0	0	0	0	0	0	0	0	0	0	0	0	0
P00742	FA10_HUMAN	Coagulation factor X (EC 3.4.21.6) (Stuart factor) (Stuart-Prower factor) [Cleaved into: Factor X light chain; Factor X heavy chain; Activated factor Xa heavy chain]	F10	NCELFTRK	0.93451	-1.1851	0	0	0	0	0	0	0	0	0	0	0	0	0	0	0	0	0	0	0	0	0	0	0	0	0	0	0	0	0	0	0	0	0	0	0	8.54257	0	0	0	0	0	0	0
P00747	PLMN_HUMAN	Plasminogen (EC 3.4.21.7) [Cleaved into: Plasmin heavy chain A; Activation peptide; Angiostatin; Plasmin heavy chain A, short form; Plasmin light chain B]	PLG	EVVLLLLLFLK	0.9521	-2.9171	0	0	0	0	0	0	0	0	0	0	0	0	0	0	0	0	0	0	0	0	0	0	0	0	0	0	0	0	0	0	0	0	0	0	0	0	0	0	0	0	0	8.03293	0
P00797	RENI_HUMAN	Renin (EC 3.4.23.15) (Angiotensinogenase)	REN	ESLKERGVDMAR	0.95409	-1.7314	0	0	0	0	0	0	0	0	0	0	0	0	0	0	0	0	0	0	0	0	0	0	0	0	0	0	0	0	0	0	0	0	0	0	0	0	0	0	0	0	0	0	8.5183
P01023	A2MG_HUMAN	Alpha-2-macroglobulin (Alpha-2-M) (C3 and PZP-like alpha-2-macroglobulin domain-containing protein 5)	A2M CPAMD5 FWP007	ATVLNYLPK	0	42.843	0	0	0	0	0	0	0	0	0	0	0	0	0	0	0	0	0	0	0	0	0	0	0	0	0	0	0	0	0	0	0	0	0	0	0	0	0	0	0	12.92	12.7185	13.0281	9.15684
P01024	CO3_HUMAN	Complement C3 (C3 and PZP-like alpha-2-macroglobulin domain-containing protein 1) [Cleaved into: Complement C3 beta chain; C3-beta-c (C3bc); Complement C3 alpha chain; C3a anaphylatoxin; Acylation stimulating protein (ASP) (C3adesArg); Complement C3b alpha' chain; Complement C3c alpha' chain fragment 1; Complement C3dg fragment; Complement C3g fragment; Complement C3d fragment; Complement C3f fra…	C3 CPAMD1	NEQVEIR	0.94969	-2.3426	0	0	0	0	0	0	0	0	0	0	0	0	0	0	0	0	0	0	0	0	0	0	0	0	0	0	0	0	0	0	0	0	0	0	0	0	0	0	0	0	0	0	0
P01034	CYTC_HUMAN	Cystatin-C (Cystatin-3) (Gamma-trace) (Neuroendocrine basic polypeptide) (Post-gamma-globulin)	CST3	ALDFAVGEYNK	0	53.252	0	0	0	0	0	0	0	0	0	0	0	0	0	0	0	0	0	0	0	0	0	0	0	0	0	0	0	0	0	0	0	0	0	0	0	0	0	0	0	9.10082	9.12892	0	0
P01266	THYG_HUMAN	Thyroglobulin (Tg)	TG	AFCVDGEGRR	0.93356	-1.1631	0	0	0	0	0	0	0	0	0	0	0	0	0	0	0	0	0	0	0	0	0	0	0	0	0	0	0	0	0	0	0	0	0	0	0	0	0	0	0	0	0	0	0
P01730	CD4_HUMAN	T-cell surface glycoprotein CD4 (T-cell surface antigen T4/Leu-3) (CD antigen CD4)	CD4	LNDRADSR	0.76481	-0.40354	0	0	0	0	0	0	0	0	0	0	0	0	0	0	0	0	0	0	0	0	0	0	0	0	0	0	0	0	0	0	0	0	0	0	0	0	0	0	0	10.931	0	0	0
P01833	PIGR_HUMAN	Polymeric immunoglobulin receptor (PIgR) (Poly-Ig receptor) (Hepatocellular carcinoma-associated protein TB6) [Cleaved into: Secretory component]	PIGR	ADAAPDEK	0.88889	-0.7778	0	0	0	0	0	0	0	0	0	0	0	0	0	0	0	0	0	0	0	0	0	0	0	0	0	0	0	0	0	0	0	0	0	0	0	0	0	0	0	14.4999	0	0	0
P02452	CO1A1_HUMAN	Collagen alpha-1(I) chain (Alpha-1 type I collagen)	COL1A1	GSPGPAGPK	0.91306	-0.82925	0	0	0	0	0	0	0	0	0	0	0	0	0	0	0	0	0	0	0	0	0	0	0	0	12.8067	0	0	0	0	0	0	0	0	0	0	0	0	0	0	0	0	0	0
P02458	CO2A1_HUMAN	Collagen alpha-1(II) chain (Alpha-1 type II collagen) [Cleaved into: Collagen alpha-1(II) chain; Chondrocalcin]	COL2A1	GEQGEAGQK	0.9533	-1.9125	0	0	0	0	0	0	0	0	0	0	0	0	0	0	0	0	0	0	0	0	0	0	0	0	0	0	0	0	0	0	0	0	0	0	0	0	0	0	0	0	0	0	0
P02462	CO4A1_HUMAN	Collagen alpha-1(IV) chain [Cleaved into: Arresten]	COL4A1	KPTPSTLKAGELR	0.94866	-1.5554	0	0	9.61305	0	0	0	0	0	0	0	0	0	0	0	0	0	0	0	0	0	0	0	0	0	0	0	0	0	0	0	0	0	0	0	0	0	0	0	0	0	0	0	0
P02533	K1C14_HUMAN	Keratin, type I cytoskeletal 14 (Cytokeratin-14) (CK-14) (Keratin-14) (K14)	KRT14	ALEEANADLEVK	0	157.54	8.82626	8.87765	0	0	8.98265	8.60366	10.773	8.57939	9.00946	9.20677	0	8.91868	9.9153	9.35931	0	0	0	0	0	0	0	0	0	0	8.91627	9.02735	0	0	0	0	0	0	0	0	0	0	0	0	0	10.5697	8.35381	10.3157	0
P02538	K2C6A_HUMAN	Keratin, type II cytoskeletal 6A (Cytokeratin-6A) (CK-6A) (Cytokeratin-6D) (CK-6D) (Keratin-6A) (K6A) (Type-II keratin Kb6) (allergen Hom s 5)	KRT6A K6A KRT6D	AQYEEIAQR	0	4.7369	0	0	0	0	0	0	0	0	0	0	0	0	0	0	0	0	0	0	0	0	0	0	0	0	0	0	0	0	0	0	0	0	0	0	0	0	0	0	0	8.58875	0	0	0
P02549	SPTA1_HUMAN	Spectrin alpha chain, erythrocytic 1 (Erythroid alpha-spectrin)	SPTA1 SPTA	EADDTKEQIEK	0.95269	-2.9846	0	0	0	0	0	0	0	0	0	0	0	8.74258	0	0	0	0	0	0	0	0	0	0	0	0	0	0	0	0	0	0	0	0	0	0	0	0	0	9.2432	0	0	0	0	0
P02655	APOC2_HUMAN	Apolipoprotein C-II (Apo-CII) (ApoC-II) (Apolipoprotein C2) [Cleaved into: Proapolipoprotein C-II (ProapoC-II)]	APOC2 APC2	TAAQNLYEK	0.91058	-0.82247	0	0	0	0	0	0	0	0	0	0	0	0	0	10.021	0	0	0	9.07149	0	0	0	0	0	0	0	0	0	0	0	0	0	0	0	0	0	0	0	0	0	0	0	0	0
P02671	FIBA_HUMAN	Fibrinogen alpha chain [Cleaved into: Fibrinopeptide A; Fibrinogen alpha chain]	FGA	DRQHLPLIK	0.9499	-2.283	0	0	0	0	0	0	0	0	0	0	0	0	0	0	0	0	0	0	0	0	0	0	0	0	0	0	0	0	0	0	0	0	0	0	0	0	0	0	0	0	9.84792	0	0
P02748	CO9_HUMAN	Complement component C9 [Cleaved into: Complement component C9a; Complement component C9b]	C9	MKNAHLK	0.93882	-1.3231	0	0	0	0	0	0	0	0	0	0	0	0	0	0	0	0	0	0	0	0	0	0	0	0	0	0	0	0	0	0	0	0	0	0	0	0	0	0	0	0	10.3006	0	0
P02749	APOH_HUMAN	Beta-2-glycoprotein 1 (APC inhibitor) (Activated protein C-binding protein) (Anticardiolipin cofactor) (Apolipoprotein H) (Apo-H) (Beta-2-glycoprotein I) (B2GPI) (Beta(2)GPI)	APOH B2G1	TDASDVKPC	0	7.1045	0	0	0	0	0	0	0	0	0	0	0	0	0	0	0	0	0	0	0	0	0	0	0	0	0	0	0	0	0	0	0	0	0	0	0	0	0	0	0	9.65841	0	9.1481	8.82448
P02751	FINC_HUMAN	Fibronectin (FN) (Cold-insoluble globulin) (CIG) [Cleaved into: Anastellin; Ugl-Y1; Ugl-Y2; Ugl-Y3]	FN1 FN	FTNIGPDTMR	0.065789	0.014292	0	0	0	0	0	0	0	0	0	0	0	0	0	0	0	0	0	0	0	0	0	0	0	0	0	0	0	0	0	0	0	0	0	0	0	0	0	0	0	9.00478	9.03859	8.6414	0
P02765	FETUA_HUMAN	Alpha-2-HS-glycoprotein (Alpha-2-Z-globulin) (Ba-alpha-2-glycoprotein) (Fetuin-A) [Cleaved into: Alpha-2-HS-glycoprotein chain A; Alpha-2-HS-glycoprotein chain B]	AHSG FETUA PRO2743	CDSSPDSAEDVR	0	148.22	0	0	0	0	0	0	0	0	0	0	0	0	12.2313	12.2853	12.3267	10.2068	11.323	11.353	8.7952	0	8.70283	0	0	0	0	9.54427	8.95733	0	0	0	0	0	0	0	0	0	9.24427	8.69136	8.7066	15.4444	15.6463	15.5202	13.6949
P02768	ALBU_HUMAN	Albumin	ALB GIG20 GIG42 PRO0903 PRO1708 PRO2044 PRO2619 PRO2675 UNQ696/PRO1341	AACLLPK	0	163.02	8.97737	9.072	0	9.03422	0	0	9.06641	0	0	11.0007	10.0069	9.96252	14.2597	14.0455	13.8857	12.2124	12.7061	12.4649	10.8703	11.2348	0	8.44236	0	0	11.2988	11.2974	11.6329	9.39611	9.28401	9.34334	0	0	0	10.2305	10.2946	0	10.2316	9.86429	10.0622	16.5709	16.696	16.657	13.2521
P02771	FETA_HUMAN	Alpha-fetoprotein (Alpha-1-fetoprotein) (Alpha-fetoglobulin)	AFP HPAFP	GYQELLEK	0	17.936	0	0	0	0	0	0	0	0	0	0	0	0	0	0	0	0	8.47285	0	0	0	0	0	0	0	0	0	0	0	0	0	0	0	0	0	0	0	0	0	0	11.6884	11.9253	11.7143	8.52724
P02787	TRFE_HUMAN	Serotransferrin (Transferrin) (Beta-1 metal-binding globulin) (Siderophilin)	TF PRO1400	GDVAFVK	0	5.4463	0	0	0	0	0	0	0	0	0	0	0	0	0	0	0	0	0	0	0	0	0	0	0	0	0	0	0	0	0	0	0	0	0	0	0	0	0	0	0	10.9917	11.2196	11.1337	0
P02788	TRFL_HUMAN	Lactotransferrin (Lactoferrin) (EC 3.4.21.-) (Growth-inhibiting protein 12) (Talalactoferrin) [Cleaved into: Lactoferricin-H (Lfcin-H); Kaliocin-1; Lactoferroxin-A; Lactoferroxin-B; Lactoferroxin-C]	LTF GIG12 LF	CGLVPVLAENYK	0	11.424	0	0	0	0	0	0	0	0	0	0	0	0	9.69328	9.5109	0	8.98368	0	8.81356	0	0	0	0	0	0	0	0	0	0	0	0	0	0	0	0	0	0	0	0	0	11.9901	12.1348	11.7091	8.94834
P03956	MMP1_HUMAN	Interstitial collagenase (EC 3.4.24.7) (Fibroblast collagenase) (Matrix metalloproteinase-1) (MMP-1) [Cleaved into: 22 kDa interstitial collagenase; 27 kDa interstitial collagenase]	MMP1 CLG	IENYTPDLPR	0	19.774	0	0	0	0	0	0	0	0	0	0	0	0	0	0	0	0	0	0	0	0	0	0	0	0	0	0	0	0	0	0	0	0	0	0	0	0	0	0	0	10.3661	10.3203	10.5049	0
P04083	ANXA1_HUMAN	Annexin A1 (Annexin I) (Annexin-1) (Calpactin II) (Calpactin-2) (Chromobindin-9) (Lipocortin I) (Phospholipase A2 inhibitory protein) (p35) [Cleaved into: Annexin Ac2-26]	ANXA1 ANX1 LPC1	CATSKPAFFAEK	0.95141	-2.4092	0	0	0	0	0	0	0	0	0	0	0	0	0	0	0	0	0	9.97599	0	0	0	0	0	0	0	0	0	0	0	0	0	0	0	0	0	0	0	0	0	0	0	0	0
P04114	APOB_HUMAN	Apolipoprotein B-100 (Apo B-100) [Cleaved into: Apolipoprotein B-48 (Apo B-48)]	APOB	DATRFKHLR	0.95342	-3.3427	0	0	0	0	0	0	0	0	0	0	0	0	0	0	0	0	9.95741	0	0	0	0	0	0	0	0	0	0	0	0	0	0	0	0	0	0	0	0	0	0	10.5058	0	12.2575	0
P04150	GCR_HUMAN	Glucocorticoid receptor (GR) (Nuclear receptor subfamily 3 group C member 1)	NR3C1 GRL	NCPACRYR	0.9504	-2.5594	0	0	0	0	0	0	0	8.82899	8.75221	0	0	0	0	0	0	0	0	8.9971	0	0	0	0	0	0	0	0	0	8.60951	0	0	0	0	0	0	0	0	0	0	0	0	0	0	0
P04264	K2C1_HUMAN	Keratin, type II cytoskeletal 1 (67 kDa cytokeratin) (Cytokeratin-1) (CK-1) (Hair alpha protein) (Keratin-1) (K1) (Type-II keratin Kb1)	KRT1 KRTA	AEAESLYQSK	0	323.31	14.4108	14.3879	14.494	13.7532	13.7817	13.8447	15.2426	13.7043	14.188	13.8391	13.6017	13.5723	14.3289	14.0407	13.3222	14.1583	14.092	13.9932	13.1045	12.9252	12.7026	11.063	10.9356	10.5864	13.9398	13.9018	13.7996	13.4264	13.4251	13.4093	13.7706	13.7133	13.7408	12.7803	12.6964	11.7674	11.2143	9.88412	9.14764	15.3845	15.3636	15.3933	13.081
P04920	B3A2_HUMAN	Anion exchange protein 2 (AE 2) (Anion exchanger 2) (Non-erythroid band 3-like protein) (BND3L) (Solute carrier family 4 member 2)	SLC4A2 AE2 EPB3L1 HKB3 MPB3L	GGEEPGR	0.88391	-0.78779	0	0	0	0	0	0	0	0	0	0	0	0	0	0	0	12.4063	12.4667	0	0	0	0	0	0	0	0	0	0	0	0	0	0	0	0	0	0	0	0	0	0	0	0	0	0
P05121	PAI1_HUMAN	Plasminogen activator inhibitor 1 (PAI) (PAI-1) (Endothelial plasminogen activator inhibitor) (Serpin E1)	SERPINE1 PAI1 PLANH1	GAVDQLTR	0	70.575	0	0	0	0	0	0	0	0	0	0	0	0	0	0	0	0	0	0	0	0	0	0	0	0	0	0	0	0	0	0	0	0	0	0	0	0	0	0	0	12.1262	12.3769	12.215	0
P05160	F13B_HUMAN	Coagulation factor XIII B chain (Fibrin-stabilizing factor B subunit) (Protein-glutamine gamma-glutamyltransferase B chain) (Transglutaminase B chain)	F13B	DEEVVQCLSDGWSSQPTCR	0.9533	-2.0196	0	0	0	0	0	0	0	0	0	0	0	0	0	0	0	0	0	0	0	0	0	0	0	0	0	0	0	0	0	0	0	0	0	0	0	0	0	0	0	0	0	0	0
P05166	PCCB_HUMAN	Propionyl-CoA carboxylase beta chain, mitochondrial (PCCase subunit beta) (EC 6.4.1.3) (Propanoyl-CoA:carbon dioxide ligase subunit beta)	PCCB	VAAVGARLSVLASGLR	0.95538	-1.7034	0	0	0	0	0	0	0	0	0	0	0	0	0	0	0	0	0	0	0	0	0	0	0	0	0	0	0	0	0	0	0	0	0	0	0	0	0	0	0	0	0	0	0
P06213	INSR_HUMAN	Insulin receptor (IR) (EC 2.7.10.1) (CD antigen CD220) [Cleaved into: Insulin receptor subunit alpha; Insulin receptor subunit beta]	INSR	DIYETDYYR	0.91264	-0.82925	0	0	0	0	0	0	0	0	0	0	0	0	0	0	0	0	0	0	0	0	0	0	0	0	0	0	0	0	0	0	0	0	0	0	0	0	0	0	0	0	0	0	0
P06396	GELS_HUMAN	Gelsolin (AGEL) (Actin-depolymerizing factor) (ADF) (Brevin)	GSN	AGALNSNDAFVLK	0.92865	-1.0942	0	0	0	0	0	0	0	0	0	0	0	0	0	0	0	0	0	0	0	0	0	0	0	0	0	0	0	0	0	0	0	0	0	0	0	0	0	0	0	8.68828	0	8.73958	0
P06681	CO2_HUMAN	Complement C2 (EC 3.4.21.43) (C3/C5 convertase) [Cleaved into: Complement C2b fragment; Complement C2a fragment]	C2	VNVGDPK	0.89127	-0.77128	0	0	0	0	0	0	0	0	0	0	0	0	10.6012	0	0	9.92757	9.92828	0	0	0	0	0	0	0	0	0	0	0	0	0	0	0	0	0	0	0	0	0	10.391	13.5857	13.4962	0	12.666
P06727	APOA4_HUMAN	Apolipoprotein A-IV (Apo-AIV) (ApoA-IV) (Apolipoprotein A4)	APOA4	ELEELRARLLPHANEVSQK	0.95268	-3.27	0	0	0	0	0	0	0	0	0	0	0	0	0	0	0	0	0	0	0	0	0	0	0	0	0	0	0	0	0	0	0	0	0	0	0	0	0	0	0	0	8.7443	0	0
P06731	CEAM5_HUMAN	Carcinoembryonic antigen-related cell adhesion molecule 5 (Carcinoembryonic antigen) (CEA) (Meconium antigen 100) (CD antigen CD66e)	CEACAM5 CEA	NDTASYK	0.88916	-0.78361	0	0	0	0	0	0	0	0	0	0	0	0	8.24584	0	0	0	0	0	0	0	0	0	0	0	0	0	0	0	0	0	0	0	0	0	0	0	0	0	0	0	0	0	0
P06737	PYGL_HUMAN	Glycogen phosphorylase, liver form (EC 2.4.1.1)	PYGL	DLSQLTK	0.071429	0.036213	0	0	0	0	0	0	0	0	0	8.9505	0	8.69533	11.0109	0	0	10.22	0	0	0	0	0	0	0	0	0	9.85879	9.76994	0	0	0	0	0	0	0	0	0	0	0	0	0	14.3572	14.6144	0
P06753	TPM3_HUMAN	Tropomyosin alpha-3 chain (Gamma-tropomyosin) (Tropomyosin-3) (Tropomyosin-5) (hTM5)	TPM3	LDKENALDR	0.95192	-2.1404	0	0	0	0	0	0	0	0	0	0	0	0	0	12.0761	0	0	0	0	0	0	0	0	0	0	0	0	0	0	0	0	0	0	0	0	0	0	0	0	0	0	0	0	0
P06756	ITAV_HUMAN	Integrin alpha-V (Vitronectin receptor) (Vitronectin receptor subunit alpha) (CD antigen CD51) [Cleaved into: Integrin alpha-V heavy chain; Integrin alpha-V light chain]	ITGAV MSK8 VNRA VTNR	ASGDFQTTK	0.95104	-2.7098	0	0	0	0	0	0	0	0	0	0	0	0	0	0	0	0	0	0	0	0	0	0	0	0	0	0	0	0	0	0	0	0	9.2499	0	0	0	0	0	0	0	0	0	0
P07099	HYEP_HUMAN	Epoxide hydrolase 1 (EC 3.3.2.9) (Epoxide hydratase) (Microsomal epoxide hydrolase) (mEH)	EPHX1 EPHX EPOX	YLEDGGLERK	0.93163	-1.1539	0	0	0	0	0	0	0	10.9073	0	0	0	0	0	0	0	0	0	0	0	0	0	0	0	0	0	0	0	0	0	0	0	0	0	0	0	0	0	0	0	0	0	0	0
P07108	ACBP_HUMAN	Acyl-CoA-binding protein (ACBP) (Diazepam-binding inhibitor) (DBI) (Endozepine) (EP)	DBI	SQAEFEKAAEEVR	0.5641	-0.17266	0	0	0	0	0	0	0	0	0	0	0	0	0	9.23601	0	0	0	0	0	0	0	0	0	0	0	0	0	0	0	0	0	0	0	8.68902	0	0	0	0	0	0	0	0	0
P07237	PDIA1_HUMAN	Protein disulfide-isomerase (PDI) (EC 5.3.4.1) (Cellular thyroid hormone-binding protein) (Prolyl 4-hydroxylase subunit beta) (p55)	P4HB ERBA2L PDI PDIA1 PO4DB	AEGSEIR	0.95602	-1.6106	0	0	0	0	0	0	0	0	0	10.5921	0	0	0	0	0	0	12.1165	0	0	0	0	0	0	0	0	0	0	0	0	0	0	0	0	0	0	0	0	0	0	0	0	0	0
P07358	CO8B_HUMAN	Complement component C8 beta chain (Complement component 8 subunit beta)	C8B	SLMLHYEFLQRVK	0.95018	-1.5514	0	0	0	0	0	0	0	0	0	0	0	0	0	0	0	0	0	0	0	0	0	0	0	0	0	0	0	0	0	0	0	0	0	0	0	0	0	0	0	0	9.55129	0	0
P07384	CAN1_HUMAN	Calpain-1 catalytic subunit (EC 3.4.22.52) (Calcium-activated neutral proteinase 1) (CANP 1) (Calpain mu-type) (Calpain-1 large subunit) (Cell proliferation-inducing gene 30 protein) (Micromolar-calpain) (muCANP)	CAPN1 CANPL1 PIG30	MEDGEFWMSFR	0.88971	-0.80872	0	0	0	0	0	0	0	0	0	0	0	0	0	0	0	0	0	0	0	0	0	0	0	0	0	0	0	0	0	0	0	0	0	0	0	0	0	0	0	11.6224	0	0	0
P07437	TBB5_HUMAN	Tubulin beta chain (Tubulin beta-5 chain)	TUBB TUBB5 OK/SW-cl.56	LAVNMVPFPR	0.035088	0.37155	0	0	0	0	0	0	0	0	0	0	0	0	0	0	0	0	0	0	0	0	0	0	0	0	0	0	0	0	0	0	0	0	0	0	0	0	0	0	0	0	0	0	0
P07550	ADRB2_HUMAN	Beta-2 adrenergic receptor (Beta-2 adrenoreceptor) (Beta-2 adrenoceptor)	ADRB2 ADRB2R B2AR	VFQEAKR	0.93118	-1.1455	0	0	0	0	0	0	0	0	0	10.6741	0	0	0	0	0	0	0	0	0	0	0	0	0	0	0	0	0	0	0	0	0	0	0	0	0	0	0	0	0	0	0	0	0
P07864	LDHC_HUMAN	L-lactate dehydrogenase C chain (LDH-C) (EC 1.1.1.27) (Cancer/testis antigen 32) (CT32) (LDH testis subunit) (LDH-X)	LDHC LDH3 LDHX	ISGLPVTR	0.89823	-0.7034	0	0	0	0	0	16.6959	0	0	0	16.3633	0	0	17.0232	17.0197	16.5797	0	0	16.9984	0	0	0	0	14.2198	0	0	0	16.5957	0	15.6742	0	0	0	0	0	0	0	0	13.3161	13.2905	0	17.2905	0	15.4652
P07996	TSP1_HUMAN	Thrombospondin-1 (Glycoprotein G)	THBS1 TSP TSP1	AQGYSGLSVK	0.95672	-3.8393	0	0	0	0	0	0	0	0	0	0	0	0	0	0	0	0	0	0	0	0	0	0	0	0	0	0	0	0	0	0	0	0	0	0	0	0	0	0	0	0	0	8.46418	0
P08069	IGF1R_HUMAN	Insulin-like growth factor 1 receptor (EC 2.7.10.1) (Insulin-like growth factor I receptor) (IGF-I receptor) (CD antigen CD221) [Cleaved into: Insulin-like growth factor 1 receptor alpha chain; Insulin-like growth factor 1 receptor beta chain]	IGF1R	AVTLTMVENDHIR	0.95377	-3.388	0	0	0	0	0	0	8.72751	0	0	0	0	0	0	0	0	0	0	0	0	0	0	0	0	0	0	0	0	0	0	0	0	0	0	0	0	0	0	0	0	0	0	10.7816	0
P08473	NEP_HUMAN	Neprilysin (EC 3.4.24.11) (Atriopeptidase) (Common acute lymphocytic leukemia antigen) (CALLA) (Enkephalinase) (Neutral endopeptidase 24.11) (NEP) (Neutral endopeptidase) (Skin fibroblast elastase) (SFE) (CD antigen CD10)	MME EPN	YACGGWLK	0.91566	-0.8294	0	0	0	0	0	0	0	0	0	0	0	0	0	0	0	0	0	0	0	0	0	0	0	0	0	0	0	0	0	0	0	0	0	0	0	0	0	0	0	0	0	0	0
P08575	PTPRC_HUMAN	Receptor-type tyrosine-protein phosphatase C (EC 3.1.3.48) (Leukocyte common antigen) (L-CA) (T200) (CD antigen CD45)	PTPRC CD45	KEKATGR	0.9501	-2.2885	0	0	12.1494	0	0	0	0	0	10.688	0	0	0	0	0	0	0	0	0	0	0	0	0	0	0	10.3814	0	0	0	0	0	0	0	0	0	0	0	0	0	0	0	0	0	0
P08603	CFAH_HUMAN	Complement factor H (H factor 1)	CFH HF HF1 HF2	EFDHNSNIRYRCR	0.90416	-0.54553	0	0	0	0	0	0	0	0	0	0	0	0	0	0	0	0	0	0	0	0	0	0	0	0	0	0	0	0	0	0	0	0	0	0	0	0	0	0	0	0	0	0	0
P08697	A2AP_HUMAN	Alpha-2-antiplasmin (Alpha-2-AP) (Alpha-2-plasmin inhibitor) (Alpha-2-PI) (Serpin F2)	SERPINF2 AAP PLI	LCQDLGPGAFR	0	0.4603	0	0	0	0	0	0	0	0	0	0	0	0	0	0	0	0	0	0	0	0	0	0	0	0	0	0	0	0	0	0	0	0	0	0	0	0	0	0	0	9.93164	9.86925	9.80626	0
P08729	K2C7_HUMAN	Keratin, type II cytoskeletal 7 (Cytokeratin-7) (CK-7) (Keratin-7) (K7) (Sarcolectin) (Type-II keratin Kb7)	KRT7 SCL	DVDAAYMSK	0.8944	-0.75823	0	0	0	0	0	0	0	0	0	0	0	0	0	0	0	0	0	0	0	0	0	0	0	0	0	0	0	0	0	0	0	0	0	9.20826	0	0	0	0	0	0	0	0	0
P08912	ACM5_HUMAN	Muscarinic acetylcholine receptor M5	CHRM5	TFRKTFK	0.88929	-0.76886	0	10.3336	0	0	0	0	0	0	0	0	0	0	0	0	0	0	0	0	0	0	0	0	0	0	0	0	0	0	0	0	0	0	0	0	0	0	0	0	0	0	0	0	0
P08913	ADA2A_HUMAN	Alpha-2A adrenergic receptor (Alpha-2 adrenergic receptor subtype C10) (Alpha-2A adrenoreceptor) (Alpha-2A adrenoceptor) (Alpha-2AAR)	ADRA2A ADRA2R ADRAR	GGGGGPQPAEPR	0.91076	-0.63439	0	0	0	0	0	0	0	0	0	0	0	0	0	0	0	0	0	0	0	0	0	0	0	0	0	0	0	0	0	0	0	0	0	0	0	0	0	0	0	12.1606	0	11.0388	8.6453
P09466	PAEP_HUMAN	Glycodelin (GD) (Placental protein 14) (PP14) (Pregnancy-associated endometrial alpha-2 globulin) (PAEG) (PEG) (Progestagen-associated endometrial protein) (Progesterone-associated endometrial protein) (Zona-binding inhibitory factor-1) (ZIF-1)	PAEP	AFRPLPR	0.95043	-1.5526	0	0	0	0	0	0	0	0	0	0	0	0	0	0	0	0	0	0	0	0	0	0	0	0	0	0	0	0	0	0	0	0	0	0	0	0	0	0	0	0	9.78	9.7276	0
P09525	ANXA4_HUMAN	Annexin A4 (35-beta calcimedin) (Annexin IV) (Annexin-4) (Carbohydrate-binding protein p33/p41) (Chromobindin-4) (Endonexin I) (Lipocortin IV) (P32.5) (PP4-X) (Placental anticoagulant protein II) (PAP-II) (Protein II)	ANXA4 ANX4	SDTSFMFQR	0.89742	-0.7013	0	0	0	0	0	0	0	0	0	0	0	0	0	0	0	0	0	0	0	0	0	0	0	0	0	0	0	0	0	0	0	0	0	0	0	0	0	0	0	0	13.3361	0	0
P09543	CN37_HUMAN	2',3'-cyclic-nucleotide 3'-phosphodiesterase (CNP) (CNPase) (EC 3.1.4.37)	CNP	VIVDKYR	0.9513	-2.3287	0	0	0	0	0	0	0	0	0	0	0	0	0	0	9.09323	0	0	0	0	0	0	0	0	0	0	0	0	0	0	0	0	0	0	0	0	0	0	0	0	0	0	0	0
P09681	GIP_HUMAN	Gastric inhibitory polypeptide (GIP) (Glucose-dependent insulinotropic polypeptide) (Incretin hormone)	GIP	VSSPQPR	0.89213	-0.78231	0	0	0	0	0	0	0	0	0	0	0	0	0	0	0	0	0	0	0	0	0	0	0	0	0	0	0	0	0	0	0	0	0	0	0	0	0	0	0	0	0	9.71394	0
P09848	LPH_HUMAN	Lactase/phlorizin hydrolase (Lactase/glycosylceramidase) [Includes: Lactase (EC 3.2.1.108); Glycosylceramidase (EC 3.2.1.62) (Phlorizin hydrolase)]	LCT LPH	NPASLLFSLFEAINK	0.91599	-0.88984	0	0	0	0	0	0	0	0	0	0	0	0	0	0	0	0	0	0	0	0	0	0	0	0	0	0	0	0	0	0	0	0	0	0	0	0	0	0	0	9.71187	0	0	0
P09913	IFIT2_HUMAN	Interferon-induced protein with tetratricopeptide repeats 2 (IFIT-2) (ISG-54 K) (Interferon-induced 54 kDa protein) (IFI-54K) (P54)	IFIT2 CIG-42 G10P2 IFI54 ISG54	LVEEALEK	0.91192	-0.82859	0	0	0	0	0	0	0	0	0	0	8.64176	0	0	0	0	0	0	0	0	0	0	0	0	0	0	0	0	0	0	0	0	0	0	0	0	0	0	0	0	0	0	0	0
P09917	LOX5_HUMAN	Polyunsaturated fatty acid 5-lipoxygenase (EC 1.13.11.-) (Arachidonate 5-lipoxygenase) (5-LO) (5-lipoxygenase) (EC 1.13.11.34)	ALOX5 LOG5	FMHMFQSSWNDFADFEK	0.93727	-1.2227	0	0	0	0	0	0	0	0	0	9.66672	0	0	0	0	0	0	0	0	0	0	0	0	0	0	0	0	0	0	0	0	0	0	0	0	0	0	0	0	0	0	0	0	0
P0C0L5	CO4B_HUMAN	Complement C4-B (Basic complement C4) (C3 and PZP-like alpha-2-macroglobulin domain-containing protein 3) [Cleaved into: Complement C4 beta chain; Complement C4-B alpha chain; C4a anaphylatoxin; C4b-B; C4d-B; Complement C4 gamma chain]	C4B CO4 CPAMD3; C4B_2	LSCPKEK	0.95206	-2.8977	0	0	0	0	0	0	0	0	0	0	0	0	0	0	0	0	0	0	0	0	0	0	0	0	0	0	0	0	0	0	0	0	0	0	0	0	0	0	0	16.0895	0	16.056	0
P0C0P6	NPS_HUMAN	Neuropeptide S	NPS	SKELAFLKPILEK	0.95018	-1.5564	0	0	0	0	0	0	0	0	0	0	0	0	0	0	0	10.0443	10.2543	0	0	0	0	0	0	0	0	0	0	0	0	0	0	0	0	0	0	0	0	0	0	13.7399	0	13.2836	11.7731
P0C671	BNIP5_HUMAN	Protein BNIP5	BNIP5 C6orf222	KHAAEVTK	0.93542	-1.186	0	0	0	0	0	0	0	0	0	0	0	0	0	0	0	0	9.83867	9.72549	0	0	0	0	0	0	0	0	0	0	0	0	0	0	0	0	0	0	0	0	0	0	0	0	0
P0C7P3	SLN14_HUMAN	Protein SLFN14 [Cleaved into: C-terminally truncated SLFN14 endoribonuclease (EC 3.1.-.-) (Schlafen family member 14)]	SLFN14	DLFHCKPK	0.94192	-1.3616	0	0	0	0	0	0	0	9.49432	0	0	0	0	0	0	0	0	0	0	0	0	0	0	0	0	0	0	0	0	0	0	0	0	0	0	0	0	0	0	0	0	0	0	0
P0C7T5	ATX1L_HUMAN	Ataxin-1-like (Brother of ataxin-1) (Brother of ATXN1)	ATXN1L BOAT BOAT1	VEVAAPAHR	0.91272	-0.82925	0	0	0	0	0	0	0	0	0	0	0	0	0	0	0	0	11.1722	0	0	0	0	0	0	0	0	0	0	0	0	0	0	0	0	0	0	0	0	0	0	0	0	0	0
P0CJ78	ZN865_HUMAN	Zinc finger protein 865	ZNF865	FEPMELYGEHAK	0.89766	-0.67073	0	0	0	0	0	0	0	0	0	0	8.71579	0	11.5963	11.3839	11.1884	0	11.2615	11.0962	0	0	0	0	0	0	10.5333	0	10.3585	0	0	0	0	0	0	0	0	0	0	0	9.32346	14.6935	14.7116	14.5233	12.4195
P0DJD1	RGPD2_HUMAN	RANBP2-like and GRIP domain-containing protein 2 (Ran-binding protein 2-like 2) (RanBP2-like 2) (RanBP2L2)	RGPD2 RANBP2L2 RGP2	RSKAYGER	0.89019	-0.80881	0	0	0	0	0	0	0	0	0	0	0	0	0	0	0	0	0	0	0	0	0	0	0	0	0	0	0	0	0	0	0	0	0	0	0	0	0	0	0	0	0	0	0
P0DN25	C1C1L_HUMAN	C1GALT1-specific chaperone 1-like protein	C1GALT1C1L	AELYDTK	0.88462	-0.7886	0	0	0	0	0	0	0	0	0	0	0	0	0	0	0	0	12.113	0	0	0	0	0	0	0	0	0	0	0	0	0	0	0	0	0	0	0	0	0	0	0	0	0	0
P0DP04	HV43D_HUMAN	Immunoglobulin heavy variable 3-43D	IGHV3-43D	AEDTALYYCAKD	0.28155	-0.11335	0	0	0	0	0	0	0	0	0	0	0	0	0	0	0	0	0	0	0	0	0	0	0	0	0	0	0	0	0	0	0	0	0	0	0	0	0	0	0	0	0	0	0
P0DPD5	ZN723_HUMAN	Zinc finger protein 723	ZNF723	HTGNNSFKCK	0.68905	-0.31005	0	0	0	0	0	0	0	0	0	0	0	0	0	0	0	0	0	0	0	0	0	0	0	0	0	0	0	0	0	0	0	0	0	0	0	0	0	0	0	9.22376	0	0	0
P0DSO1	F246C_HUMAN	Protein FAM246C	FAM246C	APGRMAR	0.95208	-2.9109	0	0	0	0	0	0	0	0	0	0	0	0	0	0	0	0	0	0	0	0	0	0	0	0	0	0	0	0	0	0	0	0	0	0	0	0	0	0	0	0	0	0	0
P0DTF9	PTIP2_HUMAN	PTTG1IP family member 2	PTTG1IP2	SATVYDE	0.89235	-0.79558	0	0	0	0	0	0	0	0	0	0	0	0	0	0	0	0	0	0	0	0	0	0	0	0	0	0	0	0	0	0	0	0	0	0	0	0	0	0	0	0	12.6971	0	0
P0DW14	TFKLJ_HUMAN	TATA-box-binding protein-associated factor 11-like protein 10	TAF11L10	GLKGSKK	0.89155	-0.77236	0	0	0	0	0	0	0	0	0	0	0	0	0	0	0	0	0	0	0	0	0	0	0	0	0	0	0	0	0	0	0	0	0	0	0	0	0	0	0	0	0	0	0
P10071	GLI3_HUMAN	Transcriptional activator GLI3 (GLI3 form of 190 kDa) (GLI3-190) (GLI3 full-length protein) (GLI3FL) [Cleaved into: Transcriptional repressor GLI3R (GLI3 C-terminally truncated form) (GLI3 form of 83 kDa) (GLI3-83)]	GLI3	CTFEGCTKAYSR	0.89507	-0.7535	0	0	0	0	0	0	0	0	0	0	0	0	0	0	0	0	0	0	0	0	0	0	0	0	0	0	0	0	0	0	0	0	0	0	0	0	0	0	0	0	0	16.9859	0
P10074	TZAP_HUMAN	Telomere zinc finger-associated protein (TZAP) (Krueppel-related zinc finger protein 3) (hKR3) (Zinc finger and BTB domain-containing protein 48) (Zinc finger protein 855)	ZBTB48 HKR3 TZAP ZNF855	FECTECGYKFTRQAHLR	0.95113	-2.075	0	0	0	0	0	0	9.36518	0	8.83703	0	0	0	0	0	0	0	0	0	0	0	0	0	0	0	0	0	0	0	0	0	0	0	0	0	0	0	0	0	0	0	0	0	0
P10109	ADX_HUMAN	Adrenodoxin, mitochondrial (Adrenal ferredoxin) (Ferredoxin-1) (Hepatoredoxin)	FDX1 ADX	SLSVSAR	0.80171	-0.41438	0	0	0	0	0	0	0	0	0	0	0	0	0	0	0	0	0	0	0	0	0	0	0	0	0	0	0	0	0	0	0	0	0	0	0	0	0	0	0	0	9.68208	0	0
P10244	MYBB_HUMAN	Myb-related protein B (B-Myb) (Myb-like protein 2)	MYBL2 BMYB	QWTLIAKHLK	0.95115	-2.4502	0	0	0	0	0	0	0	0	0	0	0	0	0	0	0	0	0	0	0	0	0	0	0	0	0	0	0	0	0	0	0	0	0	0	0	0	0	0	0	11.0224	11.0968	0	0
P10253	LYAG_HUMAN	Lysosomal alpha-glucosidase (EC 3.2.1.20) (Acid maltase) (Aglucosidase alfa) [Cleaved into: 76 kDa lysosomal alpha-glucosidase; 70 kDa lysosomal alpha-glucosidase]	GAA	TTPTFFPK	0.90544	-0.82725	0	0	0	0	0	0	0	0	0	0	0	0	0	0	0	0	0	0	0	0	0	0	0	0	0	0	0	0	0	0	0	0	0	0	0	0	0	0	0	0	9.98271	0	0
P10275	ANDR_HUMAN	Androgen receptor (Dihydrotestosterone receptor) (Nuclear receptor subfamily 3 group C member 4)	AR DHTR NR3C4	QQQQQQGEDGSPQAHRR	0.65613	-0.26071	0	0	0	0	0	0	0	0	0	0	0	0	0	0	0	0	0	0	0	0	0	0	0	0	0	0	0	0	0	0	0	0	0	0	0	0	0	0	0	0	0	0	0
P10589	COT1_HUMAN	COUP transcription factor 1 (COUP-TF1) (COUP transcription factor I) (COUP-TF I) (Nuclear receptor subfamily 2 group F member 1) (V-erbA-related protein 3) (EAR-3)	NR2F1 EAR3 ERBAL3 TFCOUP1	SQYPNQPSR	0.91032	-0.82184	0	0	0	0	0	0	0	0	0	0	0	0	0	0	0	0	0	0	0	0	0	0	0	0	0	0	0	0	0	0	0	0	0	0	0	0	0	0	0	0	0	0	0
P10600	TGFB3_HUMAN	Transforming growth factor beta-3 proprotein [Cleaved into: Latency-associated peptide (LAP); Transforming growth factor beta-3 (TGF-beta-3)]	TGFB3	VPNPSSK	0.56497	-0.1789	0	0	0	0	0	0	0	0	0	9.05251	9.21604	9.19456	11.4594	11.4755	11.4641	10.7092	10.6034	10.6622	9.47569	9.56096	0	9.62669	0	9.55184	10.2671	10.2216	0	0	0	0	0	0	0	0	0	0	11.3385	11.0849	11.1591	14.7847	14.7877	14.5783	13.621
P10635	CP2D6_HUMAN	Cytochrome P450 2D6 (EC 1.14.14.-) (CYPIID6) (Cholesterol 25-hydroxylase) (Cytochrome P450-DB1) (Debrisoquine 4-hydroxylase)	CYP2D6 CYP2DL1	SQGVFLAR	0.9126	-0.82851	0	0	0	0	0	0	0	0	0	0	0	0	0	0	0	0	0	0	0	0	0	0	0	0	0	11.6565	0	0	0	0	0	0	0	0	0	0	0	0	0	0	0	0	0
P10643	CO7_HUMAN	Complement component C7	C7	GCPTEEGCGERFR	0.93675	-1.2468	0	0	0	0	0	0	0	0	0	0	0	0	0	0	0	0	0	0	8.97387	0	0	0	0	0	0	0	0	0	0	0	0	0	0	0	0	0	0	0	0	0	0	10.315	0
P10644	KAP0_HUMAN	cAMP-dependent protein kinase type I-alpha regulatory subunit (Tissue-specific extinguisher 1) (TSE1)	PRKAR1A PKR1 PRKAR1 TSE1	FERVLGPCSDILK	0.69207	-0.34424	0	0	0	0	0	0	9.18061	9.32825	0	0	0	0	0	0	0	0	0	0	0	0	0	0	0	0	0	0	0	0	0	0	0	0	0	0	0	0	0	0	0	0	0	0	0
P10911	MCF2_HUMAN	Proto-oncogene DBL (Proto-oncogene MCF-2) [Cleaved into: MCF2-transforming protein; DBL-transforming protein]	MCF2 DBL	GATKMKDLAR	0.9532	-3.3106	0	0	10.9768	0	0	0	0	0	0	0	0	0	0	0	0	0	0	0	0	0	0	0	0	0	0	0	0	0	0	10.7868	0	0	0	0	0	0	0	0	0	0	0	0	0
P10912	GHR_HUMAN	Growth hormone receptor (GH receptor) (Somatotropin receptor) [Cleaved into: Growth hormone-binding protein (GH-binding protein) (GHBP) (Serum-binding protein)]	GHR	GIDPDLLK	0.91222	-0.82825	0	0	0	0	0	0	0	0	0	0	0	0	0	0	0	0	0	0	0	0	0	0	0	0	0	0	0	0	0	0	0	0	0	0	0	0	0	0	0	0	0	0	0
P11055	MYH3_HUMAN	Myosin-3 (Muscle embryonic myosin heavy chain) (Myosin heavy chain 3) (Myosin heavy chain, fast skeletal muscle, embryonic) (SMHCE)	MYH3	GLRKYER	0.95694	-1.8339	0	0	0	0	0	0	0	0	0	0	0	0	0	0	0	0	0	0	0	0	0	0	9.29832	0	0	0	0	0	0	0	0	0	0	0	0	0	0	0	0	0	0	0	0
P11137	MTAP2_HUMAN	Microtubule-associated protein 2 (MAP-2)	MAP2	DMQGTEEEK	0.95177	-2.1409	0	0	0	0	0	0	0	0	0	0	0	0	0	0	0	0	0	0	0	0	0	0	0	0	0	0	0	0	0	0	0	0	0	0	0	0	0	0	0	0	9.24327	0	0
P11161	EGR2_HUMAN	E3 SUMO-protein ligase EGR2 (EC 2.3.2.-) (AT591) (E3 SUMO-protein transferase ERG2) (Early growth response protein 2) (EGR-2) (Zinc finger protein Krox-20)	EGR2 KROX20	ICMRNFSR	0.83529	-0.44642	0	0	0	0	0	0	0	0	0	0	0	0	0	0	0	0	0	0	0	0	0	0	0	0	0	0	9.3069	0	0	0	0	0	0	0	0	0	0	0	0	0	0	0	0
P11171	EPB41_HUMAN	Protein 4.1 (P4.1) (4.1R) (Band 4.1) (EPB4.1) (Erythrocyte membrane protein band 4.1)	EPB41 E41P	SLDGAAAVDSADR	0.93618	-1.1937	14.9245	0	0	15.1518	0	15.4341	0	0	0	15.0519	14.7363	14.8949	15.8998	0	0	0	15.5868	0	15.1173	14.8024	0	0	12.7185	0	15.2909	15.2088	15.107	14.4158	0	0	0	14.7804	0	0	0	0	0	0	12.2914	15.8972	16.0281	0	13.6307
P11217	PYGM_HUMAN	Glycogen phosphorylase, muscle form (EC 2.4.1.1) (Myophosphorylase)	PYGM	YEFGIFNQK	0.74394	-0.37071	0	0	0	0	0	0	0	0	0	0	0	0	0	0	0	0	0	0	0	0	0	0	0	0	0	0	0	0	0	0	0	0	0	0	0	0	0	0	0	0	0	0	0
P11387	TOP1_HUMAN	DNA topoisomerase 1 (EC 5.6.2.1) (DNA topoisomerase I)	TOP1	IEPPGLFRGR	0.95668	-3.7973	10.3855	0	0	0	0	0	0	0	0	0	0	0	0	0	0	0	0	0	0	0	0	0	0	0	11.4594	0	0	0	0	0	0	0	0	0	0	0	0	0	9.91196	0	0	0	0
P11474	ERR1_HUMAN	Steroid hormone receptor ERR1 (Estrogen receptor-like 1) (Estrogen-related receptor alpha) (ERR-alpha) (Nuclear receptor subfamily 3 group B member 1)	ESRRA ERR1 ESRL1 NR3B1	LLLTLPLLR	0.95282	-1.9139	0	0	0	0	0	0	0	0	0	0	0	0	0	0	0	0	0	0	0	0	0	0	0	0	0	0	0	0	0	0	0	0	0	0	0	0	0	0	0	17.9212	0	0	0
P11532	DMD_HUMAN	Dystrophin	DMD	ANKWLNEVEFKLK	0.95796	-4.8469	0	0	0	0	0	0	0	0	0	0	0	0	0	0	0	0	0	0	0	0	0	0	0	0	0	0	0	0	0	0	0	0	0	0	0	0	0	0	0	0	0	0	0
P12111	CO6A3_HUMAN	Collagen alpha-3(VI) chain	COL6A3	DSFQEVLR	0.95012	-2.3387	0	0	0	0	0	0	10.439	0	0	0	0	0	0	0	0	0	0	0	0	0	0	0	0	0	0	0	0	0	0	0	0	0	0	0	0	0	0	0	0	0	0	0	0
P12259	FA5_HUMAN	Coagulation factor V (Activated protein C cofactor) (Proaccelerin, labile factor) [Cleaved into: Coagulation factor V heavy chain; Coagulation factor V light chain]	F5	SGPESPGSACR	0.89356	-0.75989	0	0	0	0	0	0	0	0	0	0	0	0	0	0	0	0	0	0	0	0	0	0	0	0	0	0	0	0	0	0	0	0	0	0	0	0	0	0	0	10.8409	0	0	0
P12268	IMDH2_HUMAN	Inosine-5'-monophosphate dehydrogenase 2 (IMP dehydrogenase 2) (IMPD 2) (IMPDH 2) (EC 1.1.1.205) (Inosine-5'-monophosphate dehydrogenase type II) (IMP dehydrogenase II) (IMPDH-II)	IMPDH2 IMPD2	VSEYARR	0.7013	-0.33698	0	0	0	0	0	0	0	0	0	0	0	0	0	0	0	0	0	0	0	0	0	0	0	0	0	0	0	0	0	0	0	0	0	0	0	9.50819	0	0	0	0	0	0	0
P12270	TPR_HUMAN	Nucleoprotein TPR (Megator) (NPC-associated intranuclear protein) (Translocated promoter region protein)	TPR	DPDTEEYRK	0.95213	-2.8625	0	0	0	0	0	0	0	0	0	0	0	0	0	0	0	0	0	0	0	0	0	0	0	0	0	0	0	0	0	0	0	0	0	0	0	0	0	0	0	0	0	0	0
P12532	KCRU_HUMAN	Creatine kinase U-type, mitochondrial (EC 2.7.3.2) (Acidic-type mitochondrial creatine kinase) (Mia-CK) (Ubiquitous mitochondrial creatine kinase) (U-MtCK)	CKMT1A CKMT; CKMT1B CKMT	TMKHTTDLDASK	0.94519	-1.4676	0	0	0	0	0	0	0	0	0	0	0	0	0	0	0	0	9.76941	0	0	0	0	0	0	0	0	0	0	0	0	0	0	0	0	0	0	0	0	0	0	0	0	0	0
P12755	SKI_HUMAN	Ski oncogene (Proto-oncogene c-Ski)	SKI	KEIERLR	0.95154	-2.4039	13.939	0	0	0	0	0	0	0	0	0	0	0	0	0	0	0	0	0	0	0	0	0	0	0	0	0	0	0	0	0	0	0	0	0	0	0	0	0	0	0	0	0	0
P12838	DEF4_HUMAN	Defensin alpha 4 (Corticostatin HP-4) (HNP-4) (HP-4) (Neutrophil defensin 4)	DEFA4 DEF4	AGPLQAR	0.95483	-3.1359	0	0	0	0	0	0	0	0	0	0	0	0	0	0	0	0	0	0	0	0	0	0	0	0	0	0	0	0	0	0	0	0	10.7369	0	0	0	0	0	0	0	0	0	0
P12883	MYH7_HUMAN	Myosin-7 (Myosin heavy chain 7) (Myosin heavy chain slow isoform) (MyHC-slow) (Myosin heavy chain, cardiac muscle beta isoform) (MyHC-beta)	MYH7 MYHCB	LFDNHLGK	0.94996	-2.3548	0	0	0	0	0	0	0	0	0	0	0	0	0	0	0	0	0	0	0	0	0	0	0	0	0	0	0	0	0	0	0	0	0	0	0	0	10.5037	0	0	0	0	0	0
P13010	XRCC5_HUMAN	X-ray repair cross-complementing protein 5 (EC 3.6.4.-) (86 kDa subunit of Ku antigen) (ATP-dependent DNA helicase 2 subunit 2) (ATP-dependent DNA helicase II 80 kDa subunit) (CTC box-binding factor 85 kDa subunit) (CTC85) (CTCBF) (DNA repair protein XRCC5) (Ku80) (Ku86) (Lupus Ku autoantigen protein p86) (Nuclear factor IV) (Thyroid-lupus autoantigen) (TLAA) (X-ray repair complementing defective…	XRCC5 G22P2	TLFPLIEAK	0.90886	-0.82664	0	0	0	0	0	0	0	0	0	0	0	0	0	0	0	0	0	11.7954	0	0	0	0	0	0	0	0	0	0	0	0	0	0	0	0	0	0	0	0	10.6888	0	0	0	0
P13224	GP1BB_HUMAN	Platelet glycoprotein Ib beta chain (GP-Ib beta) (GPIb-beta) (GPIbB) (Antigen CD42b-beta) (CD antigen CD42c)	GP1BB	ARARAAAR	0.88688	-0.808	0	0	0	0	0	0	16.8839	0	16.9268	0	0	0	0	0	0	0	0	0	0	0	0	0	0	0	0	0	0	0	0	0	0	0	0	0	0	0	0	0	0	0	0	0	0
P13611	CSPG2_HUMAN	Versican core protein (Chondroitin sulfate proteoglycan core protein 2) (Chondroitin sulfate proteoglycan 2) (Glial hyaluronate-binding protein) (GHAP) (Large fibroblast proteoglycan) (PG-M)	VCAN CSPG2	VGCYGDK	0.88497	-0.78536	0	0	0	0	0	0	0	0	0	0	0	0	0	0	0	0	0	0	0	0	0	0	0	0	0	0	0	0	0	0	0	0	0	0	0	0	0	0	0	0	0	0	0
P13645	K1C10_HUMAN	Keratin, type I cytoskeletal 10 (Cytokeratin-10) (CK-10) (Keratin-10) (K10)	KRT10 KPP	AETECQNTEYQQLLDIK	0	323.31	13.0984	12.6923	13.2302	12.897	13.3353	13.5378	14.9691	14.5865	14.7831	13.6072	13.2513	13.1598	13.23	13.2546	12.4153	14.3491	14.5752	14.524	12.4378	11.9691	11.5962	10.5246	10.7673	10.2395	13.6323	13.7429	13.6622	13.6018	13.5951	13.5913	13.3989	13.7078	13.4567	11.5236	11.9158	10.7403	10.5276	9.98271	10.4481	14.977	14.902	14.9255	12.3046
P13647	K2C5_HUMAN	Keratin, type II cytoskeletal 5 (58 kDa cytokeratin) (Cytokeratin-5) (CK-5) (Keratin-5) (K5) (Type-II keratin Kb5)	KRT5	AQYEEIANR	0	86.88	0	0	0	0	0	0	8.34527	0	8.9436	8.62633	0	0	0	0	0	0	8.99791	8.70356	0	0	0	0	0	0	8.99285	8.64169	0	0	0	0	8.79614	8.52853	0	0	9.10329	0	0	0	0	11.4861	11.3012	11.5126	8.04095
P13804	ETFA_HUMAN	Electron transfer flavoprotein subunit alpha, mitochondrial (Alpha-ETF)	ETFA	GLLPEELTPLILATQK	0.93654	-1.2041	0	0	0	0	0	0	0	0	0	0	0	0	0	0	0	0	0	0	0	0	0	0	0	0	0	0	0	0	0	0	0	0	0	0	0	0	0	0	0	0	0	0	0
P13942	COBA2_HUMAN	Collagen alpha-2(XI) chain	COL11A2	QLGLELGRPVR	0.88725	-0.80403	0	0	0	0	0	0	0	0	0	8.63398	0	0	0	0	0	0	0	0	0	0	0	0	0	0	0	0	0	0	0	0	0	0	0	0	0	0	0	0	0	0	0	0	0
P14091	CATE_HUMAN	Cathepsin E (EC 3.4.23.34) [Cleaved into: Cathepsin E form I; Cathepsin E form II]	CTSE	VGLAPAVP	0.91227	-0.82859	9.99464	11.8055	9.95337	0	0	0	9.9867	0	10.0438	0	0	9.53201	0	9.78044	9.68605	10.0627	0	13.5683	9.25479	0	0	0	0	0	0	12.3912	13.6651	0	0	0	0	0	0	0	0	0	0	10.2951	0	0	10.633	0	0
P14210	HGF_HUMAN	Hepatocyte growth factor (Hepatopoietin-A) (Scatter factor) (SF) [Cleaved into: Hepatocyte growth factor alpha chain; Hepatocyte growth factor beta chain]	HGF HPTA	DLQENYCR	0.8989	-0.72785	0	0	0	0	0	0	0	0	0	0	0	0	0	0	0	0	0	0	0	0	0	0	0	0	0	0	0	0	0	0	0	0	0	0	0	0	0	0	0	8.83223	0	0	0
P14635	CCNB1_HUMAN	G2/mitotic-specific cyclin-B1	CCNB1 CCNB	NKYATSK	0.94139	-1.5072	10.2159	0	10.1366	0	0	0	0	0	0	0	0	0	0	0	0	0	0	0	0	0	0	0	0	0	0	0	0	0	0	0	0	0	0	0	0	0	0	0	0	0	0	0	0
P15018	LIF_HUMAN	Leukemia inhibitory factor (LIF) (Differentiation-stimulating factor) (D factor) (Melanoma-derived LPL inhibitor) (MLPLI) (Emfilermin)	LIF HILDA	DVFQKKK	0.8886	-0.76607	0	0	0	8.59403	0	0	0	0	9.34472	0	0	0	0	0	0	0	0	0	0	0	0	0	0	0	0	0	0	0	0	0	0	0	0	0	0	0	0	0	0	0	0	0	0
P15085	CBPA1_HUMAN	Carboxypeptidase A1 (EC 3.4.17.1)	CPA1 CPA	FSTGGSK	0.6717	-0.28141	0	0	0	0	0	0	0	0	0	0	0	0	0	0	0	0	0	0	0	0	0	0	0	0	0	0	0	0	0	0	0	0	0	0	0	0	0	0	0	0	9.90763	0	0
P15170	ERF3A_HUMAN	Eukaryotic peptide chain release factor GTP-binding subunit ERF3A (Eukaryotic peptide chain release factor subunit 3a) (eRF3a) (G1 to S phase transition protein 1 homolog)	GSPT1 ERF3A	KVGFNPK	0.95204	-2.069	0	0	0	0	0	0	0	0	0	0	0	0	0	0	0	0	0	0	0	0	0	0	0	0	0	0	0	0	0	0	0	0	0	0	0	0	0	11.798	0	0	0	0	0
P15309	PPAP_HUMAN	Prostatic acid phosphatase (PAP) (EC 3.1.3.2) (5'-nucleotidase) (5'-NT) (EC 3.1.3.5) (Acid phosphatase 3) (Ecto-5'-nucleotidase) (Protein tyrosine phosphatase ACP3) (EC 3.1.3.48) (Thiamine monophosphatase) (TMPase) [Cleaved into: PAPf39]	ACP3 ACPP	ELKFVTLVFR	0.95017	-1.5904	9.18856	9.33264	9.10284	0	0	0	0	0	0	0	0	0	0	0	0	0	0	0	0	0	0	0	0	0	0	0	0	0	0	0	0	0	0	0	0	0	0	0	0	0	0	0	0
P15407	FOSL1_HUMAN	Fos-related antigen 1 (FRA-1)	FOSL1 FRA1	LAAAKCR	0.95035	-1.556	0	0	0	0	0	0	0	0	0	0	0	0	0	0	0	0	0	0	0	0	0	0	0	0	0	0	0	0	0	0	0	0	0	0	0	0	0	0	0	0	9.37352	0	0
P15621	ZNF44_HUMAN	Zinc finger protein 44 (Gonadotropin-inducible ovary transcription repressor 2) (GIOT-2) (Zinc finger protein 55) (Zinc finger protein 58) (Zinc finger protein KOX7)	ZNF44 GIOT2 KOX7 ZNF55 ZNF58	ECHEYAEK	0.9502	-2.2809	0	0	0	0	0	0	0	0	0	0	0	0	0	0	0	0	0	0	0	0	0	0	0	0	0	0	0	0	0	0	0	0	0	0	0	0	0	0	0	10.375	0	10.1226	0
P15907	SIAT1_HUMAN	Beta-galactoside alpha-2,6-sialyltransferase 1 (Alpha 2,6-ST 1) (EC 2.4.3.1) (B-cell antigen CD75) (CMP-N-acetylneuraminate-beta-galactosamide-alpha-2,6-sialyltransferase 1) (ST6Gal I) (ST6GalI) (Sialyltransferase 1)	ST6GAL1 SIAT1	LAMGSDSQSVSSSSTQDPHRGR	0.73088	-0.36145	0	0	0	0	0	0	0	0	0	0	0	0	0	0	0	0	0	0	0	0	0	0	0	0	0	0	0	0	0	0	0	0	0	0	0	0	0	0	0	0	0	9.31565	0
P15924	DESP_HUMAN	Desmoplakin (DP) (250/210 kDa paraneoplastic pemphigus antigen)	DSP	DANSENCNK	0.95801	-7.0653	0	0	0	0	0	0	0	0	0	0	0	0	0	0	0	0	0	0	0	0	0	0	0	0	0	0	0	0	0	0	0	0	0	0	0	0	0	0	0	10.8208	0	0	0
P15954	COX7C_HUMAN	Cytochrome c oxidase subunit 7C, mitochondrial (Cytochrome c oxidase polypeptide VIIc)	COX7C	FTTSVVRR	0.89062	-0.6893	0	11.7968	0	0	0	0	0	0	0	0	10.8788	0	0	0	0	0	0	0	0	0	0	0	0	0	0	0	0	0	0	0	0	0	0	0	0	0	0	0	0	0	0	0	0
P16150	LEUK_HUMAN	Leukosialin (GPL115) (Galactoglycoprotein) (GALGP) (Leukocyte sialoglycoprotein) (Sialophorin) (CD antigen CD43) [Cleaved into: CD43 cytoplasmic tail (CD43-ct) (CD43ct)]	SPN CD43	MYTTSITSDPK	0.91091	-0.56163	0	0	0	0	0	0	0	0	0	0	0	0	0	0	0	0	0	0	0	0	0	0	0	0	9.36899	9.38098	0	0	0	0	0	0	0	0	0	0	0	0	0	13.0752	13.448	13.3641	11.0324
P16402	H13_HUMAN	Histone H1.3 (Histone H1c) (Histone H1s-2)	H1-3 H1F3 HIST1H1D	KPAGAAKKPKK	0.89126	-0.77319	16.2989	0	16.4315	0	0	16.6959	16.8839	0	0	0	0	0	0	0	0	0	0	0	0	0	0	14.4068	14.2198	0	0	16.5496	0	0	0	0	0	0	0	0	15.9256	0	0	13.3161	13.3927	0	17.2905	17.5565	0
P16442	BGAT_HUMAN	Histo-blood group ABO system transferase (Fucosylglycoprotein 3-alpha-galactosyltransferase) (Fucosylglycoprotein alpha-N-acetylgalactosaminyltransferase) (Glycoprotein-fucosylgalactoside alpha-N-acetylgalactosaminyltransferase) (EC 2.4.1.40) (Glycoprotein-fucosylgalactoside alpha-galactosyltransferase) (EC 2.4.1.37) (Histo-blood group A transferase) (A transferase) (Histo-blood group B transfera…	ABO	GFCMAVR	0.41026	-0.14333	0	0	0	0	0	0	0	0	0	0	0	0	0	0	0	0	0	0	0	0	0	0	0	0	0	0	0	0	0	0	0	0	0	0	0	0	0	0	0	9.73222	0	0	0
P16471	PRLR_HUMAN	Prolactin receptor (PRL-R)	PRLR	WSPPTLIDLK	0.91025	-0.8205	8.9998	9.19217	0	0	0	0	0	0	0	0	0	0	0	0	0	0	0	0	0	0	0	0	0	0	0	0	0	0	0	0	0	0	0	0	0	0	0	0	0	0	0	0	0
P16591	FER_HUMAN	Tyrosine-protein kinase Fer (EC 2.7.10.2) (Feline encephalitis virus-related kinase FER) (Fujinami poultry sarcoma/Feline sarcoma-related protein Fer) (Proto-oncogene c-Fer) (Tyrosine kinase 3) (p94-Fer)	FER TYK3	GFGSDLK	0.93937	-1.2937	0	0	0	0	0	0	0	0	0	0	11.1882	0	0	0	0	0	0	0	0	0	0	0	0	0	0	0	0	0	0	0	0	0	0	0	0	0	0	0	0	0	0	0	0
P16615	AT2A2_HUMAN	Sarcoplasmic/endoplasmic reticulum calcium ATPase 2 (SERCA2) (SR Ca(2+)-ATPase 2) (EC 7.2.2.10) (Calcium pump 2) (Calcium-transporting ATPase sarcoplasmic reticulum type, slow twitch skeletal muscle isoform) (Endoplasmic reticulum class 1/2 Ca(2+) ATPase)	ATP2A2 ATP2B	LTSIKSTTLR	0.95091	-1.5831	12.4395	0	0	0	0	0	0	0	0	0	0	0	0	0	0	0	0	0	0	0	0	0	0	0	0	0	9.75826	0	0	0	0	0	0	0	0	0	0	0	0	0	0	0	0
P17017	ZNF14_HUMAN	Zinc finger protein 14 (Gonadotropin-inducible ovary transcription repressor 4) (GIOT-4) (Zinc finger protein KOX6)	ZNF14 GIOT4 KOX6	ECGKAFNSSNSCR	0.94997	-1.5508	0	0	0	0	0	0	0	0	0	0	0	0	0	0	0	0	0	0	0	0	0	0	0	0	0	0	0	0	0	0	0	0	0	0	0	0	0	0	0	0	0	0	0
P17097	ZNF7_HUMAN	Zinc finger protein 7 (Zinc finger protein HF.16) (Zinc finger protein KOX4)	ZNF7 KOX4	KKVNTIK	0.88973	-0.77571	0	0	0	0	0	0	0	0	0	0	0	0	0	0	0	0	0	0	0	0	0	0	0	0	10.5091	0	0	0	0	0	0	0	0	0	0	0	0	0	0	0	0	0	0
P17480	UBF1_HUMAN	Nucleolar transcription factor 1 (Autoantigen NOR-90) (Upstream-binding factor 1) (UBF-1)	UBTF UBF UBF1	AREAALKAQSER	0.95424	-1.7292	0	0	0	0	0	0	0	0	0	0	0	0	0	0	0	0	0	0	0	0	0	0	0	0	0	0	0	0	0	0	0	0	0	0	0	0	0	0	0	0	0	0	0
P17540	KCRS_HUMAN	Creatine kinase S-type, mitochondrial (EC 2.7.3.2) (Basic-type mitochondrial creatine kinase) (Mib-CK) (Sarcomeric mitochondrial creatine kinase) (S-MtCK)	CKMT2	QKVCAEVREQPR	0.91572	-0.90047	0	0	0	0	0	0	0	0	0	0	0	0	0	0	0	0	0	0	0	0	0	0	0	0	0	0	0	0	0	0	0	0	0	0	0	0	0	0	0	0	9.09922	0	0
P17643	TYRP1_HUMAN	5,6-dihydroxyindole-2-carboxylic acid oxidase (DHICA oxidase) (EC 1.14.18.-) (Catalase B) (Glycoprotein 75) (Melanoma antigen gp75) (Tyrosinase-related protein 1) (TRP) (TRP-1) (TRP1)	TYRP1 CAS2 TYRP TYRRP	ALDMAKR	0.95193	-2.0915	0	0	0	0	0	0	0	0	0	0	0	0	0	0	10.9411	0	0	0	0	0	0	0	0	0	0	0	0	0	0	0	0	0	0	0	0	0	0	0	0	0	0	0	0
P17735	ATTY_HUMAN	Tyrosine aminotransferase (TAT) (EC 2.6.1.5) (L-tyrosine:2-oxoglutarate aminotransferase)	TAT	MDPYMIQMSSK	0.9066	-0.95447	0	0	0	0	0	0	0	0	0	0	0	0	0	0	0	0	9.20279	0	0	0	0	0	0	0	0	0	0	0	0	0	0	0	0	0	0	0	0	0	0	0	0	0	0
P17812	PYRG1_HUMAN	CTP synthase 1 (EC 6.3.4.2) (CTP synthetase 1) (UTP--ammonia ligase 1)	CTPS1 CTPS	ALEHSALAINHKLEIK	0.95144	-2.4476	8.87298	0	0	0	0	0	0	0	0	0	0	0	0	0	0	0	0	0	0	0	0	0	0	0	0	0	0	0	0	0	0	0	0	0	0	0	0	0	0	0	0	0	0
P17858	PFKAL_HUMAN	ATP-dependent 6-phosphofructokinase, liver type (ATP-PFK) (PFK-L) (EC 2.7.1.11) (6-phosphofructokinase type B) (Phosphofructo-1-kinase isozyme B) (PFK-B) (Phosphohexokinase)	PFKL	VNVEHMTEK	0.90714	-0.64189	0	0	0	0	0	0	0	0	0	0	0	0	0	0	0	0	0	0	0	0	0	0	0	0	0	0	0	0	0	0	0	0	0	0	0	0	0	0	0	0	0	11.8555	0
P18084	ITB5_HUMAN	Integrin beta-5	ITGB5	YEMASNPLYR	0.89915	-0.70931	0	0	0	0	0	0	0	0	0	0	0	0	0	0	0	0	10.7747	0	0	0	0	0	0	0	0	0	0	0	0	0	0	0	0	0	0	0	0	0	0	0	0	0	0
P18124	RL7_HUMAN	60S ribosomal protein L7 (Large ribosomal subunit protein uL30)	RPL7	ASINMLR	0.89466	-0.78096	0	0	0	0	0	0	0	0	0	0	0	0	0	0	10.9411	0	0	0	0	0	0	0	0	0	0	0	0	0	0	0	0	0	0	0	0	0	9.04797	0	0	0	0	0	0
P18507	GBRG2_HUMAN	Gamma-aminobutyric acid receptor subunit gamma-2 (GABA(A) receptor subunit gamma-2)	GABRG2	SSVEVGDTR	0.91127	-0.82208	0	0	0	0	0	0	0	0	0	0	0	0	0	0	10.8501	0	0	0	0	0	0	0	0	0	0	0	0	0	0	0	0	0	0	0	0	0	0	0	0	0	13.9569	13.603	0
P19174	PLCG1_HUMAN	1-phosphatidylinositol 4,5-bisphosphate phosphodiesterase gamma-1 (EC 3.1.4.11) (PLC-148) (Phosphoinositide phospholipase C-gamma-1) (Phospholipase C-II) (PLC-II) (Phospholipase C-gamma-1) (PLC-gamma-1)	PLCG1 PLC1	EIKEIRPGK	0.95682	-3.7785	0	0	0	0	0	0	10.6236	0	0	0	0	0	0	0	0	0	0	0	0	0	0	0	0	0	0	0	0	0	0	0	0	0	0	0	0	0	0	0	0	0	0	0	0
P19429	TNNI3_HUMAN	Troponin I, cardiac muscle (Cardiac troponin I)	TNNI3 TNNC1	ENREVGDWR	0.94926	-1.6014	0	0	0	0	0	0	0	0	0	0	0	0	0	0	0	0	0	0	0	0	0	0	0	0	0	0	0	0	0	0	0	0	0	0	0	0	0	0	0	0	0	0	0
P19525	E2AK2_HUMAN	Interferon-induced, double-stranded RNA-activated protein kinase (EC 2.7.11.1) (Eukaryotic translation initiation factor 2-alpha kinase 2) (eIF-2A protein kinase 2) (Interferon-inducible RNA-dependent protein kinase) (P1/eIF-2A protein kinase) (Protein kinase RNA-activated) (PKR) (Protein kinase R) (Tyrosine-protein kinase EIF2AK2) (EC 2.7.10.2) (p68 kinase)	EIF2AK2 PKR PRKR	GTLEQWIEK	0.91201	-0.82925	0	0	9.6911	0	0	0	0	0	0	0	0	0	0	0	0	0	0	0	0	0	0	0	0	0	0	0	0	0	0	0	0	0	0	0	0	0	0	0	0	0	0	0	0
P19823	ITIH2_HUMAN	Inter-alpha-trypsin inhibitor heavy chain H2 (ITI heavy chain H2) (ITI-HC2) (Inter-alpha-inhibitor heavy chain 2) (Inter-alpha-trypsin inhibitor complex component II) (Serum-derived hyaluronan-associated protein) (SHAP)	ITIH2 IGHEP2	ALYAQAR	0.070423	0.035707	0	0	0	0	0	0	0	0	0	0	0	0	0	0	0	0	0	0	0	0	0	0	0	0	0	0	0	0	0	0	0	0	0	0	0	0	0	0	0	8.74937	9.02359	0	0
P19883	FST_HUMAN	Follistatin (FS) (Activin-binding protein)	FST	ETCENVDCGPGK	0.95534	-1.8853	0	0	0	0	0	0	0	0	0	0	0	0	0	0	0	0	0	0	0	0	0	0	0	0	0	0	0	0	0	0	0	0	0	0	0	0	0	0	0	9.57143	0	0	0
P20020	AT2B1_HUMAN	Plasma membrane calcium-transporting ATPase 1 (EC 7.2.2.10) (Plasma membrane calcium ATPase isoform 1) (PMCA1) (Plasma membrane calcium pump isoform 1)	ATP2B1 PMCA1	EGGLPRHVGNK	0.95436	-1.7851	0	0	0	0	0	0	0	0	0	0	0	0	0	0	0	0	0	0	0	0	0	0	0	0	0	0	0	0	0	0	0	0	0	0	0	0	0	0	0	10.8208	0	0	0
P20023	CR2_HUMAN	Complement receptor type 2 (Cr2) (Complement C3d receptor) (Epstein-Barr virus receptor) (EBV receptor) (CD antigen CD21)	CR2 C3DR	FPNGKVK	0.94847	-1.5152	0	0	0	0	0	0	0	0	0	0	0	0	0	0	0	0	0	0	0	0	0	0	0	0	11.9915	0	0	0	0	0	0	0	0	11.736	0	0	0	0	0	0	0	0	0
P20592	MX2_HUMAN	Interferon-induced GTP-binding protein Mx2 (Interferon-regulated resistance GTP-binding protein MxB) (Myxovirus resistance protein 2) (p78-related protein)	MX2	HTAKAENMIQLQFR	0.93984	-1.3005	0	0	0	0	0	0	0	0	0	0	0	0	0	0	0	0	0	0	0	0	0	0	0	0	0	0	0	0	0	0	0	0	0	0	0	0	0	0	0	0	0	0	0
P20648	ATP4A_HUMAN	Potassium-transporting ATPase alpha chain 1 (EC 7.2.2.19) (Gastric H(+)/K(+) ATPase subunit alpha) (Proton pump)	ATP4A	AGGGGGK	0.27273	-0.10709	0	0	0	0	0	0	0	0	0	0	0	0	0	0	0	0	0	0	0	0	0	0	0	0	0	0	0	0	0	0	0	0	0	0	0	0	0	0	0	0	9.08884	0	0
P20702	ITAX_HUMAN	Integrin alpha-X (CD11 antigen-like family member C) (Leu M5) (Leukocyte adhesion glycoprotein p150,95 alpha chain) (Leukocyte adhesion receptor p150,95) (CD antigen CD11c)	ITGAX CD11C	NRSLSRVR	0.88908	-0.80831	0	0	0	0	0	0	0	0	0	0	0	0	0	0	0	0	0	0	0	0	0	0	0	0	0	9.74418	0	0	0	0	0	0	0	0	0	0	0	0	0	0	0	0	0
P20718	GRAH_HUMAN	Granzyme H (EC 3.4.21.-) (CCP-X) (Cathepsin G-like 2) (CTSGL2) (Cytotoxic T-lymphocyte proteinase) (Cytotoxic serine protease C) (CSP-C)	GZMH CGL2 CTSGL2	EQERTQQFIPVK	0.69369	-0.34964	0	0	0	0	0	0	0	0	0	0	0	0	0	0	0	0	0	0	0	0	0	0	0	0	0	0	0	0	0	0	0	0	0	0	0	0	0	0	0	8.80345	0	0	0
P20742	PZP_HUMAN	Pregnancy zone protein (C3 and PZP-like alpha-2-macroglobulin domain-containing protein 6)	PZP CPAMD6	ATVLNYLPK	0.89258	-0.79331	0	0	0	0	0	0	0	0	0	0	0	0	0	0	0	0	0	0	0	0	0	0	0	0	0	0	0	0	0	0	0	0	0	0	0	0	0	0	0	9.29905	0	0	0
P20916	MAG_HUMAN	Myelin-associated glycoprotein (Siglec-4a)	MAG GMA	ISGAPEK	0.88705	-0.78415	0	0	0	0	0	0	0	0	0	0	0	0	0	0	0	11.0814	11.0471	0	0	0	0	0	0	0	0	0	0	0	0	0	0	0	0	0	0	0	0	0	0	0	0	0	0
P20929	NEBU_HUMAN	Nebulin	NEB	DIASDYK	0.94485	-1.4691	0	0	0	0	0	0	0	0	0	0	0	0	0	0	0	0	0	0	0	0	0	0	0	0	0	0	0	0	0	0	0	0	0	0	0	0	0	0	0	10.0397	9.80072	0	0
P20930	FILA_HUMAN	Filaggrin	FLG	RLSERLEEK	0.95463	-3.6061	0	0	0	0	0	0	0	0	0	0	0	0	0	0	0	0	0	0	0	0	0	0	0	0	0	0	0	0	0	0	0	0	0	0	0	0	0	0	0	0	0	0	0
P20936	RASA1_HUMAN	Ras GTPase-activating protein 1 (GAP) (GTPase-activating protein) (RasGAP) (Ras p21 protein activator) (p120GAP)	RASA1 GAP RASA	DSILKIMESK	0.95019	-1.5989	0	0	0	0	0	0	0	9.32019	0	0	0	0	0	0	0	0	0	0	0	0	0	0	0	0	0	0	0	0	0	0	0	0	0	0	0	0	0	0	0	0	0	0	0
P21217	FUT3_HUMAN	3-galactosyl-N-acetylglucosaminide 4-alpha-L-fucosyltransferase FUT3 (EC 2.4.1.65) (4-galactosyl-N-acetylglucosaminide 3-alpha-L-fucosyltransferase) (EC 2.4.1.152) (Alpha-3-fucosyltransferase FUT3) (EC 2.4.1.-) (Blood group Lewis alpha-4-fucosyltransferase) (Lewis FT) (Fucosyltransferase 3) (Fucosyltransferase III) (FucT-III)	FUT3 FT3B LE	GTMMETLSR	0.91144	-0.82787	0	0	0	0	0	0	0	0	0	0	0	0	0	0	9.29623	0	0	0	0	0	0	0	0	0	0	0	0	0	0	0	0	0	0	0	0	0	0	0	0	0	0	0	0
P21266	GSTM3_HUMAN	Glutathione S-transferase Mu 3 (EC 2.5.1.18) (GST class-mu 3) (GSTM3-3) (hGSTM3-3)	GSTM3 GST5	KHNMCGETEEEK	0.35185	-0.11972	0	0	0	0	0	0	0	0	0	0	0	0	0	0	0	0	0	0	0	0	0	0	0	0	0	0	0	0	0	0	0	0	0	0	0	0	0	0	0	12.9431	0	0	0
P21359	NF1_HUMAN	Neurofibromin (Neurofibromatosis-related protein NF-1) [Cleaved into: Neurofibromin truncated]	NF1	EILICRNKFLLK	0.9513	-2.8013	0	0	0	0	0	0	0	0	0	0	0	0	0	0	0	0	0	0	0	0	0	0	0	0	0	0	0	0	0	0	0	0	0	0	0	0	0	0	0	0	0	0	0
P21453	S1PR1_HUMAN	Sphingosine 1-phosphate receptor 1 (S1P receptor 1) (S1P1) (Endothelial differentiation G-protein coupled receptor 1) (Sphingosine 1-phosphate receptor Edg-1) (S1P receptor Edg-1) (CD antigen CD363)	S1PR1 CHEDG1 EDG1	GPTSVPLVK	0.69903	-0.33717	0	0	0	0	0	0	0	0	0	0	0	0	0	0	0	0	0	0	0	0	0	0	0	0	0	0	0	0	0	0	0	0	0	0	0	0	0	0	0	0	0	0	0
P21728	DRD1_HUMAN	D(1A) dopamine receptor (Dopamine D1 receptor)	DRD1	FRHLRSK	0.89115	-0.76549	0	0	0	0	0	0	0	0	0	0	0	0	0	0	0	0	0	0	0	0	0	0	0	0	0	0	0	0	0	0	0	0	0	0	0	0	0	0	0	0	0	0	0
P21817	RYR1_HUMAN	Ryanodine receptor 1 (RYR-1) (RyR1) (Skeletal muscle calcium release channel) (Skeletal muscle ryanodine receptor) (Skeletal muscle-type ryanodine receptor) (Type 1 ryanodine receptor)	RYR1 RYDR	AFSMTAAETARR	0.95673	-3.8675	0	0	0	0	0	0	0	0	0	0	0	0	0	0	0	0	0	0	0	0	0	0	0	0	0	0	0	0	0	0	0	0	0	0	0	0	0	0	0	0	0	0	0
P21854	CD72_HUMAN	B-cell differentiation antigen CD72 (Lyb-2) (CD antigen CD72)	CD72	ETLQSEEQQR	0.89511	-0.7362	0	0	0	0	0	0	0	0	0	0	0	0	0	0	0	0	0	0	0	0	0	0	0	0	0	0	0	0	0	0	0	0	0	0	0	0	0	0	0	8.87338	0	0	0
P22102	PUR2_HUMAN	Trifunctional purine biosynthetic protein adenosine-3 [Includes: Phosphoribosylamine--glycine ligase (EC 6.3.4.13) (Glycinamide ribonucleotide synthetase) (GARS) (Phosphoribosylglycinamide synthetase); Phosphoribosylformylglycinamidine cyclo-ligase (EC 6.3.3.1) (AIR synthase) (AIRS) (Phosphoribosyl-aminoimidazole synthetase); Phosphoribosylglycinamide formyltransferase (EC 2.1.2.2) (5'-phosphorib…	GART PGFT PRGS	VKLAEHK	0.94302	-1.4998	0	0	0	0	0	0	0	0	14.617	0	0	13.8047	0	0	0	0	0	0	0	0	0	0	0	0	0	0	0	13.6805	0	0	0	0	0	0	0	13.662	0	11.0072	10.988	0	15.1122	0	0
P22105	TENX_HUMAN	Tenascin-X (TN-X) (Hexabrachion-like protein)	TNXB HXBL TNX TNXB1 TNXB2 XB	AVAVSGLDPARKYK	0.9507	-2.5923	0	0	0	0	0	0	0	0	0	0	0	0	12.6235	0	0	11.9747	0	0	0	0	0	0	0	0	0	0	0	0	0	0	0	0	0	0	0	0	10.3064	0	0	0	0	0	13.1507
P22304	IDS_HUMAN	Iduronate 2-sulfatase (EC 3.1.6.13) (Alpha-L-iduronate sulfate sulfatase) (Idursulfase) [Cleaved into: Iduronate 2-sulfatase 42 kDa chain; Iduronate 2-sulfatase 14 kDa chain]	IDS SIDS	CPVPSFHVELCREGKNLLK	0.90965	-0.85884	0	0	0	0	0	0	0	0	0	0	0	0	0	0	0	0	0	0	0	0	0	0	0	0	0	0	0	0	0	0	0	0	0	0	0	0	0	0	0	0	0	0	0
P22307	SCP2_HUMAN	Sterol carrier protein 2 (SCP-2) (Acetyl-CoA C-myristoyltransferase) (EC 2.3.1.155) (Non-specific lipid-transfer protein) (NSL-TP) (Propanoyl-CoA C-acyltransferase) (EC 2.3.1.176) (SCP-2/3-oxoacyl-CoA thiolase) (SCP-2/thiolase) (EC 2.3.1.16) (SCP-chi) (SCPX) (Sterol carrier protein X) (SCP-X)	SCP2	IGGIFAFK	0.91225	-0.82825	0	0	0	0	0	0	0	0	0	0	0	0	0	0	0	0	0	0	0	0	0	0	0	0	0	0	0	0	0	0	9.53815	0	0	0	0	0	0	0	0	0	0	0	0
P22413	ENPP1_HUMAN	Ectonucleotide pyrophosphatase/phosphodiesterase family member 1 (E-NPP 1) (Membrane component chromosome 6 surface marker 1) (Phosphodiesterase I/nucleotide pyrophosphatase 1) (Plasma-cell membrane glycoprotein PC-1) [Cleaved into: Ectonucleotide pyrophosphatase/phosphodiesterase family member 1, secreted form] [Includes: Alkaline phosphodiesterase I (EC 3.1.4.1); Nucleotide pyrophosphatase (NPP…	ENPP1 M6S1 NPPS PC1 PDNP1	HETLPYGRPR	0.95242	-3.2901	0	0	0	0	0	0	0	0	0	0	0	0	0	0	0	0	0	0	0	0	0	0	0	0	0	0	0	0	0	0	0	0	0	0	0	0	0	0	0	0	0	0	10.0094
P22466	GALA_HUMAN	Galanin peptides [Cleaved into: Galanin; Galanin message-associated peptide (GMAP)]	GAL GAL1 GALN GLNN	SIPENNIMR	0.89655	-0.74772	0	0	0	0	0	0	0	0	0	0	0	0	0	0	0	0	0	0	0	0	0	0	0	0	0	0	0	0	0	0	0	0	0	0	0	0	0	0	0	0	0	0	0
P22748	CAH4_HUMAN	Carbonic anhydrase 4 (EC 4.2.1.1) (Carbonate dehydratase IV) (Carbonic anhydrase IV) (CA-IV)	CA4	GSEHSLDGEHFAMEMHIVHEK	0.68116	-0.29478	0	0	0	0	0	0	0	0	0	0	0	0	0	0	0	0	0	0	0	0	0	0	0	0	0	0	0	0	0	0	0	0	0	0	0	0	0	0	0	0	0	0	0
P22897	MRC1_HUMAN	Macrophage mannose receptor 1 (MMR) (C-type lectin domain family 13 member D) (C-type lectin domain family 13 member D-like) (Human mannose receptor) (hMR) (Macrophage mannose receptor 1-like protein 1) (CD antigen CD206)	MRC1 CLEC13D CLEC13DL MRC1L1	GKDGYWADR	0.95085	-1.5974	0	0	0	0	0	0	0	0	0	0	0	0	0	0	0	0	0	0	0	0	0	0	0	0	0	0	0	0	0	0	0	0	0	0	0	0	0	0	0	0	0	0	9.54067
P23109	AMPD1_HUMAN	AMP deaminase 1 (EC 3.5.4.6) (AMP deaminase isoform M) (Myoadenylate deaminase)	AMPD1	ELKNNPHR	0.95801	-4.5326	0	0	0	10.446	0	0	0	0	0	0	0	0	0	0	0	0	0	0	0	0	0	0	0	0	0	0	0	0	0	0	0	0	0	0	0	0	0	0	0	0	0	0	0
P23352	KALM_HUMAN	Anosmin-1 (Adhesion molecule-like X-linked) (Kallmann syndrome protein)	ANOS1 ADMLX KAL KAL1 KALIG1	KTEDPTVNR	0.93592	-1.1867	0	0	10.3305	0	0	0	0	0	0	0	0	0	0	0	0	0	0	0	0	0	0	0	0	0	0	0	0	0	0	0	0	0	0	0	0	0	0	0	0	0	0	0	0
P23378	GCSP_HUMAN	Glycine dehydrogenase (decarboxylating), mitochondrial (EC 1.4.4.2) (Glycine cleavage system P protein) (Glycine decarboxylase) (Glycine dehydrogenase (aminomethyl-transferring))	GLDC GCSP	AWGLRLGR	0.95003	-1.6018	0	0	0	0	0	0	0	0	0	0	0	0	0	0	0	0	0	0	0	0	0	0	0	0	0	0	0	0	0	0	0	0	0	0	0	0	0	0	0	0	9.48977	0	0
P23458	JAK1_HUMAN	Tyrosine-protein kinase JAK1 (EC 2.7.10.2) (Janus kinase 1) (JAK-1)	JAK1 JAK1A JAK1B	DKTLIEKER	0.95243	-1.5335	0	0	0	0	0	0	0	0	0	0	0	0	0	0	0	0	0	0	0	0	0	0	0	0	0	0	0	0	0	0	0	0	0	0	0	0	0	0	0	0	0	0	0
P23508	CRCM_HUMAN	Colorectal mutant cancer protein (Protein MCC)	MCC	TTLRYEER	0.95022	-1.6018	0	0	0	0	0	0	9.76411	9.7386	0	0	0	0	0	10.081	0	0	0	0	0	0	0	0	0	0	0	9.30729	0	0	0	0	0	0	0	0	0	0	0	0	0	0	0	0	0
P23786	CPT2_HUMAN	Carnitine O-palmitoyltransferase 2, mitochondrial (EC 2.3.1.21) (Carnitine palmitoyltransferase II) (CPT II)	CPT2 CPT1	EFLQCVEK	0.74194	-0.37154	0	0	0	0	0	0	0	0	0	0	0	0	0	0	0	0	0	0	0	0	0	0	0	0	0	0	0	0	0	0	0	0	0	0	0	0	0	0	0	12.5749	12.6823	0	0
P24385	CCND1_HUMAN	G1/S-specific cyclin-D1 (B-cell lymphoma 1 protein) (BCL-1) (BCL-1 oncogene) (PRAD1 oncogene)	CCND1 BCL1 PRAD1	VLRAMLK	0.95039	-1.5709	0	0	0	0	0	0	0	0	0	0	0	0	0	0	0	0	0	0	0	0	0	0	0	0	0	0	0	0	0	0	0	0	0	0	0	0	0	0	0	0	0	0	0
P24530	EDNRB_HUMAN	Endothelin receptor type B (ET-B) (ET-BR) (Endothelin receptor non-selective type)	EDNRB ETRB	LTLYNQNDPNR	0.64224	-0.2191	0	0	0	0	0	0	0	10.5529	0	0	0	9.67661	0	10.084	0	0	0	0	0	0	0	0	0	0	9.41785	0	0	0	0	0	0	0	0	0	0	10.9085	8.74524	0	0	10.3629	10.5897	0	9.34279
P24592	IBP6_HUMAN	Insulin-like growth factor-binding protein 6 (IBP-6) (IGF-binding protein 6) (IGFBP-6)	IGFBP6 IBP6	APAVAEENPK	0	8.9788	0	0	0	0	0	0	0	0	0	0	0	0	0	0	0	0	0	0	0	0	0	0	0	0	0	0	0	0	0	0	0	0	0	0	0	0	0	0	0	10.2222	10.3822	10.4917	0
P25490	TYY1_HUMAN	Transcriptional repressor protein YY1 (Delta transcription factor) (INO80 complex subunit S) (NF-E1) (Yin and yang 1) (YY-1)	YY1 INO80S	TIACPHK	0.88538	-0.78472	0	0	0	0	0	0	0	0	0	0	0	0	0	0	0	0	0	0	0	0	0	0	0	0	0	0	0	0	0	0	0	0	0	0	0	0	0	0	0	0	8.9521	9.17557	0
P25685	DNJB1_HUMAN	DnaJ homolog subfamily B member 1 (DnaJ protein homolog 1) (Heat shock 40 kDa protein 1) (HSP40) (Heat shock protein 40) (Human DnaJ protein 1) (hDj-1)	DNAJB1 DNAJ1 HDJ1 HSPF1	ILTIEVKK	0.93524	-1.1864	0	0	0	0	0	0	0	0	0	0	0	0	0	0	0	0	0	0	0	0	0	0	0	0	0	0	0	0	0	0	0	0	0	0	0	0	0	0	0	0	0	0	0
P25940	CO5A3_HUMAN	Collagen alpha-3(V) chain	COL5A3	VGPEGLR	0.88934	-0.77779	0	0	0	0	0	0	0	0	0	0	0	0	0	0	0	0	0	0	0	0	0	0	0	0	0	0	0	0	0	0	0	0	0	0	0	0	0	0	0	0	0	9.171	0
P26012	ITB8_HUMAN	Integrin beta-8	ITGB8	KDKLILQSVCTR	0.91047	-0.62879	0	0	0	0	0	0	0	0	0	0	0	0	0	0	0	0	0	0	0	0	0	0	0	0	0	0	0	0	0	0	0	0	0	0	0	0	0	0	0	0	17.9908	17.7526	0
P26232	CTNA2_HUMAN	Catenin alpha-2 (Alpha N-catenin) (Alpha-catenin-related protein)	CTNNA2 CAPR	ASYVASTK	0.945	-1.4676	0	0	0	0	0	0	0	0	0	0	0	0	0	0	0	0	0	0	0	0	0	0	0	0	0	0	0	0	0	0	0	0	0	0	0	0	0	0	0	8.99478	0	0	0
P26374	RAE2_HUMAN	Rab proteins geranylgeranyltransferase component A 2 (Choroideremia-like protein) (Rab escort protein 2) (REP-2)	CHML REP2	EKYCGDK	0.94162	-1.4107	0	0	0	0	0	0	0	0	0	0	0	0	0	0	0	0	0	0	0	0	0	0	0	0	0	0	0	0	0	0	0	0	0	0	0	0	0	0	0	0	0	10.0984	0
P27658	CO8A1_HUMAN	Collagen alpha-1(VIII) chain (Endothelial collagen) [Cleaved into: Vastatin]	COL8A1 C3orf7	EIPLASLR	0.90857	-0.82759	0	0	0	0	0	0	10.3238	0	0	0	0	0	0	0	0	0	0	0	0	0	0	0	0	0	0	0	0	0	0	0	0	0	0	0	0	0	0	0	0	0	0	0	0
P27930	IL1R2_HUMAN	Interleukin-1 receptor type 2 (IL-1R-2) (IL-1RT-2) (IL-1RT2) (CD121 antigen-like family member B) (CDw121b) (IL-1 type II receptor) (Interleukin-1 receptor beta) (IL-1R-beta) (Interleukin-1 receptor type II) (CD antigen CD121b) [Cleaved into: Interleukin-1 receptor type 2, membrane form (mIL-1R2) (mIL-1RII); Interleukin-1 receptor type 2, soluble form (sIL-1R2) (sIL-1RII)]	IL1R2 IL1RB	CKHRTGK	0.88889	-0.77629	0	0	0	0	0	0	0	0	0	0	0	0	0	0	0	0	0	0	0	0	0	0	0	0	0	0	0	0	0	0	0	0	0	0	0	0	0	0	0	0	0	0	0
P27986	P85A_HUMAN	Phosphatidylinositol 3-kinase regulatory subunit alpha (PI3-kinase regulatory subunit alpha) (PI3K regulatory subunit alpha) (PtdIns-3-kinase regulatory subunit alpha) (Phosphatidylinositol 3-kinase 85 kDa regulatory subunit alpha) (PI3-kinase subunit p85-alpha) (PtdIns-3-kinase regulatory subunit p85-alpha)	PIK3R1 GRB1	MSAEGYQYR	0.90924	-0.82441	0	0	0	0	0	0	0	0	0	0	0	0	0	0	0	0	0	0	0	0	0	0	0	0	0	0	0	0	0	0	0	0	0	0	0	0	0	0	0	0	0	11.2403	0
P28039	AOAH_HUMAN	Acyloxyacyl hydrolase (EC 3.1.1.77) [Cleaved into: Acyloxyacyl hydrolase small subunit; Acyloxyacyl hydrolase large subunit]	AOAH	AEQLSNTLKK	0.93825	-1.2633	0	10.4712	0	0	0	0	0	0	0	0	0	0	0	0	0	0	0	0	0	0	0	0	0	0	0	0	0	0	0	0	0	0	0	0	0	0	0	0	0	0	11.4921	0	0
P28288	ABCD3_HUMAN	ATP-binding cassette sub-family D member 3 (EC 3.1.2.-) (EC 7.6.2.-) (70 kDa peroxisomal membrane protein) (PMP70)	ABCD3 PMP70 PXMP1	HHEYYLHMDGR	0.88685	-0.80403	0	0	0	0	0	0	0	0	0	0	0	0	0	0	0	0	0	0	0	0	0	0	0	0	0	0	0	0	0	0	0	0	0	0	0	0	0	0	0	0	0	0	0
P28330	ACADL_HUMAN	Long-chain specific acyl-CoA dehydrogenase, mitochondrial (LCAD) (EC 1.3.8.8)	ACADL	GFYYIMK	0.88954	-0.78357	0	0	0	0	0	0	0	0	0	0	0	0	0	0	0	0	0	10.6132	0	0	0	0	0	0	0	0	0	0	0	0	0	0	0	0	0	0	0	0	0	0	0	0	0
P28340	DPOD1_HUMAN	DNA polymerase delta catalytic subunit (EC 2.7.7.7) (3'-5' exodeoxyribonuclease) (EC 3.1.11.-) (DNA polymerase subunit delta p125)	POLD1 POLD	ETDPLRR	0.937	-1.2337	0	0	0	0	0	0	0	0	0	0	0	0	0	0	0	0	0	0	0	0	0	0	0	0	0	0	0	0	0	0	0	0	0	0	0	0	0	0	0	10.1669	0	10.1759	0
P28360	MSX1_HUMAN	Homeobox protein MSX-1 (Homeobox protein Hox-7) (Msh homeobox 1-like protein)	MSX1 HOX7	TPFTTAQLLALER	0.89369	-0.69586	0	0	0	0	0	0	0	0	0	12.3941	0	0	0	0	0	0	0	0	0	12.3916	0	0	0	0	0	0	0	0	0	0	0	0	0	9.83042	0	0	0	0	0	0	0	0	0
P28370	SMCA1_HUMAN	Probable global transcription activator SNF2L1 (EC 3.6.4.-) (ATP-dependent helicase SMARCA1) (Nucleosome-remodeling factor subunit SNF2L) (SWI/SNF-related matrix-associated actin-dependent regulator of chromatin subfamily A member 1)	SMARCA1 SNF2L SNF2L1	EIKIYLGLSK	0.95125	-2.7286	0	0	11.5804	0	0	0	0	0	0	0	0	0	0	0	0	0	0	0	0	0	0	0	0	0	0	0	0	0	0	0	0	0	0	0	0	0	0	9.20372	0	0	0	0	0
P28698	MZF1_HUMAN	Myeloid zinc finger 1 (MZF-1) (Zinc finger and SCAN domain-containing protein 6) (Zinc finger protein 42)	MZF1 MZF ZNF42 ZSCAN6	RSVLLQHRR	0.8956	-0.81031	0	0	0	0	0	0	0	13.061	0	0	0	0	0	12.6556	0	0	0	0	0	0	0	0	0	0	0	0	12.3682	12.6172	0	0	0	0	0	0	0	0	12.7861	0	0	0	0	0	0
P28715	ERCC5_HUMAN	DNA excision repair protein ERCC-5 (EC 3.1.-.-) (DNA repair protein complementing XP-G cells) (Xeroderma pigmentosum group G-complementing protein)	ERCC5 ERCM2 XPG XPGC	MVLVTAR	0.95655	-1.8491	0	0	0	0	0	0	0	0	0	0	0	0	0	0	0	0	0	0	0	0	0	0	0	0	0	0	0	0	0	0	0	0	0	11.736	0	0	0	0	0	0	0	0	0
P28799	GRN_HUMAN	Progranulin (PGRN) (Acrogranin) (Epithelin precursor) (Glycoprotein of 88 Kda) (GP88) (Glycoprotein 88) (Granulin precursor) (PC cell-derived growth factor) (PCDGF) (Proepithelin) (PEPI) [Cleaved into: Paragranulin; Granulin-1 (Granulin G); Granulin-2 (Granulin F); Granulin-3 (Epithelin-2) (Granulin B); Granulin-4 (Epithelin-1) (Granulin A); Granulin-5 (Granulin C); Granulin-6 (Granulin D); Granu…	GRN	CAARGTK	0.94198	-1.4168	0	0	0	0	0	0	0	0	0	0	0	0	0	0	0	0	0	0	0	0	0	0	0	0	0	0	0	0	0	0	0	0	0	0	0	0	0	0	0	0	0	10.1045	0
P29084	T2EB_HUMAN	Transcription initiation factor IIE subunit beta (TFIIE-beta) (General transcription factor IIE subunit 2)	GTF2E2 TF2E2	IVNYMKTR	0.9493	-2.3492	0	0	0	0	0	0	0	0	0	10.1042	10.1647	0	11.5606	11.4638	10.6314	0	9.4195	0	0	0	0	0	0	9.18982	9.07948	9.00991	8.79396	0	0	0	0	0	0	0	0	0	9.74635	0	9.66432	11.3154	11.354	11.4903	9.98385
P29120	NEC1_HUMAN	Neuroendocrine convertase 1 (NEC 1) (EC 3.4.21.93) (Prohormone convertase 1) (Proprotein convertase 1) (PC1)	PCSK1 NEC1	HKNHPRR	0.89301	-0.76203	0	0	0	0	0	0	0	0	0	0	9.55003	0	0	0	0	0	0	0	0	0	0	0	0	0	0	0	0	0	0	0	0	0	0	0	0	0	0	0	0	0	0	0	0
P29122	PCSK6_HUMAN	Proprotein convertase subtilisin/kexin type 6 (EC 3.4.21.-) (Paired basic amino acid cleaving enzyme 4) (Subtilisin-like proprotein convertase 4) (SPC4) (Subtilisin/kexin-like protease PACE4)	PCSK6 PACE4	CDENCLSCAGSSR	0.71765	-0.35459	0	0	0	0	0	0	0	0	0	0	0	0	0	0	0	0	0	0	0	0	0	0	0	0	0	0	0	0	0	0	0	0	0	0	0	0	0	0	0	0	0	9.08664	0
P29322	EPHA8_HUMAN	Ephrin type-A receptor 8 (EC 2.7.10.1) (EPH- and ELK-related kinase) (EPH-like kinase 3) (EK3) (hEK3) (Tyrosine-protein kinase receptor EEK)	EPHA8 EEK HEK3 KIAA1459	AFQDSDEEK	0.93635	-1.2491	0	0	0	0	0	0	0	0	0	0	0	0	0	0	0	0	0	0	0	0	0	0	0	0	0	0	0	0	0	0	0	0	0	0	0	0	0	0	0	0	13.4211	0	0
P29323	EPHB2_HUMAN	Ephrin type-B receptor 2 (EC 2.7.10.1) (Developmentally-regulated Eph-related tyrosine kinase) (ELK-related tyrosine kinase) (EPH tyrosine kinase 3) (EPH-like kinase 5) (EK5) (hEK5) (Renal carcinoma antigen NY-REN-47) (Tyrosine-protein kinase TYRO5) (Tyrosine-protein kinase receptor EPH-3) [Cleaved into: EphB2/CTF1; EphB2/CTF2]	EPHB2 DRT EPHT3 EPTH3 ERK HEK5 TYRO5	TVAGYGR	0.8914	-0.80052	0	0	0	0	0	0	0	0	0	0	0	0	0	0	0	0	0	0	0	0	0	0	0	0	12.4991	0	0	0	0	0	0	0	0	0	0	0	0	0	0	0	0	0	0
P29371	NK3R_HUMAN	Neuromedin-K receptor (NKR) (NK-3 receptor) (NK-3R) (Neurokinin B receptor) (Tachykinin receptor 3)	TACR3 NK3R TAC3R	QSSMYTVTR	0.90657	-0.82735	0	0	0	0	0	0	0	0	0	0	0	0	0	0	0	0	0	0	0	0	0	0	0	0	0	0	0	0	0	0	0	0	0	0	0	0	0	0	0	0	10.29	0	0
P29400	CO4A5_HUMAN	Collagen alpha-5(IV) chain	COL4A5	CQVCMKRT	0.89094	-0.8084	0	0	0	0	0	0	0	0	0	0	0	0	0	0	0	0	0	0	0	0	0	0	0	0	0	0	0	0	0	0	0	0	0	0	0	0	0	0	0	0	8.19545	0	0
P29460	IL12B_HUMAN	Interleukin-12 subunit beta (IL-12B) (Cytotoxic lymphocyte maturation factor 40 kDa subunit) (CLMF p40) (IL-12 subunit p40) (NK cell stimulatory factor chain 2) (NKSF2)	IL12B NKSF2	DRVFTDK	0.95046	-1.5582	0	0	0	0	0	0	0	10.7823	0	0	0	0	0	0	0	0	0	0	0	0	0	0	0	0	0	0	0	0	0	0	0	0	0	0	0	0	0	0	0	0	0	0	0
P29474	NOS3_HUMAN	Nitric oxide synthase, endothelial (EC 1.14.13.39) (Constitutive NOS) (cNOS) (EC-NOS) (Endothelial NOS) (eNOS) (NOS type III) (NOSIII)	NOS3	QAWRNAPR	0.95657	-1.8713	0	0	0	0	0	0	0	0	0	0	0	0	0	0	0	0	0	0	0	0	0	0	0	0	0	0	0	0	0	0	0	0	0	0	0	0	0	0	0	11.8538	0	0	0
P29590	PML_HUMAN	Protein PML (E3 SUMO-protein ligase PML) (EC 2.3.2.-) (Promyelocytic leukemia protein) (RING finger protein 71) (RING-type E3 SUMO transferase PML) (Tripartite motif-containing protein 19) (TRIM19)	PML MYL PP8675 RNF71 TRIM19	CFEAHQWFLK	0.89255	-0.79615	0	0	0	0	0	0	10.6571	0	0	0	0	0	0	0	0	0	0	0	0	0	0	0	0	0	0	0	0	0	0	0	0	0	0	0	0	0	0	0	0	0	0	0	0
P29597	TYK2_HUMAN	Non-receptor tyrosine-protein kinase TYK2 (EC 2.7.10.2)	TYK2	SFRRHIR	0.89091	-0.76579	0	11.1535	0	0	0	0	0	0	0	0	0	0	0	0	0	10.5595	10.5509	0	0	0	0	0	0	0	9.84224	0	0	0	0	0	0	0	0	0	0	0	0	0	0	0	0	0	0
P30041	PRDX6_HUMAN	Peroxiredoxin-6 (EC 1.11.1.27) (1-Cys peroxiredoxin) (1-Cys PRX) (24 kDa protein) (Acidic calcium-independent phospholipase A2) (aiPLA2) (EC 3.1.1.4) (Antioxidant protein 2) (Glutathione-dependent peroxiredoxin) (Liver 2D page spot 40) (Lysophosphatidylcholine acyltransferase 5) (LPC acyltransferase 5) (LPCAT-5) (Lyso-PC acyltransferase 5) (EC 2.3.1.23) (Non-selenium glutathione peroxidase) (NSGP…	PRDX6 AOP2 KIAA0106	KLFPKGVFTK	0.8876	-0.80539	0	0	0	0	13.0591	0	0	0	0	0	0	0	0	0	0	12.8193	0	0	0	0	0	0	0	0	0	0	0	0	0	0	0	0	0	0	0	0	0	0	12.5779	0	0	0	0
P30101	PDIA3_HUMAN	Protein disulfide-isomerase A3 (EC 5.3.4.1) (58 kDa glucose-regulated protein) (58 kDa microsomal protein) (p58) (Disulfide isomerase ER-60) (Endoplasmic reticulum resident protein 57) (ER protein 57) (ERp57) (Endoplasmic reticulum resident protein 60) (ER protein 60) (ERp60)	PDIA3 ERP57 ERP60 GRP58	LNPKKYEGGR	0.95559	-1.6554	0	0	0	0	0	0	0	0	0	0	0	0	0	0	0	0	0	0	0	0	0	0	0	0	0	0	0	0	0	0	0	0	0	0	0	0	0	0	0	0	9.19712	0	0
P30405	PPIF_HUMAN	Peptidyl-prolyl cis-trans isomerase F, mitochondrial (PPIase F) (EC 5.2.1.8) (Cyclophilin D) (CyP-D) (CypD) (Cyclophilin F) (Mitochondrial cyclophilin) (CyP-M) (Rotamase F)	PPIF CYP3	IESFGSK	0.9514	-2.3823	0	0	0	0	0	0	0	9.7386	0	10.9021	10.9253	0	0	0	0	14.0951	0	0	0	0	0	0	0	0	0	0	0	0	0	0	0	0	0	0	0	0	0	0	0	0	0	0	0
P30414	NKTR_HUMAN	NK-tumor recognition protein (NK-TR protein) (Natural-killer cells cyclophilin-related protein) (Peptidyl-prolyl cis-trans isomerase NKTR) (PPIase) (EC 5.2.1.8) (Rotamase)	NKTR	KNSVSHKK	0.95259	-2.0422	0	0	0	0	0	0	0	0	0	0	0	0	0	0	0	0	0	10.7736	0	0	0	0	0	0	0	0	0	0	0	0	0	0	0	0	0	0	0	0	0	0	0	0	0
P30530	UFO_HUMAN	Tyrosine-protein kinase receptor UFO (EC 2.7.10.1) (AXL oncogene)	AXL UFO	TSSFSCEAHNAK	0.89989	-0.70673	0	0	0	0	0	0	0	0	0	0	0	0	0	0	0	0	0	0	0	0	0	0	0	0	0	0	0	0	0	0	0	0	0	0	0	0	0	0	0	0	0	0	0
P30939	5HT1F_HUMAN	5-hydroxytryptamine receptor 1F (5-HT-1F) (5-HT1F) (Serotonin receptor 1F)	HTR1F HTR1EL	QKISGTR	0.94966	-1.5632	0	0	0	0	0	0	0	0	0	0	0	0	0	0	0	0	0	0	0	0	0	0	0	0	0	0	0	0	0	0	0	0	0	0	0	0	0	0	0	0	0	0	0
P30954	O10J1_HUMAN	Olfactory receptor 10J1 (Olfactory receptor OR1-26) (Olfactory receptor-like protein HGMP07J)	OR10J1	IASVEGRKK	0.88801	-0.8082	0	0	0	0	0	0	0	0	0	0	0	0	0	0	0	0	0	0	0	0	0	0	0	0	0	0	12.1866	0	0	0	0	0	0	0	0	0	0	0	0	0	0	0	0
P31321	KAP1_HUMAN	cAMP-dependent protein kinase type I-beta regulatory subunit	PRKAR1B	FLREHFEKLEK	0.9533	-3.3611	0	0	0	0	0	0	0	0	0	0	0	0	0	0	0	0	0	0	0	0	0	0	0	0	0	0	0	0	0	0	0	0	0	0	0	0	0	0	0	10.7787	0	11.0752	0
P31350	RIR2_HUMAN	Ribonucleoside-diphosphate reductase subunit M2 (EC 1.17.4.1) (Ribonucleotide reductase small chain) (Ribonucleotide reductase small subunit)	RRM2 RR2	LMLELGFSK	0.91323	-0.82925	10.5597	0	0	0	0	0	0	0	0	0	0	0	0	0	0	0	0	0	0	0	0	0	0	0	0	0	0	0	0	0	0	0	0	0	0	0	0	0	0	0	0	0	0
P31939	PUR9_HUMAN	Bifunctional purine biosynthesis protein ATIC (AICAR transformylase/inosine monophosphate cyclohydrolase) (ATIC) [Cleaved into: Bifunctional purine biosynthesis protein ATIC, N-terminally processed] [Includes: Phosphoribosylaminoimidazolecarboxamide formyltransferase (EC 2.1.2.3) (5-aminoimidazole-4-carboxamide ribonucleotide formyltransferase) (AICAR formyltransferase) (AICAR transformylase); In…	ATIC PURH OK/SW-cl.86	NIPEDNADMARLDFNLIR	0.86961	-0.53429	0	0	0	0	0	0	0	0	0	0	0	0	0	0	0	0	0	0	0	0	0	0	0	0	0	0	0	0	0	0	0	0	0	0	0	0	0	0	0	0	0	0	0
P33076	C2TA_HUMAN	MHC class II transactivator (CIITA) (EC 2.3.1.-) (EC 2.7.11.1)	CIITA MHC2TA	GRLVQSLSK	0.94274	-1.5107	0	0	0	0	0	0	0	0	0	0	0	0	0	0	0	0	10.22	0	0	0	0	0	0	0	0	0	0	0	0	0	0	0	0	0	0	0	0	0	0	0	0	0	0
P33176	KINH_HUMAN	Kinesin-1 heavy chain (Conventional kinesin heavy chain) (Ubiquitous kinesin heavy chain) (UKHC)	KIF5B KNS KNS1	LHELTVMQDRR	0.94985	-2.3602	0	0	0	0	0	0	0	0	0	0	0	0	0	0	0	9.0227	0	0	0	0	0	0	0	9.29705	0	0	0	0	0	0	0	0	0	0	0	0	0	0	0	0	0	0	0
P33240	CSTF2_HUMAN	Cleavage stimulation factor subunit 2 (CF-1 64 kDa subunit) (Cleavage stimulation factor 64 kDa subunit) (CSTF 64 kDa subunit) (CstF-64)	CSTF2	GPPLDGR	0.88452	-0.78472	0	0	0	0	0	0	0	0	0	0	0	0	0	0	0	0	0	0	0	0	0	0	0	0	0	0	0	0	0	0	0	0	0	0	0	0	0	0	0	0	0	11.545	0
P33261	CP2CJ_HUMAN	Cytochrome P450 2C19 (EC 1.14.14.1) ((R)-limonene 6-monooxygenase) (EC 1.14.14.53) ((S)-limonene 6-monooxygenase) (EC 1.14.14.51) ((S)-limonene 7-monooxygenase) (EC 1.14.14.52) (CYPIIC17) (CYPIIC19) (Cytochrome P450-11A) (Cytochrome P450-254C) (Fenbendazole monooxygenase (4'-hydroxylating)) (EC 1.14.14.75) (Mephenytoin 4-hydroxylase)	CYP2C19	GFGIVFSNGK	0.90924	-0.82126	0	9.80142	0	0	0	0	0	0	0	0	0	0	0	0	0	0	0	0	0	0	0	0	0	0	0	0	0	0	0	0	0	0	0	0	0	0	0	0	0	0	0	0	0
P34896	GLYC_HUMAN	Serine hydroxymethyltransferase, cytosolic (SHMT) (EC 2.1.2.1) (Glycine hydroxymethyltransferase) (Serine methylase)	SHMT1	VAHFIHR	0.89113	-0.78291	0	0	0	0	0	0	0	0	0	0	0	0	0	0	9.04759	0	0	0	0	0	0	0	0	0	0	0	0	0	0	0	0	0	0	0	0	0	0	0	0	0	0	0	10.3381
P35240	MERL_HUMAN	Merlin (Moesin-ezrin-radixin-like protein) (Neurofibromin-2) (Schwannomerlin) (Schwannomin)	NF2 SCH	AGAIASRMSFSSLK	0.94939	-2.5441	0	0	0	0	0	0	0	0	0	0	0	0	9.32899	8.95783	0	0	0	0	0	0	0	0	0	0	0	0	0	0	0	0	0	0	0	0	0	0	0	0	0	0	0	0	0
P35241	RADI_HUMAN	Radixin	RDX	EEEATEWQHK	0.95224	-2.2271	0	0	0	0	0	0	10.4684	0	0	0	0	0	0	0	0	0	0	0	0	0	0	0	0	0	0	0	0	0	0	0	0	0	0	0	0	0	0	0	0	0	0	0	0
P35527	K1C9_HUMAN	Keratin, type I cytoskeletal 9 (Cytokeratin-9) (CK-9) (Keratin-9) (K9)	KRT9	EIETYHNLLEGGQEDFESSGAGK	0	323.31	13.4606	13.4693	13.2873	10.6796	11.8106	11.6805	13.3183	12.6602	12.0396	11.91	11.49	11.572	13.2202	12.956	12.0468	11.8439	11.4277	12.066	11.1302	10.4493	10.907	0	0	0	11.8084	12.0668	11.9392	0	8.42341	0	12.0855	11.217	11.645	10.8021	11.4445	10.4052	0	0	0	14.146	14.071	14.1739	12.9589
P35555	FBN1_HUMAN	Fibrillin-1 [Cleaved into: Asprosin]	FBN1 FBN	CDEGYESGFMMMK	0.95881	-5.7198	0	0	0	0	0	0	0	0	0	0	0	0	0	0	0	0	0	0	0	0	0	0	0	0	0	0	0	0	0	0	0	0	0	0	0	0	0	0	0	10.9895	0	0	0
P35556	FBN2_HUMAN	Fibrillin-2 [Cleaved into: Placensin]	FBN2	QSETTQK	0.95039	-1.5596	0	0	0	0	0	0	0	0	0	0	0	0	0	0	0	0	0	0	0	0	0	0	0	0	0	0	0	0	0	0	0	0	0	0	0	0	0	0	0	12.3288	0	0	0
P35606	COPB2_HUMAN	Coatomer subunit beta' (Beta'-coat protein) (Beta'-COP) (p102)	COPB2	LAEGAER	0.88687	-0.79	0	0	0	0	0	0	0	0	0	0	0	0	0	0	0	0	0	0	0	0	0	0	0	0	0	0	0	0	0	0	0	0	0	0	0	0	0	0	0	0	0	0	0
P35663	CYLC1_HUMAN	Cylicin-1 (Cylicin I) (Multiple-band polypeptide I)	CYLC1 CYL CYL1	DTESTDAEFDESSK	0.95095	-2.3833	0	0	0	0	0	0	0	0	0	0	0	0	0	0	0	0	0	0	0	0	0	0	0	0	0	0	0	0	0	0	0	0	0	0	0	0	0	0	0	9.53384	0	0	0
P35754	GLRX1_HUMAN	Glutaredoxin-1 (Thioltransferase-1) (TTase-1)	GLRX GRX	LKQIGALQ	0.95252	-1.6026	0	0	0	0	0	0	0	0	15.8325	0	0	0	0	0	0	0	0	0	0	0	0	0	0	0	0	0	0	0	0	0	0	0	0	0	0	0	0	0	0	0	0	0	0
P35813	PPM1A_HUMAN	Protein phosphatase 1A (EC 3.1.3.16) (Protein phosphatase 2C isoform alpha) (PP2C-alpha) (Protein phosphatase IA)	PPM1A PPPM1A	MGAFLDKPK	0.90924	-0.82664	0	0	0	0	0	0	0	0	0	0	0	0	0	0	0	0	0	0	0	0	0	0	0	0	0	0	0	0	0	0	0	0	0	0	0	0	0	0	0	0	0	0	0
P35908	K22E_HUMAN	Keratin, type II cytoskeletal 2 epidermal (Cytokeratin-2e) (CK-2e) (Epithelial keratin-2e) (Keratin-2 epidermis) (Keratin-2e) (K2e) (Type-II keratin Kb2)	KRT2 KRT2A KRT2E	AQYEEIAQR	0	323.31	0	8.76182	9.95175	11.8616	11.938	12.1353	11.7229	11.8256	12.4266	11.6504	11.2898	11.3296	8.78385	8.83709	0	12.6926	13.1097	12.6575	10.107	0	0	8.1205	0	0	12.1434	11.9088	12.1387	11.3585	12.33	12.4064	11.6737	11.1241	10.8534	8.47021	8.9928	0	0	0	0	13.0518	13.1181	13.0186	8.45841
P35998	PRS7_HUMAN	26S proteasome regulatory subunit 7 (26S proteasome AAA-ATPase subunit RPT1) (Proteasome 26S subunit ATPase 2)	PSMC2 MSS1	YVGEGAR	0.88949	-0.80052	0	0	9.46309	0	0	0	0	0	0	0	0	0	0	0	0	0	0	0	0	0	0	0	0	0	0	0	0	0	0	0	0	0	0	0	0	0	0	0	0	0	0	0	0
P36269	GGT5_HUMAN	Glutathione hydrolase 5 proenzyme (EC 3.4.19.13) (Gamma-glutamyl transpeptidase-related enzyme) (GGT-rel) (Gamma-glutamyltransferase 5) (GGT 5) (EC 2.3.2.2) (Gamma-glutamyltransferase-like activity 1) (Gamma-glutamyltranspeptidase 5) (Leukotriene-C4 hydrolase) (EC 3.4.19.14) [Cleaved into: Glutathione hydrolase 5 heavy chain; Glutathione hydrolase 5 light chain]	GGT5 GGTLA1	VGGAPGR	0.28302	-0.11556	0	0	0	0	0	0	0	0	0	0	0	0	0	0	0	0	0	18.3469	0	0	0	0	0	0	17.0055	0	0	0	0	0	0	0	0	0	0	0	0	0	0	0	0	0	0
P36888	FLT3_HUMAN	Receptor-type tyrosine-protein kinase FLT3 (EC 2.7.10.1) (FL cytokine receptor) (Fetal liver kinase-2) (FLK-2) (Fms-like tyrosine kinase 3) (FLT-3) (Stem cell tyrosine kinase 1) (STK-1) (CD antigen CD135)	FLT3 CD135 FLK2 STK1	NDTGYYTCSSSK	0.89707	-0.69884	0	0	0	0	0	0	0	0	0	0	0	0	0	0	0	0	0	0	0	0	0	0	0	0	0	0	0	0	0	0	0	0	0	0	0	0	0	0	0	10.2011	0	0	0
P36894	BMR1A_HUMAN	Bone morphogenetic protein receptor type-1A (BMP type-1A receptor) (BMPR-1A) (EC 2.7.11.30) (Activin receptor-like kinase 3) (ALK-3) (Serine/threonine-protein kinase receptor R5) (SKR5) (CD antigen CD292)	BMPR1A ACVRLK3 ALK3	SKNILIKK	0.89092	-0.80848	0	0	0	0	0	0	0	0	0	0	0	0	0	0	0	0	0	0	0	0	0	0	0	0	0	0	0	0	0	0	0	0	9.87424	0	0	0	0	0	0	0	0	0	0
P36896	ACV1B_HUMAN	Activin receptor type-1B (EC 2.7.11.30) (Activin receptor type IB) (ACTR-IB) (Activin receptor-like kinase 4) (ALK-4) (Serine/threonine-protein kinase receptor R2) (SKR2)	ACVR1B ACVRLK4 ALK4	YTVTIEGMIK	0.89713	-0.69884	0	0	0	0	0	0	0	0	0	0	0	0	0	0	11.1527	0	0	11.5442	0	0	0	0	0	0	0	0	0	0	0	0	0	0	0	0	0	0	0	0	0	0	0	0	0
P37288	V1AR_HUMAN	Vasopressin V1a receptor (V1aR) (AVPR V1a) (Antidiuretic hormone receptor 1a) (Vascular/hepatic-type arginine vasopressin receptor)	AVPR1A AVPR1	EDTDSMSRR	0.93617	-1.187	0	0	0	0	0	0	0	0	0	0	0	0	0	0	0	0	0	0	0	0	0	0	0	0	0	0	0	0	0	0	0	0	0	0	0	0	0	0	0	0	0	0	0
P37802	TAGL2_HUMAN	Transgelin-2 (Epididymis tissue protein Li 7e) (SM22-alpha homolog)	TAGLN2 KIAA0120 CDABP0035	DVGRPQPGR	0.70623	-0.35223	0	0	0	0	0	0	0	0	0	0	0	0	0	0	0	0	0	10.0759	0	0	0	0	0	0	0	0	0	0	0	0	0	0	0	0	0	0	0	0	0	0	0	0	0
P38159	RBMX_HUMAN	RNA-binding motif protein, X chromosome (Glycoprotein p43) (Heterogeneous nuclear ribonucleoprotein G) (hnRNP G) [Cleaved into: RNA-binding motif protein, X chromosome, N-terminally processed]	RBMX HNRPG RBMXP1	SGGPPPK	0.91269	-0.60479	0	0	0	0	0	0	0	0	0	0	0	0	0	0	0	0	0	0	0	0	0	0	0	0	0	0	0	0	0	0	0	0	0	0	0	0	0	0	0	13.2933	13.2294	13.0965	12.4225
P38432	COIL_HUMAN	Coilin (p80-coilin)	COIL CLN80	LAIKLGFSLTPSKGK	0.95212	-1.9262	0	0	0	0	0	0	0	0	0	0	0	0	0	0	0	0	0	0	0	0	0	0	0	0	0	0	0	0	0	0	0	0	0	0	0	0	0	0	0	0	0	0	0
P38935	SMBP2_HUMAN	DNA-binding protein SMUBP-2 (EC 3.6.4.12) (EC 3.6.4.13) (ATP-dependent helicase IGHMBP2) (Glial factor 1) (GF-1) (Immunoglobulin mu-binding protein 2)	IGHMBP2 SMBP2 SMUBP2	ARAHARQR	0.88865	-0.8084	12.0707	0	12.1419	0	0	0	0	0	0	0	0	0	0	0	0	0	0	12.1523	0	0	0	0	0	0	0	0	0	0	0	0	0	0	0	0	0	0	0	0	9.38258	9.17138	0	9.2584	0
P40189	IL6RB_HUMAN	Interleukin-6 receptor subunit beta (IL-6 receptor subunit beta) (IL-6R subunit beta) (IL-6R-beta) (IL-6RB) (CDw130) (Interleukin-6 signal transducer) (Membrane glycoprotein 130) (gp130) (Oncostatin-M receptor subunit alpha) (CD antigen CD130)	IL6ST	EQYTIINR	0.89758	-0.66116	0	0	0	0	0	0	0	0	0	0	0	0	9.64037	0	0	0	0	0	0	0	0	0	0	0	0	0	0	0	0	0	0	0	0	0	0	0	0	0	0	11.197	0	0	0
P40222	TXLNA_HUMAN	Alpha-taxilin	TXLNA TXLN	ELQRHNR	0.95066	-2.7332	0	0	0	15.052	0	0	0	0	0	0	0	0	0	0	15.5917	0	0	15.4094	0	0	0	13.0635	12.9866	0	0	0	0	0	15.0283	15.1234	0	0	0	0	0	0	0	0	0	16.3028	9.77301	0	0
P40238	TPOR_HUMAN	Thrombopoietin receptor (TPO-R) (Myeloproliferative leukemia protein) (Proto-oncogene c-Mpl) (CD antigen CD110)	MPL TPOR	ACPLSSQSMPHFGTR	0.95553	-1.8884	0	12.8095	0	0	0	0	0	0	0	0	0	0	0	0	0	0	0	0	0	0	0	0	0	0	0	0	0	0	0	0	0	0	0	0	0	0	0	0	0	0	0	0	0
P40261	NNMT_HUMAN	Nicotinamide N-methyltransferase (EC 2.1.1.1)	NNMT	HSAESQILK	0	0.96873	0	0	0	0	0	0	0	0	0	0	0	0	10.1383	10.1861	0	0	0	0	0	0	0	0	0	0	0	0	0	0	0	0	0	0	0	0	0	0	0	0	0	12.7822	0	12.9277	0
P40692	MLH1_HUMAN	DNA mismatch repair protein Mlh1 (MutL protein homolog 1)	MLH1 COCA2	KCIFLLFINHR	0.95237	-1.977	0	0	0	0	0	0	0	0	0	0	0	0	0	0	0	0	0	0	0	0	0	0	0	0	0	0	13.6091	0	0	0	0	0	0	0	0	0	12.409	0	0	10.3519	0	0	0
P41182	BCL6_HUMAN	B-cell lymphoma 6 protein (BCL-6) (B-cell lymphoma 5 protein) (BCL-5) (Protein LAZ-3) (Zinc finger and BTB domain-containing protein 27) (Zinc finger protein 51)	BCL6 BCL5 LAZ3 ZBTB27 ZNF51	CETCGAR	0.88337	-0.7886	0	0	0	0	0	0	0	0	0	0	0	0	0	0	0	0	0	0	0	0	9.33831	0	0	0	0	0	0	0	0	0	0	0	0	0	0	0	0	0	0	0	0	0	0
P41214	EIF2D_HUMAN	Eukaryotic translation initiation factor 2D (eIF2d) (Hepatocellular carcinoma-associated antigen 56) (Ligatin)	EIF2D HCA56 LGTN	KHIQGLEKALKPGK	0.94265	-1.3672	0	0	0	0	0	0	0	0	0	0	0	0	0	0	0	0	0	0	0	0	0	0	0	0	0	0	0	0	0	0	0	0	0	0	0	0	0	0	0	0	0	0	0
P41250	GARS_HUMAN	Glycine--tRNA ligase (EC 6.1.1.14) (Diadenosine tetraphosphate synthetase) (Ap4A synthetase) (EC 2.7.7.-) (Glycyl-tRNA synthetase) (GlyRS) (Glycyl-tRNA synthetase 1)	GARS1 GARS	AALLLLLPPRLLARPSLLLRR	0.95158	-2.0546	0	0	0	0	0	0	0	0	0	0	0	0	0	0	0	0	0	0	0	0	0	0	0	0	0	0	0	0	0	0	0	0	0	0	0	0	9.36521	9.20372	9.22072	0	0	0	0
P42025	ACTY_HUMAN	Beta-centractin (Actin-related protein 1B) (ARP1B)	ACTR1B CTRN2	LAPKDIK	0.94949	-1.5632	0	0	0	0	0	0	0	0	0	0	0	0	0	0	0	8.37981	0	0	0	0	0	0	0	0	0	0	0	0	0	0	0	0	0	0	0	0	0	0	0	0	0	0	0
P42166	LAP2A_HUMAN	Lamina-associated polypeptide 2, isoform alpha (Thymopoietin isoform alpha) (TP alpha) (Thymopoietin-related peptide isoform alpha) (TPRP isoform alpha) [Cleaved into: Thymopoietin (TP) (Splenin); Thymopentin (TP5)]	TMPO LAP2	YSDNEEGK	0.91243	-0.82839	9.77213	0	0	0	0	0	0	0	0	0	0	0	0	0	0	0	0	0	0	0	0	0	0	0	0	0	0	0	0	0	0	0	0	0	0	0	0	0	0	0	0	0	0
P42167	LAP2B_HUMAN	Lamina-associated polypeptide 2, isoforms beta/gamma (Thymopoietin, isoforms beta/gamma) (TP beta/gamma) (Thymopoietin-related peptide isoforms beta/gamma) (TPRP isoforms beta/gamma) [Cleaved into: Thymopoietin (TP) (Splenin); Thymopentin (TP5)]	TMPO LAP2	SIPVWIK	0.88491	-0.78536	0	0	0	0	0	0	0	0	0	0	0	0	0	0	0	0	0	0	0	0	0	0	0	0	0	0	0	0	0	0	0	0	0	0	0	0	0	0	0	0	0	0	0
P42336	PK3CA_HUMAN	Phosphatidylinositol 4,5-bisphosphate 3-kinase catalytic subunit alpha isoform (PI3-kinase subunit alpha) (PI3K-alpha) (PI3Kalpha) (PtdIns-3-kinase subunit alpha) (EC 2.7.1.137) (EC 2.7.1.153) (Phosphatidylinositol 4,5-bisphosphate 3-kinase 110 kDa catalytic subunit alpha) (PtdIns-3-kinase subunit p110-alpha) (p110alpha) (Phosphoinositide 3-kinase alpha) (Phosphoinositide-3-kinase catalytic alpha…	PIK3CA	DLNSPHSR	0.94996	-2.5607	0	0	0	0	0	0	0	0	0	0	0	0	0	0	0	0	0	0	0	0	0	0	0	0	0	0	0	0	0	0	0	0	0	0	0	0	0	0	0	9.2009	9.34492	9.4335	0
P42356	PI4KA_HUMAN	Phosphatidylinositol 4-kinase alpha (PI4-kinase alpha) (PI4K-alpha) (PtdIns-4-kinase alpha) (EC 2.7.1.67) (Phosphatidylinositol 4-Kinase III alpha)	PI4KA PIK4 PIK4CA	APYLAKFKVK	0.95648	-3.7102	0	0	13.0509	12.9891	0	0	0	0	13.0887	0	0	0	0	0	0	0	0	0	0	0	0	0	0	0	0	0	0	0	0	0	0	0	0	0	0	0	0	0	0	0	8.57988	0	0
P42694	HELZ_HUMAN	Probable helicase with zinc finger domain (EC 3.6.4.-) (Down-regulated in human cancers protein)	HELZ DRHC KIAA0054	DQHEQNRNGK	0.95455	-3.1375	0	0	0	0	0	0	0	0	0	0	0	0	0	0	0	0	0	0	0	0	0	0	0	0	0	0	0	0	0	0	0	0	0	0	0	0	0	0	0	0	0	0	0
P42785	PCP_HUMAN	Lysosomal Pro-X carboxypeptidase (EC 3.4.16.2) (Angiotensinase C) (Lysosomal carboxypeptidase C) (Proline carboxypeptidase) (Prolylcarboxypeptidase) (PRCP)	PRCP PCP	AMLVFAEHR	0.90576	-0.82689	0	0	0	0	0	0	0	11.269	0	0	0	0	0	0	0	0	0	0	0	0	0	0	0	0	0	0	0	0	0	0	0	0	0	0	0	0	0	0	0	0	0	0	0
P42830	CXCL5_HUMAN	C-X-C motif chemokine 5 (ENA-78(1-78)) (Epithelial-derived neutrophil-activating protein 78) (Neutrophil-activating peptide ENA-78) (Small-inducible cytokine B5) [Cleaved into: ENA-78(8-78); ENA-78(9-78)]	CXCL5 ENA78 SCYB5	ILDGGNK	0.88428	-0.78605	0	0	0	0	0	0	0	0	0	0	0	0	0	0	0	0	0	0	0	0	0	0	0	0	0	0	0	0	0	0	0	0	0	0	0	0	0	0	0	11.3503	0	0	0
P42858	HD_HUMAN	Huntingtin (Huntington disease protein) (HD protein) [Cleaved into: Huntingtin, myristoylated N-terminal fragment]	HTT HD IT15	ITAAATRLFR	0.9519	-2.6457	0	0	0	0	0	0	0	0	0	0	0	0	0	0	9.06455	0	0	0	0	0	0	0	0	0	0	0	0	0	0	0	0	0	0	0	0	0	0	0	0	0	0	0	0
P43354	NR4A2_HUMAN	Nuclear receptor subfamily 4 group A member 2 (Immediate-early response protein NOT) (Orphan nuclear receptor NURR1) (Transcriptionally-inducible nuclear receptor)	NR4A2 NOT NURR1 TINUR	LFLDTLPF	0.9047	-0.82725	0	0	0	0	0	0	0	0	0	0	0	0	0	0	0	0	0	0	0	0	0	0	0	0	0	0	0	0	0	0	0	0	0	0	0	0	0	0	0	0	0	0	0
P43366	MAGB1_HUMAN	Melanoma-associated antigen B1 (Cancer/testis antigen 3.1) (CT3.1) (DSS-AHC critical interval MAGE superfamily 10) (DAM10) (MAGE-B1 antigen) (MAGE-XP antigen)	MAGEB1 MAGEL1 MAGEXP	MNGATPR	0.82901	-0.44067	0	0	0	0	0	0	0	0	0	0	0	0	0	0	0	0	0	0	0	0	0	0	0	0	0	9.69457	0	0	0	0	0	0	0	0	0	0	0	0	0	0	0	0	0
P43378	PTN9_HUMAN	Tyrosine-protein phosphatase non-receptor type 9 (EC 3.1.3.48) (Protein-tyrosine phosphatase MEG2) (PTPase MEG2)	PTPN9	LKKVLIVGAPIWFR	0.9551	-3.6384	0	0	0	0	0	0	0	0	0	0	0	0	0	0	0	0	0	0	0	0	0	0	0	10.7581	0	0	0	0	0	0	10.3967	0	0	10.6438	0	0	0	0	0	0	0	0	0
P43652	AFAM_HUMAN	Afamin (Alpha-albumin) (Alpha-Alb)	AFM ALB2 ALBA	AFSSYQK	0.93145	-1.1249	0	0	0	0	0	0	0	0	0	0	0	0	0	0	0	0	0	0	0	0	0	0	0	0	0	0	0	0	0	0	0	0	0	0	0	0	0	0	0	0	10.5876	0	0
P43657	LPAR6_HUMAN	Lysophosphatidic acid receptor 6 (LPA receptor 6) (LPA-6) (Oleoyl-L-alpha-lysophosphatidic acid receptor) (P2Y purinoceptor 5) (P2Y5) (Purinergic receptor 5) (RB intron encoded G-protein coupled receptor)	LPAR6 P2RY5	INKTKVLK	0.88741	-0.80782	0	0	0	0	0	0	0	0	0	0	0	0	0	0	0	0	0	0	0	0	0	0	0	0	0	0	0	9.81001	0	9.64225	0	0	0	0	0	0	0	0	0	0	10.8215	10.8721	0
P46013	KI67_HUMAN	Proliferation marker protein Ki-67 (Antigen identified by monoclonal antibody Ki-67) (Antigen KI-67) (Antigen Ki67)	MKI67	AFKQPAK	0.95875	-5.2958	0	0	0	0	0	0	0	0	0	0	0	0	0	0	10.1682	0	0	10.0031	0	0	0	0	0	0	0	0	0	0	0	11.6411	0	0	11.7901	0	0	0	9.15603	0	9.02403	0	13.7498	0	0
P46100	ATRX_HUMAN	Transcriptional regulator ATRX (EC 3.6.4.12) (ATP-dependent helicase ATRX) (X-linked helicase II) (X-linked nuclear protein) (XNP) (Znf-HX)	ATRX RAD54L XH2	CILRNLGR	0.95802	-7.2121	0	0	0	0	0	0	0	0	0	0	0	0	0	0	10.8501	0	0	0	0	0	0	0	0	0	0	0	0	0	0	0	0	0	0	0	0	0	0	0	0	0	0	0	0
P46736	BRCC3_HUMAN	Lys-63-specific deubiquitinase BRCC36 (EC 3.4.19.-) (BRCA1-A complex subunit BRCC36) (BRCA1/BRCA2-containing complex subunit 3) (BRCA1/BRCA2-containing complex subunit 36) (BRISC complex subunit BRCC36)	BRCC3 BRCC36 C6.1A CXorf53	LAELTGRPMR	0.65198	-0.21421	0	0	0	0	0	0	0	0	0	0	0	0	0	0	0	0	0	9.11134	0	0	0	0	0	0	0	0	0	0	0	0	0	0	0	0	0	0	0	0	0	0	0	0	0
P46781	RS9_HUMAN	40S ribosomal protein S9 (Small ribosomal subunit protein uS4)	RPS9	KTYVTPR	0.9311	-1.1439	0	0	0	0	0	11.2512	0	0	0	0	0	10.762	0	0	0	0	11.6375	0	0	0	0	0	0	0	0	0	0	0	0	0	0	0	0	0	0	0	0	0	0	0	0	0	0
P46821	MAP1B_HUMAN	Microtubule-associated protein 1B (MAP-1B) [Cleaved into: MAP1B heavy chain; MAP1 light chain LC1]	MAP1B	AEVAEKQATDVKPK	0.9572	-4.2554	0	0	0	0	0	0	0	0	0	0	0	0	0	0	0	0	0	0	0	0	0	0	0	0	0	0	0	0	0	0	0	0	0	0	0	0	0	0	0	0	0	0	0
P46939	UTRN_HUMAN	Utrophin (Dystrophin-related protein 1) (DRP-1)	UTRN DMDL DRP1	EEIAPINFK	0.95407	-3.0586	0	0	0	0	0	0	0	0	0	0	0	0	0	0	11.6498	0	0	0	0	0	0	0	0	0	0	0	0	0	0	0	0	0	0	0	0	0	0	0	0	0	0	0	0
P47775	GPR12_HUMAN	G-protein coupled receptor 12	GPR12	MNEDLKVNLSGLPR	0.95552	-1.6713	0	0	0	0	0	0	0	0	0	0	0	0	0	0	0	0	0	0	0	0	0	0	0	0	0	0	0	0	0	0	0	0	0	0	0	0	0	0	0	0	0	0	0
P48023	TNFL6_HUMAN	Tumor necrosis factor ligand superfamily member 6 (Apoptosis antigen ligand) (APTL) (CD95 ligand) (CD95-L) (Fas antigen ligand) (Fas ligand) (FasL) (CD antigen CD178) [Cleaved into: Tumor necrosis factor ligand superfamily member 6, membrane form; Tumor necrosis factor ligand superfamily member 6, soluble form (Receptor-binding FasL ectodomain) (Soluble Fas ligand) (sFasL); ADAM10-processed FasL …	FASLG APT1LG1 CD95L FASL TNFSF6	ELRKVAHLTGK	0.89051	-0.76512	0	9.33264	0	0	0	0	0	0	0	0	0	0	0	0	0	0	0	0	0	0	0	0	0	0	0	0	0	0	0	0	0	0	0	0	0	0	0	0	0	0	0	0	0
P48048	KCNJ1_HUMAN	ATP-sensitive inward rectifier potassium channel 1 (ATP-regulated potassium channel ROM-K) (Inward rectifier K(+) channel Kir1.1) (Potassium channel, inwardly rectifying subfamily J member 1)	KCNJ1 ROMK1	VDFHNFSK	0.88746	-0.80642	0	0	0	0	0	0	0	0	0	0	0	0	0	0	0	0	0	0	0	0	0	0	0	0	0	0	0	0	0	0	0	0	0	0	0	0	0	0	0	0	0	0	0
P48426	PI42A_HUMAN	Phosphatidylinositol 5-phosphate 4-kinase type-2 alpha (EC 2.7.1.149) (1-phosphatidylinositol 5-phosphate 4-kinase 2-alpha) (Diphosphoinositide kinase 2-alpha) (PIP5KIII) (Phosphatidylinositol 5-Phosphate 4-Kinase) (PI5P4Kalpha) (Phosphatidylinositol 5-phosphate 4-kinase type II alpha) (PI(5)P 4-kinase type II alpha) (PIP4KII-alpha) (PtdIns(4)P-5-kinase B isoform) (PtdIns(4)P-5-kinase C isoform) …	PIP4K2A PI5P4KA PIP5K2 PIP5K2A	IYIDDNNK	0.91557	-0.83092	0	0	0	0	0	0	0	0	0	0	0	0	0	0	0	0	0	0	0	0	0	0	0	0	0	0	0	0	0	0	0	0	0	0	0	0	0	0	0	10.2442	0	0	0
P48436	SOX9_HUMAN	Transcription factor SOX-9	SOX9	GEPDLKK	0.93243	-1.1505	0	0	0	0	0	0	0	0	0	0	0	0	0	0	0	0	0	0	0	0	0	0	0	0	0	0	0	0	0	0	0	0	0	0	0	0	0	0	0	0	0	10.1604	0
P48454	PP2BC_HUMAN	Serine/threonine-protein phosphatase 2B catalytic subunit gamma isoform (EC 3.1.3.16) (CAM-PRP catalytic subunit) (Calcineurin, testis-specific catalytic subunit) (Calmodulin-dependent calcineurin A subunit gamma isoform)	PPP3CC CALNA3 CNA3	VDVLKNHLVK	0.95208	-1.6019	0	0	0	0	0	0	0	0	0	0	0	0	0	0	0	0	0	0	0	0	0	0	0	0	0	0	0	0	0	0	0	0	12.9155	0	0	0	0	0	0	0	0	0	0
P48552	NRIP1_HUMAN	Nuclear receptor-interacting protein 1 (Nuclear factor RIP140) (Receptor-interacting protein 140)	NRIP1	KRLSDSIMNLNVK	0.95152	-2.2385	0	0	0	0	0	0	0	0	0	0	0	0	0	0	0	0	0	0	0	0	0	0	0	0	0	0	0	0	0	0	0	0	0	0	0	0	0	10.058	0	0	16.8173	0	0
P48634	PRC2A_HUMAN	Protein PRRC2A (HLA-B-associated transcript 2) (Large proline-rich protein BAT2) (Proline-rich and coiled-coil-containing protein 2A) (Protein G2)	PRRC2A BAT2 G2	FPRVAGPR	0.95236	-1.6028	0	0	0	0	0	0	0	0	0	0	0	0	0	0	0	0	0	0	0	0	0	0	0	0	0	0	0	0	0	0	0	0	0	0	0	0	0	0	0	0	0	0	0
P48651	PTSS1_HUMAN	Phosphatidylserine synthase 1 (PSS-1) (PtdSer synthase 1) (EC 2.7.8.29) (Serine-exchange enzyme I)	PTDSS1 KIAA0024 PSSA	DDSVPEDNIWR	0.95287	-1.9029	0	0	0	0	0	0	0	0	0	0	0	0	0	0	10.2264	0	0	0	0	0	0	0	0	0	0	0	0	0	0	0	0	0	0	0	0	0	0	0	0	0	0	0	0
P48681	NEST_HUMAN	Nestin	NES Nbla00170	EGREESEAEAPR	0.94193	-1.4876	0	0	0	0	0	0	0	0	0	0	0	0	0	0	0	0	0	0	0	0	0	0	0	0	0	0	0	0	0	0	0	0	0	0	0	0	0	0	0	0	0	11.4021	0
P48728	GCST_HUMAN	Aminomethyltransferase, mitochondrial (EC 2.1.2.10) (Glycine cleavage system T protein) (GCVT)	AMT GCST	DSHTDSHLHTR	0.89771	-0.70345	0	0	0	0	0	0	0	0	0	0	0	0	0	0	0	0	0	0	0	0	0	0	0	0	0	0	0	0	0	0	0	0	0	0	0	0	0	0	0	9.63349	9.38001	0	0
P48736	PK3CG_HUMAN	Phosphatidylinositol 4,5-bisphosphate 3-kinase catalytic subunit gamma isoform (PI3-kinase subunit gamma) (PI3K-gamma) (PI3Kgamma) (PtdIns-3-kinase subunit gamma) (EC 2.7.1.137) (EC 2.7.1.153) (EC 2.7.1.154) (Phosphatidylinositol 4,5-bisphosphate 3-kinase 110 kDa catalytic subunit gamma) (PtdIns-3-kinase subunit p110-gamma) (p110gamma) (Phosphoinositide-3-kinase catalytic gamma polypeptide) (Seri…	PIK3CG	CADPTALSNETIGIIFK	0.89426	-0.75117	0	0	0	0	0	0	0	0	0	0	0	0	0	0	0	0	0	0	0	0	0	0	0	0	0	0	8.15051	0	0	0	0	0	0	0	0	0	0	0	0	0	0	0	0
P48775	T23O_HUMAN	Tryptophan 2,3-dioxygenase (TDO) (EC 1.13.11.11) (Tryptamin 2,3-dioxygenase) (Tryptophan oxygenase) (TO) (TRPO) (Tryptophan pyrrolase) (Tryptophanase)	TDO2 TDO	SQTGVNR	0.88681	-0.7869	0	0	10.1997	0	0	0	0	0	0	0	0	0	0	0	0	0	0	0	0	0	0	0	0	0	0	0	0	0	0	0	0	0	0	0	0	0	0	0	0	0	0	0	0
P49190	PTH2R_HUMAN	Parathyroid hormone 2 receptor (PTH2 receptor)	PTH2R PTHR2	MVLISGK	0.8925	-0.79589	0	0	0	0	0	0	0	0	0	0	0	0	0	0	0	10.6846	0	0	0	0	0	0	0	0	0	10.0775	0	0	0	0	0	0	0	0	0	0	0	0	0	0	0	14.9636	0
P49207	RL34_HUMAN	60S ribosomal protein L34 (Large ribosomal subunit protein eL34)	RPL34	IVVKVLKAQAQSQK	0.91074	-0.82075	0	0	0	0	0	0	0	0	0	0	0	10.776	0	0	0	0	0	0	0	0	0	0	0	0	0	0	0	0	0	0	0	0	0	0	0	0	0	0	0	0	0	0	0
P49257	LMAN1_HUMAN	Protein ERGIC-53 (ER-Golgi intermediate compartment 53 kDa protein) (Gp58) (Intracellular mannose-specific lectin MR60) (Lectin mannose-binding 1)	LMAN1 ERGIC53 F5F8D	EISEKEK	0.95505	-1.7047	0	0	0	0	0	0	0	0	0	0	0	0	0	11.0981	0	0	0	13.0619	9.34236	0	0	0	0	0	0	0	0	0	0	0	0	0	0	0	0	0	0	0	0	0	0	0	0
P49326	FMO5_HUMAN	Flavin-containing monooxygenase 5 (FMO 5) (Baeyer-Villiger monooxygenase 1) (hBVMO1) (EC 1.14.13.-) (Dimethylaniline monooxygenase [N-oxide-forming] 5) (EC 1.14.13.8) (Dimethylaniline oxidase 5) (NADPH oxidase) (EC 1.6.3.1)	FMO5	GQYFHSRDYK	0.82944	-0.4558	0	0	0	0	0	0	0	0	0	0	0	0	0	0	0	0	0	0	0	0	0	0	0	0	0	0	0	0	0	0	0	0	0	0	0	0	0	0	0	0	9.58575	0	0
P49327	FAS_HUMAN	Fatty acid synthase (EC 2.3.1.85) (Type I fatty acid synthase) [Includes: [Acyl-carrier-protein] S-acetyltransferase (EC 2.3.1.38); [Acyl-carrier-protein] S-malonyltransferase (EC 2.3.1.39); 3-oxoacyl-[acyl-carrier-protein] synthase (EC 2.3.1.41); 3-oxoacyl-[acyl-carrier-protein] reductase (EC 1.1.1.100); 3-hydroxyacyl-[acyl-carrier-protein] dehydratase (EC 4.2.1.59); Enoyl-[acyl-carrier-protein]…	FASN FAS	DPSQQELPR	0.91084	-0.82284	0	0	0	0	0	0	0	0	0	0	0	0	0	0	0	0	0	0	0	0	0	0	0	0	0	0	0	0	0	0	0	0	0	0	0	0	0	0	0	8.81333	0	0	0
P49450	CENPA_HUMAN	Histone H3-like centromeric protein A (Centromere autoantigen A) (Centromere protein A) (CENP-A)	CENPA	RRQGWLK	0.89171	-0.76255	0	0	0	0	0	0	0	0	0	0	0	0	10.7845	0	0	0	0	0	0	0	0	0	0	0	0	0	0	0	0	0	0	0	0	0	0	0	0	0	0	0	0	0	11.859
P49588	SYAC_HUMAN	Alanine--tRNA ligase, cytoplasmic (EC 6.1.1.7) (Alanyl-tRNA synthetase) (AlaRS) (Renal carcinoma antigen NY-REN-42)	AARS1 AARS	AQTAPNK	0.89196	-0.78291	0	0	0	0	0	0	0	0	0	0	0	0	0	0	0	0	10.3354	10.2851	0	0	0	0	0	0	0	0	0	0	0	0	0	0	0	0	0	0	0	0	0	0	0	0	0
P49642	PRI1_HUMAN	DNA primase small subunit (EC 2.7.7.102) (DNA primase 49 kDa subunit) (p49)	PRIM1	IHPFIRKSINIIK	0.91879	-1.0566	0	0	0	0	0	0	0	0	0	0	0	0	0	0	0	0	0	0	0	0	0	0	0	0	0	0	0	0	0	0	0	0	8.51254	0	0	0	0	0	0	0	0	0	0
P49643	PRI2_HUMAN	DNA primase large subunit (DNA primase 58 kDa subunit) (p58)	PRIM2 PRIM2A	HSDPELLK	0.89796	-0.72555	0	0	0	0	0	0	0	0	0	0	0	0	0	0	0	0	0	0	0	0	0	0	0	0	0	0	0	0	0	0	0	0	0	0	0	0	0	0	0	9.85672	0	0	0
P49716	CEBPD_HUMAN	CCAAT/enhancer-binding protein delta (C/EBP delta) (Nuclear factor NF-IL6-beta) (NF-IL6-beta)	CEBPD	SAGKRGPDR	0.89548	-0.81031	0	11.3357	0	0	0	0	0	0	0	0	0	0	0	0	0	0	0	0	0	0	0	0	0	0	0	0	0	0	0	0	0	0	0	0	0	0	0	0	0	0	0	0	0
P49736	MCM2_HUMAN	DNA replication licensing factor MCM2 (EC 3.6.4.12) (Minichromosome maintenance protein 2 homolog) (Nuclear protein BM28)	MCM2 BM28 CCNL1 CDCL1 KIAA0030	ISDMCKENR	0.95191	-2.6496	0	0	0	0	0	0	9.51473	0	0	0	0	0	0	0	0	0	0	0	0	0	0	0	0	0	0	0	0	0	0	0	0	0	0	0	0	0	0	0	0	0	0	0	0
P49750	YLPM1_HUMAN	YLP motif-containing protein 1 (Nuclear protein ZAP3) (ZAP113)	YLPM1 C14orf170 ZAP3	DKGLVNRGR	0.9509	-2.7579	0	0	0	0	0	0	0	0	0	0	0	0	0	0	0	0	0	0	0	0	0	0	0	0	0	0	0	0	0	0	0	0	0	0	0	0	0	0	0	0	0	10.5885	0
P49761	CLK3_HUMAN	Dual specificity protein kinase CLK3 (EC 2.7.12.1) (CDC-like kinase 3)	CLK3	SPSFGEDYYGPSR	0.89574	-0.73102	0	0	0	0	0	0	0	0	0	0	0	0	0	0	0	0	0	0	0	0	0	0	0	0	0	0	0	0	0	0	0	0	0	0	0	0	0	0	0	12.5317	12.4667	12.3853	0
P49770	EI2BB_HUMAN	Translation initiation factor eIF-2B subunit beta (S20I15) (S20III15) (eIF-2B GDP-GTP exchange factor subunit beta)	EIF2B2 EIF2BB	VIIGTKTILANGALR	0.95515	-1.6648	0	0	0	0	0	0	0	0	0	0	10.6834	10.776	0	0	0	0	0	0	0	0	0	0	0	0	0	0	10.6219	0	0	0	0	0	0	10.6438	0	0	10.5037	0	0	0	0	0	0
P49790	NU153_HUMAN	Nuclear pore complex protein Nup153 (153 kDa nucleoporin) (Nucleoporin Nup153)	NUP153	ADNEEPK	0.81699	-0.41932	0	0	0	0	0	0	0	0	0	0	0	0	0	0	0	0	0	0	0	0	0	0	0	0	0	9.32049	0	0	0	0	0	0	0	0	0	0	0	0	0	14.056	0	0	0
P49792	RBP2_HUMAN	E3 SUMO-protein ligase RanBP2 (EC 2.3.2.-) (358 kDa nucleoporin) (Nuclear pore complex protein Nup358) (Nucleoporin Nup358) (Ran-binding protein 2) (RanBP2) (p270)	RANBP2 NUP358	TFLTNDQTK	0.95158	-2.4652	0	0	0	0	0	0	0	0	0	0	0	0	0	0	0	0	0	0	0	0	0	0	0	0	0	0	0	0	0	0	0	0	0	0	0	0	0	0	0	0	0	0	0
P49795	RGS19_HUMAN	Regulator of G-protein signaling 19 (RGS19) (G-alpha-interacting protein) (GAIP)	RGS19 GAIP GNAI3IP	PTPHEAEK	0.74895	-0.39179	0	0	0	0	0	0	0	0	0	0	0	0	0	0	0	0	0	0	0	0	0	0	0	0	0	0	0	0	0	0	0	0	0	0	0	0	0	0	0	8.41045	0	0	0
P49902	5NTC_HUMAN	Cytosolic purine 5'-nucleotidase (EC 3.1.3.5) (EC 3.1.3.99) (Cytosolic 5'-nucleotidase II) (cN-II) (Cytosolic IMP/GMP-specific 5'-nucleotidase) (Cytosolic nucleoside phosphotransferase 5'N) (EC 2.7.1.77) (High Km 5'-nucleotidase)	NT5C2 NT5B NT5CP PNT5	IKKVTHDMDMCYGMMGSLFR	0.93105	-1.143	0	0	0	0	0	0	0	0	0	0	0	0	0	0	0	0	0	0	0	0	0	0	0	0	0	0	0	0	0	0	0	0	0	0	0	0	0	0	0	0	0	0	0
P50148	GNAQ_HUMAN	Guanine nucleotide-binding protein G(q) subunit alpha (Guanine nucleotide-binding protein alpha-q)	GNAQ GAQ	RINDEIER	0.93381	-1.185	0	0	0	0	0	0	0	0	0	0	0	0	0	0	0	0	0	0	0	0	0	0	0	0	0	0	0	0	0	0	0	0	0	0	0	0	0	0	0	0	0	0	0
P50219	MNX1_HUMAN	Motor neuron and pancreas homeobox protein 1 (Homeobox protein HB9)	MNX1 HLXB9	LGAGTFQLDQWLR	0.69524	-0.33967	0	0	0	0	0	0	0	0	0	0	0	0	0	0	0	0	0	0	0	0	0	0	0	0	0	0	0	0	0	0	0	0	0	0	0	0	0	0	0	0	0	0	0
P50452	SPB8_HUMAN	Serpin B8 (Cytoplasmic antiproteinase 2) (CAP-2) (CAP2) (Peptidase inhibitor 8) (PI-8)	SERPINB8 PI8	LGMIDAFDEAK	0.89933	-0.71395	0	0	0	0	0	0	0	0	0	0	0	0	0	0	0	0	0	0	0	0	0	0	0	0	0	0	0	0	0	0	0	0	0	0	0	0	0	0	0	0	0	11.1235	0
P51160	PDE6C_HUMAN	Cone cGMP-specific 3',5'-cyclic phosphodiesterase subunit alpha' (EC 3.1.4.35) (cGMP phosphodiesterase 6C)	PDE6C PDEA2	QTGYVTK	0.89176	-0.76272	0	0	0	0	0	0	0	0	0	0	0	0	0	0	0	0	0	0	0	0	0	0	0	0	0	0	0	0	0	0	0	0	0	0	0	0	0	0	0	0	0	0	0
P51172	SCNND_HUMAN	Amiloride-sensitive sodium channel subunit delta (Delta-NaCH) (Epithelial Na(+) channel subunit delta) (Delta-ENaC) (ENaCD) (Nonvoltage-gated sodium channel 1 subunit delta) (SCNED)	SCNN1D DNACH	QRSSLAK	0.94999	-1.5623	0	0	0	0	0	0	0	0	0	0	0	0	0	0	0	0	0	0	0	0	0	0	0	0	0	0	0	0	0	0	0	0	0	0	0	0	0	11.798	0	0	0	0	0
P51512	MMP16_HUMAN	Matrix metalloproteinase-16 (MMP-16) (EC 3.4.24.-) (MMP-X2) (Membrane-type matrix metalloproteinase 3) (MT-MMP 3) (MTMMP3) (Membrane-type-3 matrix metalloproteinase) (MT3-MMP) (MT3MMP)	MMP16 C8orf57 MMPX2	ILLTFSTGRR	0.93269	-1.1787	0	0	0	0	0	0	0	0	0	0	0	0	0	8.45479	0	0	0	0	0	0	0	0	0	0	0	0	0	0	0	0	0	0	0	0	0	0	0	0	0	0	0	0	0
P51587	BRCA2_HUMAN	Breast cancer type 2 susceptibility protein (Fanconi anemia group D1 protein)	BRCA2 FACD FANCD1	CKEMQNSLNNDK	0.95193	-2.4741	0	0	0	0	0	0	0	0	0	0	0	0	0	0	0	0	0	0	0	0	0	0	0	0	0	0	0	0	0	0	0	0	0	0	0	0	0	0	0	0	0	0	0
P51688	SPHM_HUMAN	N-sulphoglucosamine sulphohydrolase (EC 3.10.1.1) (Sulfoglucosamine sulfamidase) (Sulphamidase)	SGSH HSS	LVHNLNFK	0.89536	-0.75794	0	0	0	0	0	0	0	0	0	0	0	0	0	9.00565	0	0	0	0	0	0	0	0	0	0	0	0	0	0	0	0	0	0	0	0	0	0	0	0	0	0	0	8.97591	0
P51793	CLCN4_HUMAN	H(+)/Cl(-) exchange transporter 4 (Chloride channel protein 4) (ClC-4) (Chloride transporter ClC-4)	CLCN4	DTDRHRK	0.88706	-0.76886	0	0	0	0	0	0	0	0	0	0	0	0	0	0	0	0	0	0	0	0	0	0	0	0	10.919	0	10.7285	0	0	0	0	0	0	0	0	0	0	0	0	0	0	0	0
P51805	PLXA3_HUMAN	Plexin-A3 (Plexin-4) (Semaphorin receptor SEX)	PLXNA3 PLXN4 SEX	DASCRKHK	0.95591	-1.6313	0	0	0	0	0	0	0	0	0	0	0	0	0	0	0	0	0	0	0	0	0	0	0	0	0	0	0	0	0	0	0	0	0	0	0	0	0	0	0	10.718	0	0	0
P51812	KS6A3_HUMAN	Ribosomal protein S6 kinase alpha-3 (S6K-alpha-3) (EC 2.7.11.1) (90 kDa ribosomal protein S6 kinase 3) (p90-RSK 3) (p90RSK3) (Insulin-stimulated protein kinase 1) (ISPK-1) (MAP kinase-activated protein kinase 1b) (MAPK-activated protein kinase 1b) (MAPKAP kinase 1b) (MAPKAPK-1b) (Ribosomal S6 kinase 2) (RSK-2) (pp90RSK2)	RPS6KA3 ISPK1 MAPKAPK1B RSK2	HSFFSTIDWNK	0.91429	-0.62005	0	0	0	0	0	0	0	0	0	0	0	0	0	0	0	0	0	0	0	0	0	0	0	0	0	0	0	0	0	0	0	0	0	0	0	0	0	0	0	0	0	0	0
P51814	ZNF41_HUMAN	Zinc finger protein 41	ZNF41	CGKAFIQK	0.94344	-1.3862	0	0	0	0	0	0	0	0	0	0	0	0	0	0	0	0	0	0	0	0	0	0	0	0	0	0	0	0	0	0	0	0	0	0	0	0	0	0	0	11.2546	0	0	0
P51816	AFF2_HUMAN	AF4/FMR2 family member 2 (Protein FMR-2) (FMR2P) (Protein Ox19)	AFF2 FMR2 OX19	IPETKALKHK	0.88844	-0.80377	0	0	0	0	0	0	13.0526	0	0	0	0	0	0	0	0	0	0	0	0	0	0	0	0	0	0	0	0	0	0	0	0	0	0	0	0	0	0	0	0	0	0	0	12.5326
P51817	PRKX_HUMAN	cAMP-dependent protein kinase catalytic subunit PRKX (PrKX) (Protein kinase X) (Protein kinase X-linked) (Serine/threonine-protein kinase PRKX) (EC 2.7.11.1) (Protein kinase PKX1)	PRKX PKX1	NGANDVK	0.88416	-0.78779	0	0	0	0	0	0	0	0	0	10.8791	0	11.0404	0	0	0	13.5662	13.6867	0	0	0	0	0	0	0	0	0	0	0	0	0	0	0	0	0	0	0	0	0	0	0	0	0	0
P51828	ADCY7_HUMAN	Adenylate cyclase type 7 (EC 4.6.1.1) (ATP pyrophosphate-lyase 7) (Adenylate cyclase type VII) (Adenylyl cyclase 7)	ADCY7 KIAA0037	CIQIRRK	0.95172	-2.8744	0	0	0	0	0	0	0	0	0	0	0	0	9.40015	9.15548	0	0	0	0	0	0	0	0	0	0	0	0	0	0	0	0	0	0	0	0	0	0	0	0	0	12.4609	12.5111	12.3262	0
P51858	HDGF_HUMAN	Hepatoma-derived growth factor (HDGF) (High mobility group protein 1-like 2) (HMG-1L2)	HDGF HMG1L2	LVIDEPAKEK	0.95075	-1.5926	0	0	0	0	0	0	0	0	0	0	0	0	0	0	0	0	0	0	0	0	0	0	0	0	0	0	0	0	0	0	0	0	0	0	0	0	0	0	0	0	0	0	0
P51884	LUM_HUMAN	Lumican (Keratan sulfate proteoglycan lumican) (KSPG lumican)	LUM LDC SLRR2D	FDIKSFCK	0.95069	-1.5206	0	0	0	0	0	0	0	0	0	0	0	0	0	0	0	0	0	9.71908	0	0	0	0	0	0	0	0	0	0	0	0	0	0	0	0	0	0	0	0	0	0	0	0	0
P51955	NEK2_HUMAN	Serine/threonine-protein kinase Nek2 (EC 2.7.11.1) (HSPK 21) (Never in mitosis A-related kinase 2) (NimA-related protein kinase 2) (NimA-like protein kinase 1)	NEK2 NEK2A NLK1	ELKHPNIVR	0.9526	-3.0075	0	0	0	0	0	0	0	0	0	9.8348	0	0	0	0	0	0	0	0	0	0	0	0	0	0	0	0	0	0	0	0	0	0	0	0	0	0	0	0	0	0	0	0	0
P51965	UB2E1_HUMAN	Ubiquitin-conjugating enzyme E2 E1 (EC 2.3.2.23) ((E3-independent) E2 ubiquitin-conjugating enzyme E1) (EC 2.3.2.24) (E2 ubiquitin-conjugating enzyme E1) (UbcH6) (Ubiquitin carrier protein E1) (Ubiquitin-protein ligase E1)	UBE2E1 UBCH6	ELADITLDPPPNCSAGPK	0.7	-0.33865	0	0	0	0	0	0	0	0	0	0	0	0	0	0	0	0	0	0	0	0	0	0	0	0	0	0	0	0	0	0	0	0	0	0	0	0	0	0	0	0	0	0	0
P52566	GDIR2_HUMAN	Rho GDP-dissociation inhibitor 2 (Rho GDI 2) (Ly-GDI) (Rho-GDI beta)	ARHGDIB GDIA2 GDID4 RAP1GN1	KETIVLK	0.93246	-1.1518	0	0	0	0	0	0	0	0	0	0	0	0	0	0	0	0	0	0	0	0	0	0	0	0	0	0	0	0	0	0	0	0	0	0	0	0	0	0	0	0	0	0	10.3412
P52701	MSH6_HUMAN	DNA mismatch repair protein Msh6 (hMSH6) (G/T mismatch-binding protein) (GTBP) (GTMBP) (MutS protein homolog 6) (MutS-alpha 160 kDa subunit) (p160)	MSH6 GTBP	TLRTLLEEEYFREK	0.88176	-0.5426	0	0	0	0	0	0	0	0	0	0	0	0	0	0	0	0	0	0	0	0	0	0	0	0	0	0	0	0	0	0	0	0	0	0	0	0	0	0	0	0	0	0	0
P52743	ZN137_HUMAN	Putative zinc finger protein 137 (Zinc finger protein 137 pseudogene)	ZNF137P ZNF137	SHLIRHQRIHTGQK	0.91876	-1.0515	0	0	0	0	0	0	0	0	0	0	0	0	0	0	0	0	0	0	0	0	0	0	0	0	0	0	0	0	0	0	0	0	0	0	0	0	0	0	0	0	0	0	0
P52744	ZN138_HUMAN	Zinc finger protein 138	ZNF138	ENFYKCEECGK	0.79779	-0.4095	0	0	0	0	0	0	0	0	0	0	0	0	0	0	0	0	0	0	0	0	0	0	0	0	0	0	0	0	0	0	0	0	0	0	0	0	0	0	0	12.359	0	0	0
P52747	ZN143_HUMAN	Zinc finger protein 143 (SPH-binding factor) (Selenocysteine tRNA gene transcription-activating factor) (hStaf)	ZNF143 SBF STAF	SQQSGEK	0.88714	-0.78776	0	0	0	0	0	0	0	0	0	0	0	0	0	0	0	0	0	0	0	0	0	0	0	0	0	0	0	0	0	0	0	0	0	0	0	0	0	0	0	9.60927	0	0	0
P52948	NUP98_HUMAN	Nuclear pore complex protein Nup98-Nup96 (EC 3.4.21.-) [Cleaved into: Nuclear pore complex protein Nup98 (98 kDa nucleoporin) (Nucleoporin Nup98) (Nup98); Nuclear pore complex protein Nup96 (96 kDa nucleoporin) (Nucleoporin Nup96) (Nup96)]	NUP98 ADAR2	ELLTRHCQLLETPESWAK	0.65587	-0.25097	0	0	0	0	0	0	0	0	0	0	0	0	0	0	0	0	0	0	0	0	0	0	0	0	0	0	0	0	0	0	0	0	0	0	10.2554	0	0	0	0	0	0	0	0
P52952	NKX25_HUMAN	Homeobox protein Nkx-2.5 (Cardiac-specific homeobox) (Homeobox protein CSX) (Homeobox protein NK-2 homolog E)	NKX2-5 CSX NKX2.5 NKX2E	SLAAAGELSAR	0.90762	-0.59466	0	0	0	0	0	0	0	0	0	0	0	0	0	0	0	0	0	0	0	0	0	0	0	12.9711	0	0	0	0	0	0	0	0	0	0	0	0	0	0	0	0	0	0	0
P53567	CEBPG_HUMAN	CCAAT/enhancer-binding protein gamma (C/EBP gamma)	CEBPG	NSDEYRQR	0.95344	-1.604	0	0	0	0	0	0	0	0	0	0	0	0	0	0	0	0	0	0	0	0	0	0	0	0	0	0	0	0	0	0	0	0	0	0	0	0	0	0	0	0	0	0	9.54067
P53804	TTC3_HUMAN	E3 ubiquitin-protein ligase TTC3 (EC 2.3.2.27) (Protein DCRR1) (RING finger protein 105) (RING-type E3 ubiquitin transferase TTC3) (TPR repeat protein D) (Tetratricopeptide repeat protein 3) (TPR repeat protein 3)	TTC3 DCRR1 RNF105 TPRD	DPAAYPDMESDIR	0.70501	-0.35271	0	0	0	0	0	0	0	0	0	0	0	0	0	0	0	0	0	0	0	0	0	0	0	0	0	0	0	0	0	0	0	0	0	0	0	0	0	0	0	0	16.5761	0	0
P54098	DPOG1_HUMAN	DNA polymerase subunit gamma-1 (EC 2.7.7.7) (Mitochondrial DNA polymerase catalytic subunit) (PolG-alpha)	POLG MDP1 POLG1 POLGA	LYVGGPPLEK	0.89369	-0.80981	0	0	0	0	0	0	0	0	0	0	0	0	0	0	0	0	0	0	0	0	0	0	0	0	0	0	0	0	0	0	0	0	0	0	0	0	0	0	0	0	0	14.0167	0
P54132	BLM_HUMAN	RecQ-like DNA helicase BLM (EC 3.6.4.12) (Bloom syndrome protein) (DNA helicase, RecQ-like type 2) (RecQ2) (RecQ protein-like 3)	BLM RECQ2 RECQL3	HPDVSCDNCCK	0.95556	-1.8904	0	0	0	0	0	0	0	11.0564	0	0	0	0	0	0	0	0	0	0	0	0	0	0	0	0	0	0	0	0	0	0	0	0	0	0	0	0	0	0	0	0	0	0	0
P54762	EPHB1_HUMAN	Ephrin type-B receptor 1 (EC 2.7.10.1) (ELK) (EPH tyrosine kinase 2) (EPH-like kinase 6) (EK6) (hEK6) (Neuronally-expressed EPH-related tyrosine kinase) (NET) (Tyrosine-protein kinase receptor EPH-2)	EPHB1 ELK EPHT2 HEK6 NET	ETFNLYYYETDSVIATK	0.88928	-0.77595	0	0	0	0	0	0	0	0	0	0	0	0	0	0	0	0	0	0	0	0	0	0	0	0	0	0	0	0	0	0	0	0	0	0	0	0	0	0	0	11.2024	0	11.6556	0
P54845	NRL_HUMAN	Neural retina-specific leucine zipper protein (NRL)	NRL D14S46E	GYAQACR	0.88458	-0.78779	0	0	0	0	0	0	0	0	0	0	0	0	0	0	0	0	0	0	0	0	0	0	0	0	0	0	0	0	0	0	0	0	0	0	0	0	0	0	0	0	0	10.1445	0
P54868	HMCS2_HUMAN	Hydroxymethylglutaryl-CoA synthase, mitochondrial (HMG-CoA synthase) (EC 2.3.3.10) (3-hydroxy-3-methylglutaryl coenzyme A synthase)	HMGCS2	ASQDMFDKK	0.93835	-1.3385	0	0	0	0	0	0	0	0	10.3866	0	0	0	0	0	0	0	0	10.0011	0	0	0	0	0	0	0	0	0	0	0	0	0	0	0	0	0	0	0	0	0	0	0	0	0
P55039	DRG2_HUMAN	Developmentally-regulated GTP-binding protein 2 (DRG-2) (Translation factor GTPase DRG2) (TRAFAC GTPase DRG2) (EC 3.6.5.-)	DRG2	GEGFDVMKSGDAR	0.66972	-0.20104	0	0	0	0	0	0	0	0	0	0	0	0	0	0	0	0	0	0	0	0	0	0	0	0	0	0	0	0	0	0	0	0	0	0	0	0	0	0	0	0	0	10.2675	0
P55040	GEM_HUMAN	GTP-binding protein GEM (GTP-binding mitogen-induced T-cell protein) (RAS-like protein KIR)	GEM KIR	NRHSATPEDHCR	0.68438	-0.34128	0	0	0	0	0	0	0	0	0	0	0	0	0	0	0	0	0	0	0	0	0	0	0	0	0	0	0	0	0	0	0	0	0	0	0	0	0	0	0	0	9.78057	0	0
P55056	APOC4_HUMAN	Apolipoprotein C-IV (Apo-CIV) (ApoC-IV) (Apolipoprotein C4)	APOC4	AWFLESK	0.9424	-1.3954	0	0	0	0	0	0	0	0	0	0	9.63597	0	0	0	9.11619	0	0	0	0	0	0	0	0	0	0	0	0	0	0	0	0	0	0	0	0	0	0	0	0	0	11.7484	0	0
P55060	XPO2_HUMAN	Exportin-2 (Exp2) (Cellular apoptosis susceptibility protein) (Chromosome segregation 1-like protein) (Importin-alpha re-exporter)	CSE1L CAS XPO2	IIIPEIQK	0.067568	0.017359	10.7426	10.7018	10.7881	10.8874	10.7061	10.8566	0	0	0	0	10.1563	0	10.9397	10.7686	9.9424	10.2027	9.80847	0	0	9.86595	0	0	0	0	0	10.0735	9.57213	9.79943	0	0	9.65242	9.74724	9.88612	0	0	0	0	0	0	0	0	0	0
P55089	UCN1_HUMAN	Urocortin	UCN	IIFDSVGK	0.8985	-0.67679	0	0	0	0	0	0	0	0	0	0	0	0	0	0	0	0	0	0	0	0	0	0	0	0	0	0	0	0	0	0	0	0	0	0	0	0	0	0	0	0	0	0	0
P55265	DSRAD_HUMAN	Double-stranded RNA-specific adenosine deaminase (DRADA) (EC 3.5.4.37) (136 kDa double-stranded RNA-binding protein) (p136) (Interferon-inducible protein 4) (IFI-4) (K88DSRBP)	ADAR ADAR1 DSRAD G1P1 IFI4	EAGTPPLWK	0.90827	-1.0307	0	0	0	0	0	0	0	0	0	0	0	0	0	0	0	0	0	0	0	0	0	0	0	0	0	0	0	0	0	0	0	0	0	0	0	0	0	0	0	0	11.7484	0	0
P55316	FOXG1_HUMAN	Forkhead box protein G1 (Brain factor 1) (BF-1) (BF1) (Brain factor 2) (BF-2) (BF2) (hBF-2) (Forkhead box protein G1A) (Forkhead box protein G1B) (Forkhead box protein G1C) (Forkhead-related protein FKHL1) (HFK1) (Forkhead-related protein FKHL2) (HFK2) (Forkhead-related protein FKHL3) (HFK3)	FOXG1 FKH2 FKHL1 FKHL2 FKHL3 FKHL4 FOXG1A FOXG1B FOXG1C	GAGEGGK	0.6549	-0.26121	0	0	0	0	0	0	0	0	0	0	0	0	0	0	0	0	0	0	0	0	0	0	0	0	0	0	0	0	0	0	0	0	0	0	0	0	0	0	0	0	0	0	10.1734
P56159	GFRA1_HUMAN	GDNF family receptor alpha-1 (GDNF receptor alpha-1) (GDNFR-alpha-1) (GFR-alpha-1) (RET ligand 1) (TGF-beta-related neurotrophic factor receptor 1)	GFRA1 GDNFRA RETL1 TRNR1	ALRQFFDK	0.95341	-1.604	0	0	0	0	0	0	0	0	0	0	0	0	0	0	0	0	0	0	0	0	0	0	0	0	0	0	0	0	0	0	0	0	0	0	0	0	0	0	0	0	0	0	0
P56180	TPTE_HUMAN	Putative tyrosine-protein phosphatase TPTE (EC 3.1.3.48) (Cancer/testis antigen 44) (CT44) (Transmembrane phosphatase with tensin homology) (Tumor antigen BJ-HCC-5)	TPTE	FQGVKTPSQK	0.95043	-1.5844	0	10.1455	0	0	0	0	0	0	0	0	0	0	0	0	0	0	0	0	0	0	0	0	0	0	0	0	0	0	0	0	0	0	0	0	0	0	0	0	0	0	0	0	0
P56199	ITA1_HUMAN	Integrin alpha-1 (CD49 antigen-like family member A) (Laminin and collagen receptor) (VLA-1) (CD antigen CD49a)	ITGA1	IPSGGDGKTLK	0.91384	-0.91839	0	0	0	0	0	0	0	0	0	9.73993	0	9.66982	11.6885	11.8542	11.2136	10.8924	11.0852	0	9.76004	0	0	8.67536	8.30346	0	10.9076	10.7609	10.6958	0	0	0	0	0	0	0	0	0	9.10709	8.8559	8.81423	13.9184	0	0	12.4
P56470	LEG4_HUMAN	Galectin-4 (Gal-4) (Antigen NY-CO-27) (L-36 lactose-binding protein) (L36LBP) (Lactose-binding lectin 4)	LGALS4	LQGGLTARRTIIIK	0.90712	-0.81894	0	0	0	0	0	0	0	0	0	0	0	0	0	0	0	10.8414	0	0	0	0	0	0	0	0	0	0	0	10.6083	0	0	0	0	0	0	0	0	0	0	0	0	10.5928	0	0
P56696	KCNQ4_HUMAN	Potassium voltage-gated channel subfamily KQT member 4 (KQT-like 4) (Potassium channel subunit alpha KvLQT4) (Voltage-gated potassium channel subunit Kv7.4)	KCNQ4	ILKFLVAK	0.95226	-2.85	0	0	0	0	0	0	0	0	0	0	0	0	0	0	0	0	0	0	0	0	0	0	0	0	0	0	0	0	0	0	0	0	0	0	0	0	0	0	0	8.49141	8.63027	0	0
P56715	RP1_HUMAN	Oxygen-regulated protein 1 (Retinitis pigmentosa 1 protein) (Retinitis pigmentosa RP1 protein)	RP1 ORP1	LPKNEKK	0.9504	-2.7418	0	0	0	0	0	0	13.9033	0	0	0	0	0	0	0	0	0	0	0	0	0	0	0	0	0	0	0	0	0	0	0	0	0	0	0	0	0	0	0	0	0	0	0	0
P57058	HUNK_HUMAN	Hormonally up-regulated neu tumor-associated kinase (EC 2.7.11.1) (B19) (Serine/threonine-protein kinase MAK-V)	HUNK MAKV	EGQIQQMIR	0.7425	-0.38197	0	0	0	0	0	0	0	0	0	0	0	0	0	0	0	0	0	0	0	0	0	0	0	0	0	0	0	0	0	0	0	0	0	0	0	0	0	0	0	0	0	0	0
P57071	PRD15_HUMAN	PR domain zinc finger protein 15 (EC 2.1.1.-) (PR domain-containing protein 15) (Zinc finger protein 298)	PRDM15 C21orf83 ZNF298	EPSGCPVCGK	0.95253	-1.9767	0	0	0	0	0	0	0	0	0	0	9.85916	9.74285	0	0	0	9.90968	0	15.2723	0	0	0	0	0	0	0	0	0	0	0	0	0	0	0	0	0	0	0	0	0	0	0	0	0
P57103	NAC3_HUMAN	Sodium/calcium exchanger 3 (Na(+)/Ca(2+)-exchange protein 3) (Solute carrier family 8 member 3)	SLC8A3 NCX3	KHAAEQAKK	0.92721	-1.0861	8.45455	0	0	0	0	0	0	0	0	0	0	0	0	0	0	10.2485	0	0	0	0	0	0	0	0	0	0	0	0	0	0	0	0	0	0	0	0	0	0	0	0	0	0	0
P57679	EVC_HUMAN	EvC complex member EVC (DWF-1) (Ellis-van Creveld syndrome protein)	EVC	ARQLMMTLTER	0.95291	-2.9579	0	0	0	0	0	0	0	0	0	0	0	0	0	0	0	0	0	0	0	0	0	0	0	0	0	0	0	0	0	0	0	0	0	0	0	0	0	0	0	0	0	0	0
P57682	KLF3_HUMAN	Krueppel-like factor 3 (Basic krueppel-like factor) (CACCC-box-binding protein BKLF) (TEF-2)	KLF3 BKLF	FPSSHRR	0.93069	-1.1446	0	0	0	0	0	0	0	0	0	0	0	0	0	0	0	0	0	0	0	0	0	0	0	0	0	0	0	0	0	0	0	0	0	0	0	0	0	0	0	0	0	0	0
P57740	NU107_HUMAN	Nuclear pore complex protein Nup107 (107 kDa nucleoporin) (Nucleoporin Nup107)	NUP107	IDVIDWLVFDPAQR	0.91489	-0.6199	0	0	0	0	0	0	0	0	0	0	0	0	0	0	0	0	0	0	0	0	0	0	0	0	0	0	0	0	0	0	0	0	0	0	0	0	0	0	0	0	9.96023	0	0
P57764	GSDMD_HUMAN	Gasdermin-D (Gasdermin domain-containing protein 1) [Cleaved into: Gasdermin-D, N-terminal (GSDMD-NT) (hGSDMD-NTD); Gasdermin-D, C-terminal (GSDMD-CT) (hGSDMD-CTD)]	GSDMD DFNA5L GSDMDC1 FKSG10	THKREGSGR	0.88944	-0.80315	0	0	0	0	0	0	0	0	0	0	0	0	0	0	0	0	0	0	0	0	0	0	0	0	0	0	0	0	0	0	0	0	0	0	0	0	0	0	0	0	10.2803	0	0
P58107	EPIPL_HUMAN	Epiplakin (450 kDa epidermal antigen)	EPPK1 EPIPL	CGYFDEEMNR	0.95782	-4.8826	0	0	0	0	0	0	0	0	0	0	0	0	0	0	0	0	0	0	0	0	0	0	0	0	0	8.91943	0	0	0	0	0	0	0	0	0	0	0	0	0	10.9895	11.0228	11.062	11.1542
P58166	INHBE_HUMAN	Inhibin beta E chain (Activin beta-E chain)	INHBE	TPTCEPATPLCCR	0.69113	-0.34373	0	0	0	0	0	0	0	0	0	0	0	0	0	0	0	0	0	0	0	0	0	0	0	0	0	0	0	0	0	0	0	0	0	0	0	0	0	0	0	12.2981	0	0	0
P58215	LOXL3_HUMAN	Lysyl oxidase homolog 3 (EC 1.4.3.-) (EC 1.4.3.13) (Lysyl oxidase-like protein 3)	LOXL3 LOXL	YGPGTGR	0.88563	-0.7869	0	0	0	0	0	0	0	0	0	0	0	0	0	0	0	0	0	0	0	0	0	0	0	0	0	11.317	0	0	0	0	0	0	0	0	0	0	0	0	0	0	0	0	0
P58335	ANTR2_HUMAN	Anthrax toxin receptor 2 (Capillary morphogenesis gene 2 protein) (CMG-2)	ANTXR2 CMG2	GFMLGSR	0.88562	-0.78939	0	0	0	0	0	0	0	0	0	0	0	0	0	0	0	0	0	0	0	0	0	0	0	0	0	0	0	0	0	0	0	0	0	0	0	0	0	0	0	0	0	0	0
P58340	MLF1_HUMAN	Myeloid leukemia factor 1 (Myelodysplasia-myeloid leukemia factor 1)	MLF1	HNLGNTR	0.88355	-0.78779	0	0	0	0	0	0	0	0	0	0	0	0	0	0	0	0	0	0	0	0	0	0	0	0	0	0	0	0	0	0	0	0	0	0	0	0	0	0	0	0	0	0	0
P58417	NXPH1_HUMAN	Neurexophilin-1	NXPH1 NPH1 Nbla00697	LLSQTFR	0.88748	-0.78415	0	0	0	0	0	0	0	0	0	0	0	0	0	0	0	0	0	0	0	0	0	0	0	0	0	0	0	0	0	0	0	0	0	0	0	0	0	0	0	0	0	0	0
P59025	RTP1_HUMAN	Receptor-transporting protein 1 (3CxxC-type zinc finger protein 1)	RTP1 Z3CXXC1	EQCYGER	0.89069	-0.783	0	0	0	0	0	0	0	0	0	0	0	0	0	0	0	0	0	0	0	0	0	0	0	0	0	0	0	0	0	0	0	0	0	0	0	0	0	0	0	0	0	0	9.5305
P59047	NALP5_HUMAN	NACHT, LRR and PYD domains-containing protein 5 (Mater protein homolog) (Maternal Antigen that Embryos Require)	NLRP5 MATER NALP5	AMKTLCAK	0.95509	-1.6068	0	0	0	0	0	0	0	0	0	0	0	0	0	0	0	0	0	0	0	0	0	0	0	0	0	0	0	0	0	0	0	0	0	0	0	0	0	0	0	0	0	0	0
P59542	T2R19_HUMAN	Taste receptor type 2 member 19 (Taste receptor type 2 member 23) (Taste receptor type 2 member 48) (T2R48)	TAS2R19 TAS2R23 TAS2R48	KMRLHSK	0.88821	-0.76886	0	0	0	0	0	0	0	0	0	0	0	0	0	0	0	0	0	0	0	0	0	0	0	0	0	0	0	0	0	0	0	0	0	0	0	0	0	0	0	0	0	0	0
P59551	T2R60_HUMAN	Taste receptor type 2 member 60 (T2R60) (Taste receptor type 2 member 56) (T2R56)	TAS2R60	FYLFPLK	0.8873	-0.78779	0	0	0	0	0	0	0	0	0	0	0	0	0	0	0	10.851	10.8525	0	0	0	0	0	0	0	0	0	0	0	0	0	0	0	0	0	0	0	0	0	0	0	0	0	0
P60484	PTEN_HUMAN	Phosphatidylinositol 3,4,5-trisphosphate 3-phosphatase and dual-specificity protein phosphatase PTEN (EC 3.1.3.16) (EC 3.1.3.48) (EC 3.1.3.67) (Mutated in multiple advanced cancers 1) (Phosphatase and tensin homolog)	PTEN MMAC1 TEP1	IYNLCAER	0.91542	-0.83417	0	0	0	0	0	0	0	0	0	0	0	0	0	0	0	0	0	0	0	0	0	0	0	0	0	0	0	0	0	0	0	0	0	0	0	0	0	0	0	0	0	0	0
P60507	EFC1_HUMAN	Endogenous retrovirus group FC1 Env polyprotein (Envelope polyprotein) (Fc1env) (HERV-F(c)1_Xq21.33 provirus ancestral Env polyprotein) (HERV-Fc1env) [Cleaved into: Surface protein (SU); Transmembrane protein (TM)]	ERVFC1	IFLTYIR	0.89024	-0.80289	0	0	0	0	0	0	0	0	0	0	0	0	0	0	0	0	0	0	0	0	0	0	0	0	0	0	0	0	0	0	0	0	0	0	0	0	0	0	0	11.3614	0	0	0
P60673	PROF3_HUMAN	Profilin-3 (Profilin III)	PFN3	TVHELIRGLR	0.95018	-1.5986	0	0	0	0	0	0	0	0	0	0	0	0	0	0	0	0	0	0	0	0	0	0	0	0	0	0	0	0	0	0	0	0	0	0	0	0	0	0	9.12063	0	0	0	0
P60866	RS20_HUMAN	40S ribosomal protein S20 (Small ribosomal subunit protein uS10)	RPS20	ITLTSRNVK	0.94447	-1.5107	0	0	10.8564	0	0	0	0	0	0	0	0	0	0	0	0	0	0	0	0	0	0	0	0	0	0	0	0	0	0	0	0	9.79307	0	0	0	0	0	0	0	0	0	0	0
P61129	ZC3H6_HUMAN	Zinc finger CCCH domain-containing protein 6	ZC3H6 KIAA2035 ZC3HDC6	NQKKSGGLK	0.95626	-1.8117	0	0	0	0	0	0	0	0	0	0	0	0	0	0	0	0	0	0	0	0	0	0	0	0	0	0	0	0	0	0	0	0	0	0	0	0	0	0	0	0	10.6176	10.7483	9.37036
P61158	ARP3_HUMAN	Actin-related protein 3 (Actin-like protein 3)	ACTR3 ARP3	DYEEIGPSICR	0.95059	-1.5953	0	0	0	0	0	0	0	0	0	0	0	0	0	0	0	0	0	0	0	0	0	0	0	0	0	0	0	0	0	0	0	9.55608	0	0	0	0	0	9.43169	0	0	0	0	0
P61160	ARP2_HUMAN	Actin-related protein 2 (Actin-like protein 2)	ACTR2 ARP2	YLIKLLLLR	0.6506	-0.25151	0	0	0	0	0	0	0	0	0	9.16601	0	0	0	0	0	0	0	0	0	0	0	0	0	0	0	0	0	0	0	0	0	0	0	0	0	0	0	0	0	0	0	0	0
P61163	ACTZ_HUMAN	Alpha-centractin (Centractin) (ARP1) (Actin-RPV) (Centrosome-associated actin homolog)	ACTR1A CTRN1	KEYEEDGAR	0.89333	-0.68736	0	0	0	0	0	0	0	0	0	0	0	0	0	0	0	0	0	10.8536	0	0	0	0	0	0	0	0	0	0	0	0	0	0	0	0	0	0	0	0	0	0	0	0	0
P61578	REC16_HUMAN	Endogenous retrovirus group K member 16 Rec protein (HERV-K_10p14 provirus Rec protein)	ERVK-16	NRAPSSHKMNK	0.89887	-0.67599	0	0	0	0	0	0	0	0	0	0	0	0	0	0	0	0	0	0	0	0	0	0	0	0	0	0	0	0	0	0	0	0	0	0	0	0	0	0	0	0	0	0	0
P61583	NP5_HUMAN	Endogenous retrovirus group K member 5 Np9 protein (Endogenous retrovirus K protein 5) (HERV-K(II) Np9 protein) (HERV-K_3q12.3 provirus Np9 protein)	ERVK-5 ERVK5	SDCYCVCVER	0.75052	-0.39372	0	0	0	0	0	0	0	0	0	0	0	0	0	0	9.32495	0	0	0	0	0	0	0	0	0	0	0	0	0	0	0	0	0	0	0	0	0	0	0	0	0	0	0	0
P62750	RL23A_HUMAN	60S ribosomal protein L23a (Large ribosomal subunit protein uL23)	RPL23A	AVLKGVHSHK	0.95076	-1.5951	0	0	0	0	0	0	0	0	0	0	0	0	0	0	9.84427	0	0	0	0	0	0	0	0	0	0	0	0	0	0	0	0	0	0	0	0	0	0	0	0	0	0	0	0
P62805	H4_HUMAN	Histone H4	H4C1 H4/A H4FA HIST1H4A; H4C2 H4/I H4FI HIST1H4B; H4C3 H4/G H4FG HIST1H4C; H4C4 H4/B H4FB HIST1H4D; H4C5 H4/J H4FJ HIST1H4E; H4C6 H4/C H4FC HIST1H4F; H4C8 H4/H H4FH HIST1H4H; H4C9 H4/M H4FM HIST1H4I; H4C11 H4/E H4FE HIST1H4J; H4C12 H4/D H4FD HIST1H4K; H4C13 H4/K H4FK HIST1H4L; H4C14 H4/N H4F2 H4FN HIST2H4 HIST2H4A; H4C15 H4/O H4FO HIST2H4B; H4C16 H4-16 HIST4H4	DNIQGITKPAIR	0	73.237	9.88134	9.62803	0	9.81075	9.62342	9.71334	9.40527	0	9.28545	9.21327	8.77377	8.73873	9.6431	9.26978	0	0	0	0	0	0	0	0	0	0	0	0	0	0	0	0	0	0	0	0	0	0	0	0	0	0	0	0	0
P62847	RS24_HUMAN	40S ribosomal protein S24 (Small ribosomal subunit protein eS24)	RPS24	EKLAKMYK	0.89469	-0.81022	8.45455	0	0	0	0	0	0	0	0	0	0	0	0	0	0	0	0	0	0	0	0	0	0	0	0	0	0	0	0	0	0	0	0	0	0	0	0	0	0	0	0	0	0
P63261	ACTG_HUMAN	Actin, cytoplasmic 2 (EC 3.6.4.-) (Gamma-actin) [Cleaved into: Actin, cytoplasmic 2, N-terminally processed]	ACTG1 ACTG	AGFAGDDAPR	0	119.38	10.2212	10.1492	10.2628	10.2624	9.99803	10.309	0	0	0	9.45998	9.24239	9.32321	10.4299	10.128	0	9.36144	0	8.81461	0	9.70543	9.13332	0	0	0	8.96803	9.44564	8.57073	0	0	0	0	8.75619	0	8.93899	9.2937	0	0	0	0	12.6418	12.2071	12.65	8.60463
P68871	HBB_HUMAN	Hemoglobin subunit beta (Beta-globin) (Hemoglobin beta chain) [Cleaved into: LVV-hemorphin-7; Spinorphin]	HBB	VVAGVANALAHK	0.89671	-0.71755	0	0	0	0	0	0	0	0	0	0	0	0	9.9678	0	0	0	0	0	0	0	0	0	0	0	0	0	0	0	0	0	0	0	0	0	0	0	0	0	0	0	0	0	0
P69892	HBG2_HUMAN	Hemoglobin subunit gamma-2 (Gamma-2-globin) (Hb F Ggamma) (Hemoglobin gamma-2 chain) (Hemoglobin gamma-G chain)	HBG2	MGHFTEEDK	0.91722	-1.0554	0	0	0	0	0	0	0	0	0	0	0	0	0	0	0	0	0	0	0	0	0	0	0	0	0	0	0	0	0	0	0	0	0	0	0	0	0	0	0	0	0	0	0
P69905	HBA_HUMAN	Hemoglobin subunit alpha (Alpha-globin) (Hemoglobin alpha chain) [Cleaved into: Hemopressin]	HBA1; HBA2	MFLSFPTTK	0.95052	-2.7342	9.39645	0	9.55674	0	0	0	0	0	0	0	0	0	0	0	0	0	0	0	0	0	0	0	0	0	0	0	0	0	0	0	0	0	0	0	0	0	0	0	0	9.73273	9.90088	9.74831	0
P78325	ADAM8_HUMAN	Disintegrin and metalloproteinase domain-containing protein 8 (ADAM 8) (EC 3.4.24.-) (Cell surface antigen MS2) (CD antigen CD156a)	ADAM8 MS2	CQERFEAGR	0.94937	-1.6009	0	0	0	0	0	0	0	0	0	0	0	0	0	0	0	0	0	0	0	0	0	0	0	0	0	0	0	0	0	0	0	0	0	0	0	0	0	0	0	12.4677	0	0	0
P78332	RBM6_HUMAN	RNA-binding protein 6 (Lung cancer antigen NY-LU-12) (Protein G16) (RNA-binding motif protein 6) (RNA-binding protein DEF-3)	RBM6 DEF3	DVSDLDFRDK	0.95634	-3.9014	0	0	0	0	0	0	0	0	0	0	0	0	0	0	9.71988	0	0	0	0	0	0	0	0	0	0	0	0	0	0	0	0	0	0	0	0	0	9.17547	0	0	0	0	0	0
P78346	RPP30_HUMAN	Ribonuclease P protein subunit p30 (RNaseP protein p30) (RNase P subunit 2)	RPP30 RNASEP2	KTAFGIISTVK	0.93305	-1.1749	0	0	0	0	0	0	0	0	0	0	0	0	0	0	0	12.8193	0	0	0	0	0	0	0	0	0	0	0	0	0	0	0	0	0	0	0	0	0	0	0	0	0	0	0
P78348	ASIC1_HUMAN	Acid-sensing ion channel 1 (ASIC1) (Amiloride-sensitive cation channel 2, neuronal) (Brain sodium channel 2) (BNaC2)	ASIC1 ACCN2 BNAC2	GEVCSAEDFK	0.89632	-0.71896	0	0	0	0	0	0	0	0	0	0	0	0	0	0	0	0	0	0	0	0	0	0	0	0	0	0	0	0	0	0	0	0	0	0	0	0	0	0	0	0	0	0	0
P78363	ABCA4_HUMAN	Retinal-specific phospholipid-transporting ATPase ABCA4 (EC 7.6.2.1) (ATP-binding cassette sub-family A member 4) (RIM ABC transporter) (RIM proteinv) (RmP) (Retinal-specific ATP-binding cassette transporter) (Stargardt disease protein)	ABCA4 ABCR	AVVLTSHSMEECEALCTR	0.83295	-0.47287	0	0	0	0	0	0	0	0	0	0	0	0	0	0	0	0	0	0	0	0	0	0	0	0	0	0	0	0	0	0	0	0	0	0	0	0	0	0	0	0	0	0	0
P78504	JAG1_HUMAN	Protein jagged-1 (Jagged1) (hJ1) (CD antigen CD339)	JAG1 JAGL1	CQYGWQGLYCDK	0.95415	-3.0938	0	0	0	0	0	0	0	0	0	0	0	0	0	0	0	0	0	0	0	0	0	0	0	0	0	0	0	0	0	0	0	0	0	0	0	0	0	0	0	0	0	0	8.94696
P78509	RELN_HUMAN	Reelin (EC 3.4.21.-)	RELN	CICDPGYSGPTCK	0.95149	-2.6582	0	0	0	0	0	0	0	0	8.94515	0	0	0	0	0	0	0	0	0	0	0	0	0	0	0	0	0	0	0	0	0	0	0	0	0	0	0	0	0	0	0	0	0	0
P78536	ADA17_HUMAN	Disintegrin and metalloproteinase domain-containing protein 17 (ADAM 17) (EC 3.4.24.86) (Snake venom-like protease) (TNF-alpha convertase) (TNF-alpha-converting enzyme) (CD antigen CD156b)	ADAM17 CSVP TACE	EPPEELVHRVKR	0.91622	-0.61009	0	0	0	0	0	0	0	0	0	0	0	0	0	0	0	0	0	0	0	0	0	0	0	0	0	0	0	0	0	0	0	0	0	0	0	0	0	0	0	10.4455	10.6088	0	10.0262
P80723	BASP1_HUMAN	Brain acid soluble protein 1 (22 kDa neuronal tissue-enriched acidic protein) (Neuronal axonal membrane protein NAP-22)	BASP1 NAP22	GGKLSKK	0.88894	-0.77814	0	0	0	0	0	0	0	0	0	0	0	0	0	0	0	0	0	0	0	9.68578	0	0	0	0	0	0	0	0	0	0	0	0	0	0	0	0	0	0	0	0	0	0	0
P82664	RT10_HUMAN	28S ribosomal protein S10, mitochondrial (MRP-S10) (S10mt) (Mitochondrial small ribosomal subunit protein uS10m)	MRPS10 MSTP040	TAFGAVCRR	0.91583	-0.6138	0	0	0	0	0	0	0	0	0	0	0	0	0	0	0	0	0	0	0	0	0	0	0	0	0	0	0	0	0	0	0	0	0	0	0	0	0	0	0	12.3077	12.6356	12.4639	10.0094
P82970	HMGN5_HUMAN	High mobility group nucleosome-binding domain-containing protein 5 (Nucleosome-binding protein 1)	HMGN5 NSBP1	NGEAKITEAPASEK	0.95171	-2.2448	0	0	0	0	0	0	0	0	0	0	0	0	0	0	0	0	0	0	0	0	0	0	0	0	0	0	0	0	0	0	0	0	0	0	0	0	0	0	0	13.7399	13.7015	0	11.7731
P83731	RL24_HUMAN	60S ribosomal protein L24 (60S ribosomal protein L30) (Large ribosomal subunit protein eL24)	RPL24	QASKKTAMAAAK	0.95461	-1.7556	0	0	0	0	0	0	0	0	0	0	9.35863	0	0	0	0	0	0	0	0	0	0	0	0	0	0	0	0	0	0	0	0	0	0	0	0	0	0	0	0	0	0	0	0
P98073	ENTK_HUMAN	Enteropeptidase (EC 3.4.21.9) (Enterokinase) (Serine protease 7) (Transmembrane protease serine 15) [Cleaved into: Enteropeptidase non-catalytic heavy chain; Enteropeptidase catalytic light chain]	TMPRSS15 ENTK PRSS7	IVGGSNAK	0.9075	-0.82741	0	0	0	0	0	0	0	0	0	0	0	0	0	0	0	0	0	0	0	0	0	0	0	0	0	0	0	0	0	0	0	0	0	0	0	0	0	0	0	0	0	0	0
P98088	MUC5A_HUMAN	Mucin-5AC (MUC-5AC) (Gastric mucin) (Major airway glycoprotein) (Mucin-5 subtype AC, tracheobronchial) (Tracheobronchial mucin) (TBM)	MUC5AC MUC5	SIILEYHQDR	0.93744	-1.2216	0	0	0	0	0	0	0	0	0	0	0	0	0	0	0	0	0	0	0	0	0	0	0	0	0	0	0	0	0	0	0	0	0	0	0	0	0	0	0	10.0599	0	0	0
P98179	RBM3_HUMAN	RNA-binding protein 3 (RNA-binding motif protein 3) (RNPL)	RBM3 RNPL	YSGGNYR	0.88634	-0.78934	0	0	0	0	0	0	0	0	0	0	0	0	0	0	0	0	0	0	0	0	0	0	0	0	0	0	0	0	0	0	0	0	0	0	0	0	0	0	0	0	0	0	0
P98196	AT11A_HUMAN	Phospholipid-transporting ATPase IH (EC 7.6.2.1) (ATPase IS) (ATPase class VI type 11A) (P4-ATPase flippase complex alpha subunit ATP11A)	ATP11A ATPIH ATPIS KIAA1021	VERNAVEGLR	0.10345	-0.089346	0	0	0	0	0	0	0	0	0	0	0	0	0	0	0	0	0	0	0	0	0	0	0	0	0	0	0	0	0	0	0	0	0	0	0	0	0	0	0	8.54369	0	0	0
Q00013	EM55_HUMAN	55 kDa erythrocyte membrane protein (p55) (Membrane protein, palmitoylated 1)	MPP1 DXS552E EMP55	DDSNWWQGR	0.91122	-0.82284	0	0	0	0	0	0	0	0	0	0	0	0	0	0	0	0	0	0	0	0	0	0	0	0	0	0	0	0	0	0	0	0	0	0	0	0	0	0	0	9.38713	9.42746	0	0
Q00688	FKBP3_HUMAN	Peptidyl-prolyl cis-trans isomerase FKBP3 (PPIase FKBP3) (EC 5.2.1.8) (25 kDa FK506-binding protein) (25 kDa FKBP) (FKBP-25) (FK506-binding protein 3) (FKBP-3) (Immunophilin FKBP25) (Rapamycin-selective 25 kDa immunophilin) (Rotamase)	FKBP3 FKBP25	KNAKPLSFK	0.90902	-1.0283	8.79334	8.73813	8.76908	0	0	0	0	0	0	0	0	0	0	0	0	0	0	0	0	0	0	0	0	0	0	0	0	0	0	0	0	0	0	0	0	0	0	0	0	0	0	0	0
Q00722	PLCB2_HUMAN	1-phosphatidylinositol 4,5-bisphosphate phosphodiesterase beta-2 (EC 3.1.4.11) (Phosphoinositide phospholipase C-beta-2) (Phospholipase C-beta-2) (PLC-beta-2)	PLCB2	FINQKQRDSR	0.95128	-2.0734	0	0	0	0	0	0	0	0	0	0	0	0	0	0	0	0	0	0	0	0	0	0	0	0	0	0	0	0	0	0	0	0	0	0	0	0	0	9.11757	0	0	0	0	0
Q00839	HNRPU_HUMAN	Heterogeneous nuclear ribonucleoprotein U (hnRNP U) (GRIP120) (Nuclear p120 ribonucleoprotein) (Scaffold-attachment factor A) (SAF-A) (p120) (pp120)	HNRNPU C1orf199 HNRPU SAFA U21.1	ASYGVSK	0.94317	-1.483	0	0	0	0	0	0	0	0	0	0	0	0	0	0	0	0	0	0	0	0	0	0	0	0	0	0	0	0	0	0	0	0	0	0	0	0	0	0	0	0	0	0	0
Q00872	MYPC1_HUMAN	Myosin-binding protein C, slow-type (Slow MyBP-C) (C-protein, skeletal muscle slow isoform)	MYBPC1 MYBPCS	DGAEIDKNQINIR	0.68214	-0.30249	0	0	0	0	0	0	0	0	0	0	0	0	0	0	0	0	0	0	0	0	0	0	0	0	0	0	0	0	0	0	0	0	0	0	0	0	0	0	0	9.5705	0	0	0
Q00978	IRF9_HUMAN	Interferon regulatory factor 9 (IRF-9) (IFN-alpha-responsive transcription factor subunit) (ISGF3 p48 subunit) (Interferon-stimulated gene factor 3 gamma) (ISGF-3 gamma) (Transcriptional regulator ISGF3 subunit gamma)	IRF9 ISGF3G	IPWKHAGKQDFR	0.84477	-0.49664	0	0	0	0	0	0	0	0	0	0	0	0	0	0	0	10.9643	0	0	0	0	0	0	0	0	0	0	0	0	0	0	0	0	0	0	0	0	0	0	0	0	0	0	0
Q01344	IL5RA_HUMAN	Interleukin-5 receptor subunit alpha (IL-5 receptor subunit alpha) (IL-5R subunit alpha) (IL-5R-alpha) (IL-5RA) (CDw125) (CD antigen CD125)	IL5RA IL5R	GFSASVR	0.89058	-0.79279	0	0	0	0	0	0	0	0	0	0	0	0	0	0	0	0	0	0	0	0	0	0	9.46448	0	0	0	0	0	0	0	0	0	0	0	0	0	0	0	0	0	0	0	0
Q01484	ANK2_HUMAN	Ankyrin-2 (ANK-2) (Ankyrin-B) (Brain ankyrin) (Non-erythroid ankyrin)	ANK2 ANKB	GNTNMVK	0.95145	-2.6998	0	0	0	0	0	0	0	0	0	9.41773	0	0	0	0	0	0	0	0	0	0	0	0	0	0	0	10.4714	0	0	0	0	0	0	0	0	0	0	0	0	0	10.0122	9.86157	0	0
Q01546	K22O_HUMAN	Keratin, type II cytoskeletal 2 oral (Cytokeratin-2P) (CK-2P) (K2P) (Keratin-76) (K76) (Type-II keratin Kb9)	KRT76 KRT2B KRT2P	AQYEEIAQR	0.88878	-0.78411	0	0	0	0	0	0	0	0	0	0	0	0	0	0	0	0	0	0	0	0	0	0	0	0	0	0	0	0	0	0	0	0	0	0	0	0	0	0	0	0	0	0	0
Q01664	TFAP4_HUMAN	Transcription factor AP-4 (Activating enhancer-binding protein 4) (Class C basic helix-loop-helix protein 41) (bHLHc41)	TFAP4 BHLHC41	EEPSGDGELP	0.95663	-1.8605	0	0	0	0	0	0	0	0	0	0	0	0	0	0	0	0	10.9624	0	0	0	0	0	0	0	0	0	0	0	0	0	0	0	0	0	0	0	0	0	0	0	0	0	0
Q01804	OTUD4_HUMAN	OTU domain-containing protein 4 (EC 3.4.19.12) (HIV-1-induced protein HIN-1)	OTUD4 HIN-1 KIAA1046	DSIHGHSQLDK	0.95064	-2.6683	0	0	0	0	0	0	0	0	0	0	0	0	0	0	0	0	0	0	0	0	0	0	0	0	0	0	0	0	0	0	0	0	0	0	0	0	0	0	0	0	0	0	0
Q01813	PFKAP_HUMAN	ATP-dependent 6-phosphofructokinase, platelet type (ATP-PFK) (PFK-P) (EC 2.7.1.11) (6-phosphofructokinase type C) (Phosphofructo-1-kinase isozyme C) (PFK-C) (Phosphohexokinase)	PFKP PFKF	MDADDSR	0.88593	-0.78934	9.95584	0	0	0	0	0	0	0	0	0	0	0	0	0	0	0	0	0	9.71541	0	0	0	0	0	0	11.2891	0	0	0	0	0	0	0	0	0	0	0	0	0	0	0	0	0
Q01954	BNC1_HUMAN	Zinc finger protein basonuclin-1	BNC1 BNC	IHHKNMHVK	0.95426	-1.6038	0	0	0	0	0	0	0	9.08699	0	0	0	0	0	0	0	0	0	0	0	0	0	0	0	0	0	0	0	0	0	0	0	0	0	0	0	0	0	0	0	0	0	0	0
Q01968	OCRL_HUMAN	Inositol polyphosphate 5-phosphatase OCRL (EC 3.1.3.36) (EC 3.1.3.56) (Inositol polyphosphate 5-phosphatase OCRL-1) (OCRL-1) (Lowe oculocerebrorenal syndrome protein) (Phosphatidylinositol 3,4,5-triphosphate 5-phosphatase) (EC 3.1.3.86)	OCRL OCRL1	CLDSAYDPR	0.94997	-2.3399	0	0	8.2416	0	0	0	0	0	0	0	0	0	0	0	0	0	0	0	0	0	0	0	0	0	0	0	0	0	0	0	0	0	0	0	0	0	0	0	0	0	0	0	0
Q02045	MYL5_HUMAN	Myosin light chain 5 (Myosin regulatory light chain 5) (Superfast myosin regulatory light chain 2) (MYLC2) (MyLC-2)	MYL5	INKEYIK	0.95063	-1.5489	0	0	0	0	0	0	0	0	0	0	0	0	0	0	0	0	0	0	0	0	0	0	0	0	0	0	0	0	0	0	0	0	0	0	0	0	0	0	0	0	9.57209	9.78602	0
Q02080	MEF2B_HUMAN	Myocyte-specific enhancer factor 2B (RSRFR2) (Serum response factor-like protein 2)	MEF2B XMEF2	ILDQRNR	0.9532	-3.2111	0	0	0	0	0	0	0	0	0	0	0	0	9.49512	0	8.52986	0	8.66117	0	0	0	0	0	0	0	0	0	9.42354	0	0	0	0	0	0	0	0	0	0	0	0	12.2987	12.3434	0	9.99986
Q02083	NAAA_HUMAN	N-acylethanolamine-hydrolyzing acid amidase (EC 3.5.1.60) (Acid ceramidase-like protein) (Acylsphingosine deacylase NAAA) (EC 3.5.1.23) (N-acylsphingosine amidohydrolase-like) (ASAH-like protein) [Cleaved into: N-acylethanolamine-hydrolyzing acid amidase subunit alpha; N-acylethanolamine-hydrolyzing acid amidase subunit beta]	NAAA ASAHL PLT	GHIYHGR	0.95545	-1.659	0	0	0	0	0	0	0	0	0	0	0	0	0	0	0	0	0	0	0	0	0	0	0	0	11.2495	0	0	0	0	0	0	0	0	0	0	0	0	0	0	0	0	0	0
Q02086	SP2_HUMAN	Transcription factor Sp2	SP2 KIAA0048	SGEQGKKK	0.8898	-0.80881	0	0	0	0	0	0	0	0	0	0	0	0	0	0	0	0	0	0	0	0	0	0	0	0	0	0	0	0	0	0	0	0	0	0	0	0	0	0	0	0	12.882	0	0
Q02156	KPCE_HUMAN	Protein kinase C epsilon type (EC 2.7.11.13) (nPKC-epsilon)	PRKCE PKCE	CETNVAPNCGVDAR	0.93874	-1.3343	0	0	0	0	0	0	0	0	0	0	0	0	0	0	0	0	0	0	0	0	0	0	0	0	0	0	0	0	0	0	0	0	0	0	0	0	0	0	0	12.2981	0	0	0
Q02161	RHD_HUMAN	Blood group Rh(D) polypeptide (RHXIII) (Rh polypeptide 2) (RhPII) (Rhesus D antigen) (CD antigen CD240D)	RHD	IWKAPHEAK	0.95441	-1.6038	0	0	0	0	0	0	0	0	0	0	0	0	0	0	0	0	0	0	0	0	0	0	0	0	0	0	0	0	0	0	0	0	0	0	0	0	0	0	0	9.24053	0	0	0
Q02224	CENPE_HUMAN	Centromere-associated protein E (Centromere protein E) (CENP-E) (Kinesin-7) (Kinesin-related protein CENPE)	CENPE	LAEVEEK	0.95331	-3.1921	11.2502	0	11.2084	0	0	0	0	0	0	0	0	0	0	0	0	0	0	0	0	0	0	0	0	0	0	0	0	0	0	0	0	0	0	0	0	0	0	0	0	0	0	0	0
Q02318	CP27A_HUMAN	Sterol 26-hydroxylase, mitochondrial (EC 1.14.15.15) (5-beta-cholestane-3-alpha,7-alpha,12-alpha-triol 26-hydroxylase) (Cytochrome P-450C27/25) (Cytochrome P450 27) (Sterol 27-hydroxylase) (Vitamin D(3) 25-hydroxylase)	CYP27A1 CYP27	AAIPAALPSDK	0.89468	-0.73665	0	0	0	0	0	0	0	0	0	0	0	9.90387	0	0	0	0	0	9.81634	0	0	0	0	0	0	0	0	0	0	0	0	0	0	0	0	0	0	0	0	0	0	0	0	8.75425
Q02386	ZNF45_HUMAN	Zinc finger protein 45 (BRC1744) (Zinc finger protein 13) (Zinc finger protein KOX5)	ZNF45 KOX5 ZNF13	CEECGKSFSWR	0.95179	-1.5352	0	0	0	0	0	0	0	0	0	0	0	0	0	0	0	0	0	0	0	0	0	0	0	0	0	0	0	0	0	0	0	0	0	0	0	0	0	0	0	10.0786	10.0038	0	0
Q02446	SP4_HUMAN	Transcription factor Sp4 (SPR-1)	SP4	QHICHIEGCGK	0.89517	-0.73665	0	0	0	0	0	0	0	0	0	0	0	0	0	0	0	0	0	0	0	0	0	0	0	0	0	0	0	0	0	0	0	0	0	0	0	0	0	0	0	0	0	0	0
Q02487	DSC2_HUMAN	Desmocollin-2 (Cadherin family member 2) (Desmocollin-3) (Desmosomal glycoprotein II) (Desmosomal glycoprotein III)	DSC2 CDHF2 DSC3	GPGVDQEPR	0.9083	-0.82689	0	0	0	0	0	0	0	0	0	0	0	0	0	0	0	0	0	0	0	0	0	0	0	0	0	0	0	0	0	0	0	0	0	0	0	0	0	0	0	0	0	0	0
Q02750	MP2K1_HUMAN	Dual specificity mitogen-activated protein kinase kinase 1 (MAP kinase kinase 1) (MAPKK 1) (MKK1) (EC 2.7.12.2) (ERK activator kinase 1) (MAPK/ERK kinase 1) (MEK 1)	MAP2K1 MEK1 PRKMK1	IPEQILGK	0.90984	-0.94126	0	0	0	0	0	0	0	0	0	0	0	0	9.04434	8.87876	0	0	0	0	0	0	0	0	0	0	0	0	0	0	0	0	0	0	0	0	0	0	0	0	0	11.4036	11.8894	11.8195	9.12228
Q02763	TIE2_HUMAN	Angiopoietin-1 receptor (EC 2.7.10.1) (Endothelial tyrosine kinase) (Tunica interna endothelial cell kinase) (Tyrosine kinase with Ig and EGF homology domains-2) (Tyrosine-protein kinase receptor TEK) (Tyrosine-protein kinase receptor TIE-2) (hTIE2) (p140 TEK) (CD antigen CD202b)	TEK TIE2 VMCM VMCM1	NEDQHVDVK	0.95508	-1.7476	0	0	0	0	0	0	8.79643	0	9.22448	0	0	0	0	0	0	0	0	0	0	0	0	0	0	0	0	0	0	0	0	0	0	0	0	0	0	0	0	0	0	0	0	0	0
Q02817	MUC2_HUMAN	Mucin-2 (MUC-2) (Intestinal mucin-2)	MUC2 SMUC	MDGCFCPEGTVYDDIGDSGCVPVSQCHCR	0.95155	-2.051	8.39682	0	0	0	0	0	0	0	0	0	0	11.4508	0	0	0	0	0	0	0	0	0	0	0	0	0	0	10.7978	0	0	0	0	0	0	0	0	0	0	0	0	0	0	11.3388	0
Q02878	RL6_HUMAN	60S ribosomal protein L6 (Large ribosomal subunit protein eL6) (Neoplasm-related protein C140) (Tax-responsive enhancer element-binding protein 107) (TaxREB107)	RPL6 TXREB1	IPKHLTDAYFKK	0.89881	-0.67556	0	0	0	0	0	0	0	0	0	0	0	0	0	0	0	0	0	0	0	0	0	0	0	0	0	0	0	0	0	0	0	0	0	0	0	0	0	0	0	0	0	10.4548	0
Q03164	KMT2A_HUMAN	Histone-lysine N-methyltransferase 2A (Lysine N-methyltransferase 2A) (EC 2.1.1.364) (ALL-1) (CXXC-type zinc finger protein 7) (Cysteine methyltransferase KMT2A) (EC 2.1.1.-) (Myeloid/lymphoid or mixed-lineage leukemia) (Myeloid/lymphoid or mixed-lineage leukemia protein 1) (Trithorax-like protein) (Zinc finger protein HRX) [Cleaved into: MLL cleavage product N320 (N-terminal cleavage product of …	KMT2A ALL1 CXXC7 HRX HTRX MLL MLL1 TRX1	APEELSKDR	0.95134	-2.4266	8.70974	0	8.68926	0	0	0	0	0	0	9.03562	0	0	0	0	0	0	0	0	0	0	0	0	0	0	0	0	0	0	0	0	0	0	0	0	0	0	8.22318	0	0	0	0	0	0
Q03468	ERCC6_HUMAN	DNA excision repair protein ERCC-6 (EC 3.6.4.-) (ATP-dependent helicase ERCC6) (Cockayne syndrome protein CSB)	ERCC6 CSB	MIVVESLLK	0.91274	-0.82925	0	0	0	0	0	0	0	0	0	0	0	0	0	0	0	0	0	11.7954	0	0	0	0	0	0	0	0	0	0	0	0	0	0	0	0	0	0	0	0	0	0	0	0	0
Q03519	TAP2_HUMAN	Antigen peptide transporter 2 (APT2) (EC 7.4.2.14) (ATP-binding cassette sub-family B member 3) (Peptide supply factor 2) (Peptide transporter PSF2) (PSF-2) (Peptide transporter TAP2) (Peptide transporter involved in antigen processing 2) (Really interesting new gene 11 protein) (RING11)	TAP2 ABCB3 PSF2 RING11 Y1	GSQLAAGQK	0.9072	-0.64302	0	0	0	0	0	0	0	0	0	0	0	0	0	0	0	0	0	0	0	0	0	0	0	0	0	0	0	0	0	0	0	0	0	0	0	0	0	0	0	0	10.0748	0	0
Q03701	CEBPZ_HUMAN	CCAAT/enhancer-binding protein zeta (CCAAT-box-binding transcription factor) (CBF) (CCAAT-binding factor)	CEBPZ CBF2	GVVSGEVERLLFR	0.85288	-0.51276	0	0	0	0	0	0	0	0	0	0	0	0	0	12.6206	0	0	0	0	0	0	0	0	0	0	0	0	0	0	0	0	0	0	0	0	0	0	0	0	0	0	0	0	0
Q03938	ZNF90_HUMAN	Zinc finger protein 90 (Zinc finger protein HTF9)	ZNF90	VIVTRYEKR	0.89553	-0.81031	0	0	0	0	0	0	0	0	0	0	0	0	0	0	0	0	0	0	0	0	0	0	0	0	0	0	0	0	0	0	0	0	0	0	0	0	0	0	0	0	0	0	0
Q04446	GLGB_HUMAN	1,4-alpha-glucan-branching enzyme (EC 2.4.1.18) (Brancher enzyme) (Glycogen-branching enzyme)	GBE1	SVLVPHGSKLK	0.95075	-1.5833	0	0	0	0	0	0	0	0	0	0	0	0	0	0	0	0	0	0	0	0	0	0	0	0	0	12.9095	0	0	0	0	12.5106	0	0	0	0	0	0	0	0	0	0	0	0
Q04759	KPCT_HUMAN	Protein kinase C theta type (EC 2.7.11.13) (nPKC-theta)	PRKCQ PRKCT	CTGSAINSR	0.95521	-1.6477	0	0	0	0	0	0	0	0	0	0	0	0	0	0	0	0	0	0	0	0	0	0	0	0	0	0	0	0	0	0	0	0	0	0	0	0	0	0	0	11.4921	0	0	0
Q05084	ICA69_HUMAN	Islet cell autoantigen 1 (69 kDa islet cell autoantigen) (ICA69) (Islet cell autoantigen p69) (ICAp69) (p69)	ICA1	KNFDKLK	0.95034	-2.2793	0	0	0	0	0	0	0	0	0	0	0	0	0	0	11.9124	0	0	0	0	0	0	0	0	0	0	0	0	0	0	0	0	0	0	0	0	0	0	0	0	0	12.6888	0	11.3753
Q05086	UBE3A_HUMAN	Ubiquitin-protein ligase E3A (EC 2.3.2.26) (E6AP ubiquitin-protein ligase) (HECT-type ubiquitin transferase E3A) (Human papillomavirus E6-associated protein) (Oncogenic protein-associated protein E6-AP) (Renal carcinoma antigen NY-REN-54)	UBE3A E6AP EPVE6AP HPVE6A	QHTKEELK	0.95609	-3.9848	0	0	0	0	0	0	12.5782	0	0	0	0	0	0	0	0	0	0	0	0	0	0	0	0	0	0	0	0	0	0	0	0	0	0	0	0	0	0	0	0	9.28325	0	12.9277	0
Q05193	DYN1_HUMAN	Dynamin-1 (EC 3.6.5.5)	DNM1 DNM	MGTPYLQK	0.9514	-2.2486	0	0	0	0	0	0	0	0	0	0	0	9.71512	0	0	0	0	0	0	0	0	0	0	0	0	0	0	0	0	0	0	0	0	0	0	0	0	0	0	0	0	0	0	0
Q05397	FAK1_HUMAN	Focal adhesion kinase 1 (FADK 1) (EC 2.7.10.2) (Focal adhesion kinase-related nonkinase) (FRNK) (Protein phosphatase 1 regulatory subunit 71) (PPP1R71) (Protein-tyrosine kinase 2) (p125FAK) (pp125FAK)	PTK2 FAK FAK1	GIIQKIVDSHK	0.95183	-2.9318	0	0	0	0	0	0	0	0	0	0	0	0	0	0	9.58227	0	0	0	0	0	0	0	0	0	0	0	0	0	0	0	0	0	0	0	0	0	0	0	0	0	0	0	0
Q05481	ZNF91_HUMAN	Zinc finger protein 91 (Zinc finger protein HPF7) (Zinc finger protein HTF10)	ZNF91	AFKRLSTLTK	0.95005	-2.281	0	9.68243	0	0	0	0	0	0	0	0	0	0	0	0	0	0	0	0	0	0	0	0	0	0	0	0	0	0	0	0	0	0	0	12.5831	0	0	0	0	0	9.2731	0	9.30943	0
Q05513	KPCZ_HUMAN	Protein kinase C zeta type (EC 2.7.11.13) (nPKC-zeta)	PRKCZ PKC2	CHGLVPLTCRK	0.9512	-2.6118	0	0	0	0	0	0	0	8.94927	0	0	0	0	0	0	0	0	0	0	0	0	0	0	0	0	0	0	0	0	0	0	0	0	0	0	0	0	0	0	0	0	0	0	0
Q05586	NMDZ1_HUMAN	Glutamate receptor ionotropic, NMDA 1 (GluN1) (Glutamate [NMDA] receptor subunit zeta-1) (N-methyl-D-aspartate receptor subunit NR1) (NMD-R1)	GRIN1 NMDAR1	EAVNQANKRHGSWK	0.95186	-2.0491	0	0	0	0	0	0	0	0	0	0	0	0	9.40969	0	9.30838	0	0	0	0	0	0	0	0	0	0	0	0	0	0	0	0	0	0	0	0	0	0	0	0	12.3219	11.1224	10.9712	0
Q05823	RN5A_HUMAN	2-5A-dependent ribonuclease (2-5A-dependent RNase) (EC 3.1.26.-) (Ribonuclease 4) (Ribonuclease L) (RNase L)	RNASEL RNS4	KNGATPFILAAIAGSVK	0.95063	-2.5168	0	0	0	0	0	0	0	0	0	0	0	0	0	0	0	0	0	0	0	0	0	0	0	0	0	0	0	0	13.4089	0	0	0	0	0	0	0	0	0	0	0	0	0	0
Q05BV3	EMAL5_HUMAN	Echinoderm microtubule-associated protein-like 5 (EMAP-5)	EML5	NGEILEVDK	0.79653	-0.40972	0	0	0	0	0	0	0	0	0	0	0	0	0	0	0	8.92395	0	0	0	0	0	0	0	0	0	0	0	0	0	0	0	0	0	0	0	0	0	0	0	0	0	0	0
Q06187	BTK_HUMAN	Tyrosine-protein kinase BTK (EC 2.7.10.2) (Agammaglobulinemia tyrosine kinase) (ATK) (B-cell progenitor kinase) (BPK) (Bruton tyrosine kinase)	BTK AGMX1 ATK BPK	DLAARNCLVNDQGVVK	0.72046	-0.35823	0	0	0	0	0	0	0	0	0	0	0	0	0	0	0	0	0	0	0	0	0	0	0	0	0	0	0	0	0	0	0	0	0	0	0	0	0	0	0	0	0	9.70344	0
Q06190	P2R3A_HUMAN	Serine/threonine-protein phosphatase 2A regulatory subunit B'' subunit alpha (PP2A subunit B isoform PR72/PR130) (PP2A subunit B isoform R3 isoform) (PP2A subunit B isoforms B''-PR72/PR130) (PP2A subunit B isoforms B72/B130) (Serine/threonine-protein phosphatase 2A 72/130 kDa regulatory subunit B)	PPP2R3A PPP2R3	IKEFSFEK	0.95528	-1.6079	0	0	0	0	0	0	0	0	0	0	0	0	0	0	0	0	0	0	0	0	0	0	0	0	0	0	0	0	0	0	0	0	0	0	0	0	0	0	0	0	0	0	0
Q07075	AMPE_HUMAN	Glutamyl aminopeptidase (EAP) (EC 3.4.11.7) (Aminopeptidase A) (AP-A) (Differentiation antigen gp160) (CD antigen CD249)	ENPEP	ESASSNQQR	0.89189	-0.77164	0	0	0	0	0	0	0	0	0	0	0	0	0	0	0	0	0	0	0	0	0	0	0	0	0	0	0	0	0	0	0	0	0	0	0	0	0	0	0	10.7104	10.7014	10.9491	9.25153
Q07157	ZO1_HUMAN	Tight junction protein ZO-1 (Tight junction protein 1) (Zona occludens protein 1) (Zonula occludens protein 1)	TJP1 ZO1	TLIERSKGK	0.9561	-1.8747	10.9939	0	0	0	0	0	0	0	0	0	0	0	0	0	0	0	0	0	0	0	0	0	0	0	0	0	0	0	0	0	0	0	0	0	0	0	0	0	0	0	0	0	0
Q075Z2	BSPH1_HUMAN	Binder of sperm protein homolog 1 (Bovine seminal plasma protein homolog 1) (Bovine seminal plasma protein-like 1)	BSPH1	KWCSLTK	0.93125	-1.1421	0	0	0	0	0	0	0	0	0	0	0	0	0	0	0	0	0	0	0	0	0	0	0	0	0	0	0	0	0	0	0	0	0	0	0	0	0	0	0	0	0	0	0
Q07889	SOS1_HUMAN	Son of sevenless homolog 1 (SOS-1)	SOS1	NPKPLPRFPK	0.95407	-3.0592	0	0	0	0	0	0	0	0	0	0	0	0	0	0	0	0	0	0	0	0	0	0	0	0	13.7442	0	0	0	0	0	0	0	0	0	0	0	0	0	0	0	0	0	0
Q07890	SOS2_HUMAN	Son of sevenless homolog 2 (SOS-2)	SOS2	LSEEPLIPPPLPPRKK	0.94945	-2.5828	0	0	0	0	0	0	0	0	0	0	0	0	0	0	0	0	0	0	0	0	0	0	0	0	0	0	0	0	0	0	0	0	0	0	0	0	0	0	0	0	0	0	0
Q07954	LRP1_HUMAN	Prolow-density lipoprotein receptor-related protein 1 (LRP-1) (Alpha-2-macroglobulin receptor) (A2MR) (Apolipoprotein E receptor) (APOER) (CD antigen CD91) [Cleaved into: Low-density lipoprotein receptor-related protein 1 85 kDa subunit (LRP-85); Low-density lipoprotein receptor-related protein 1 515 kDa subunit (LRP-515); Low-density lipoprotein receptor-related protein 1 intracellular domain (L…	LRP1 A2MR APR	CDGDHDCADGSDEKDCTPR	0.9549	-3.5812	0	0	0	0	0	0	0	0	0	0	0	0	0	0	0	0	0	0	0	0	0	0	0	0	0	0	0	0	0	0	0	0	0	0	0	0	0	0	0	12.7219	12.6516	0	9.37803
Q07955	SRSF1_HUMAN	Serine/arginine-rich splicing factor 1 (Alternative-splicing factor 1) (ASF-1) (Splicing factor, arginine/serine-rich 1) (pre-mRNA-splicing factor SF2, P33 subunit)	SRSF1 ASF SF2 SF2P33 SFRS1 OK/SW-cl.3	GRYGPPSRR	0.89526	-0.81031	0	0	0	0	0	0	0	0	0	0	0	0	0	0	0	0	0	0	0	0	0	0	0	0	0	0	0	0	0	0	0	0	0	0	0	14.5238	0	0	0	0	0	0	0
Q08174	PCDH1_HUMAN	Protocadherin-1 (Cadherin-like protein 1) (Protocadherin-42) (PC42)	PCDH1	QASETGSDSKKK	0.92736	-1.0838	0	0	0	0	0	0	0	0	12.1687	0	0	0	0	0	0	0	0	0	0	0	0	0	0	0	0	0	0	0	0	0	0	0	0	0	0	0	0	0	0	0	0	0	0
Q08257	QOR_HUMAN	Quinone oxidoreductase (EC 1.6.5.5) (NADPH:quinone reductase) (Zeta-crystallin)	CRYZ	EVNYIDK	0.89599	-0.69739	0	0	0	0	0	0	0	0	0	0	0	0	0	0	0	10.8969	0	0	0	0	0	0	0	0	0	0	0	0	0	0	0	0	0	0	0	0	0	0	8.69791	15.1557	0	15.0888	12.0958
Q08357	S20A2_HUMAN	Sodium-dependent phosphate transporter 2 (Gibbon ape leukemia virus receptor 2) (GLVR-2) (Phosphate transporter 2) (PiT-2) (Pit2) (hPit2) (Solute carrier family 20 member 2)	SLC20A2 GLVR2 PIT2	GVQWMELVK	0.91072	-0.86139	0	0	0	0	0	0	0	0	0	0	0	0	0	0	0	0	0	0	0	0	0	0	0	0	0	0	0	0	0	0	0	0	0	9.89538	9.93547	0	0	0	0	0	0	0	0
Q08493	PDE4C_HUMAN	cAMP-specific 3',5'-cyclic phosphodiesterase 4C (EC 3.1.4.53) (DPDE1) (PDE21)	PDE4C DPDE1	HLWRQPRRPIR	0.9527	-2.2173	0	0	0	0	0	0	0	0	0	0	0	0	0	0	0	0	0	9.24907	0	0	0	0	0	0	0	0	0	0	0	0	0	0	0	0	0	0	0	0	0	0	0	0	0
Q08629	TICN1_HUMAN	Testican-1 (Protein SPOCK)	SPOCK1 SPOCK TIC1 TICN1	SLLGAFIPR	0.94974	-2.5493	0	0	0	0	0	0	0	0	0	0	0	10.4081	0	0	0	0	0	0	0	0	0	0	0	0	0	0	0	0	0	0	0	0	0	0	0	0	0	0	0	0	0	0	0
Q08828	ADCY1_HUMAN	Adenylate cyclase type 1 (EC 4.6.1.1) (ATP pyrophosphate-lyase 1) (Adenylate cyclase type I) (Adenylyl cyclase 1) (Ca(2+)/calmodulin-activated adenylyl cyclase)	ADCY1	THNIETFFIVPSHR	0.89086	-0.77414	0	0	0	0	0	0	0	0	0	0	0	0	0	0	0	0	0	0	0	0	0	0	0	0	0	0	0	0	0	0	0	0	0	0	0	0	0	0	0	0	0	0	10.7736
Q08999	RBL2_HUMAN	Retinoblastoma-like protein 2 (130 kDa retinoblastoma-associated protein) (p130) (Retinoblastoma-related protein 2) (RBR-2) (pRb2)	RBL2 RB2	LDISDELRK	0.9336	-1.1661	0	0	0	0	0	0	0	0	0	0	0	0	0	0	0	0	0	0	0	0	0	0	0	0	0	0	0	0	0	0	0	0	0	0	0	0	0	0	0	0	0	11.0752	0
Q08AD1	CAMP2_HUMAN	Calmodulin-regulated spectrin-associated protein 2 (Calmodulin-regulated spectrin-associated protein 1-like protein 1)	CAMSAP2 CAMSAP1L1 KIAA1078	DIMEQEQK	0.95567	-1.6235	0	0	0	0	0	0	0	0	0	0	0	0	0	0	0	12.4063	12.4667	0	0	0	0	0	0	0	0	0	0	0	0	0	0	0	0	0	0	0	0	0	0	0	8.82703	0	0
Q08AN1	ZN616_HUMAN	Zinc finger protein 616	ZNF616	ASLLTVHK	0.95735	-1.8674	0	0	0	0	0	0	0	0	0	0	0	0	0	0	0	0	0	0	0	0	0	0	0	0	0	0	0	0	0	0	0	0	0	0	0	0	0	0	0	0	9.82591	0	0
Q08J23	NSUN2_HUMAN	RNA cytosine C(5)-methyltransferase NSUN2 (EC 2.1.1.-) (Myc-induced SUN domain-containing protein) (Misu) (NOL1/NOP2/Sun domain family member 2) (Substrate of AIM1/Aurora kinase B) (mRNA cytosine C(5)-methyltransferase) (EC 2.1.1.-) (tRNA cytosine C(5)-methyltransferase) (EC 2.1.1.-, EC 2.1.1.203) (tRNA methyltransferase 4 homolog) (hTrm4)	NSUN2 SAKI TRM4	KDGVCGPPPSKK	0.90773	-0.64166	0	0	0	0	0	0	0	0	0	0	0	0	0	0	0	0	0	0	0	0	0	0	0	0	0	0	0	0	0	0	0	0	0	0	0	0	0	0	0	0	0	0	0
Q09327	MGAT3_HUMAN	Beta-1,4-mannosyl-glycoprotein 4-beta-N-acetylglucosaminyltransferase (EC 2.4.1.144) (N-glycosyl-oligosaccharide-glycoprotein N-acetylglucosaminyltransferase III) (GNT-III) (GlcNAc-T III) (N-acetylglucosaminyltransferase III)	MGAT3 GGNT3	GPEGRPPAR	0.70957	-0.33319	0	0	0	0	0	0	0	0	0	0	0	0	0	0	0	0	0	0	0	0	0	0	0	0	0	0	0	0	0	0	0	0	0	0	0	0	0	0	0	11.2262	11.221	11.3839	0
Q09428	ABCC8_HUMAN	ATP-binding cassette sub-family C member 8 (Sulfonylurea receptor 1)	ABCC8 HRINS SUR SUR1	AIGKLPIAMRALTNYQR	0.94976	-2.2844	12.9693	0	0	0	0	0	0	0	0	0	0	0	0	0	0	0	0	0	0	0	0	0	0	0	0	0	0	0	0	0	0	0	0	0	0	0	0	0	0	0	0	0	0
Q09472	EP300_HUMAN	Histone acetyltransferase p300 (p300 HAT) (EC 2.3.1.48) (E1A-associated protein p300) (Histone butyryltransferase p300) (EC 2.3.1.-) (Histone crotonyltransferase p300) (EC 2.3.1.-) (Protein 2-hydroxyisobutyryltransferase p300) (EC 2.3.1.-) (Protein lactyltransferas p300) (EC 2.3.1.-) (Protein propionyltransferase p300) (EC 2.3.1.-)	EP300 P300	TNGGCPICK	0.90852	-0.82475	0	0	0	0	0	0	0	0	0	0	0	0	0	0	0	0	0	0	0	0	0	0	0	0	0	0	0	0	0	0	0	0	0	0	0	0	0	0	0	0	0	0	0
Q09MP3	R51A2_HUMAN	RAD51-associated protein 2	RAD51AP2	AGWRLPLVPR	0.95035	-1.5986	0	0	13.0509	0	0	0	0	0	0	0	0	0	0	0	0	0	0	0	0	0	0	0	0	0	0	0	0	0	0	0	0	0	0	0	0	0	0	0	0	0	0	0	0
Q0VAA5	PLCX2_HUMAN	PI-PLC X domain-containing protein 2	PLCXD2	IQEAFGNK	0.90023	-0.71299	0	0	0	0	0	0	0	0	0	0	0	0	0	0	0	0	0	0	0	0	0	0	0	0	0	0	0	0	0	0	0	0	0	0	0	0	0	0	0	0	0	0	0
Q0VDD8	DYH14_HUMAN	Dynein axonemal heavy chain 14 (Axonemal beta dynein heavy chain 14) (Ciliary dynein heavy chain 14)	DNAH14 C1orf67	QKFQPYPMEDITVVITLCR	0.95065	-2.6749	0	0	0	0	0	0	0	0	0	0	10.7723	0	0	0	0	0	0	13.4849	0	0	9.81582	0	0	0	0	0	0	0	0	0	0	0	0	0	0	0	0	0	0	0	0	0	0
Q10471	GALT2_HUMAN	Polypeptide N-acetylgalactosaminyltransferase 2 (EC 2.4.1.41) (Polypeptide GalNAc transferase 2) (GalNAc-T2) (pp-GaNTase 2) (Protein-UDP acetylgalactosaminyltransferase 2) (UDP-GalNAc:polypeptide N-acetylgalactosaminyltransferase 2) [Cleaved into: Polypeptide N-acetylgalactosaminyltransferase 2 soluble form]	GALNT2	FNQVESDK	0.95579	-1.8152	0	0	0	0	0	0	0	0	0	0	0	0	0	0	0	0	0	0	0	0	0	0	0	0	0	0	0	0	0	0	0	0	0	0	0	0	0	0	0	0	0	10.6414	0
Q12756	KIF1A_HUMAN	Kinesin-like protein KIF1A (Axonal transporter of synaptic vesicles) (Microtubule-based motor KIF1A) (Unc-104- and KIF1A-related protein) (hUnc-104)	KIF1A ATSV C2orf20	TRHYLLLREK	0.93837	-1.3388	0	9.58748	0	0	0	0	0	0	0	0	0	0	0	0	0	0	0	12.5926	0	0	0	0	0	0	11.7378	11.4707	0	0	0	0	0	0	0	0	0	0	0	0	0	0	0	0	0
Q12772	SRBP2_HUMAN	Sterol regulatory element-binding protein 2 (SREBP-2) (Class D basic helix-loop-helix protein 2) (bHLHd2) (Sterol regulatory element-binding transcription factor 2) [Cleaved into: Processed sterol regulatory element-binding protein 2 (Transcription factor SREBF2)]	SREBF2 BHLHD2 SREBP2	LGGGTAIAAS	0.94245	-1.3771	0	0	0	0	0	0	0	0	0	0	0	0	0	0	0	11.1808	0	0	0	0	0	0	0	0	0	0	0	0	0	0	0	0	0	0	0	0	0	0	0	0	0	0	0
Q12797	ASPH_HUMAN	Aspartyl/asparaginyl beta-hydroxylase (EC 1.14.11.16) (Aspartate beta-hydroxylase) (ASP beta-hydroxylase) (Peptide-aspartate beta-dioxygenase)	ASPH BAH	EGCKIRCANETK	0.90743	-0.63807	0	0	0	0	0	0	0	0	0	0	0	0	0	0	0	0	0	0	0	0	0	0	0	0	0	0	0	0	0	0	0	0	0	0	9.75622	0	0	0	0	0	0	0	0
Q12805	FBLN3_HUMAN	EGF-containing fibulin-like extracellular matrix protein 1 (Extracellular protein S1-5) (Fibrillin-like protein) (Fibulin-3) (FIBL-3)	EFEMP1 FBLN3 FBNL	ADQVCINLR	0	96.484	0	0	0	0	0	0	0	0	0	0	0	0	0	0	0	0	0	0	0	0	0	0	0	0	0	0	0	0	0	0	0	0	0	0	0	0	0	0	0	10.3271	9.86333	9.83895	0
Q12841	FSTL1_HUMAN	Follistatin-related protein 1 (Follistatin-like protein 1)	FSTL1 FRP	LDSSEFLK	0	1.5607	0	0	0	0	0	0	0	0	0	0	0	0	0	0	0	0	0	0	0	0	0	0	0	0	0	0	0	0	0	0	0	0	0	0	0	0	0	0	0	10.5995	10.4969	0	0
Q12860	CNTN1_HUMAN	Contactin-1 (Glycoprotein gp135) (Neural cell surface protein F3)	CNTN1	ASPFPVYK	0.90891	-0.82767	0	0	0	0	0	0	8.52105	0	0	0	0	0	0	0	0	0	0	0	0	0	0	0	0	0	0	0	0	0	0	0	0	0	0	0	0	0	0	0	0	0	0	0	0
Q12872	SFSWA_HUMAN	Splicing factor, suppressor of white-apricot homolog (Splicing factor, arginine/serine-rich 8) (Suppressor of white apricot protein homolog)	SFSWAP SFRS8 SWAP	KQFFLQK	0.95488	-1.6165	0	9.07245	0	0	0	0	0	0	0	0	0	0	0	0	0	0	0	9.56127	0	0	0	0	0	0	0	0	0	0	0	0	0	0	0	0	0	0	0	0	0	0	0	0	0
Q12873	CHD3_HUMAN	Chromodomain-helicase-DNA-binding protein 3 (CHD-3) (EC 3.6.4.12) (ATP-dependent helicase CHD3) (Mi-2 autoantigen 240 kDa protein) (Mi2-alpha) (Zinc finger helicase) (hZFH)	CHD3	DSEEEFGSERDEYR	0.95528	-3.436	0	0	0	0	0	0	0	0	0	0	0	0	9.30779	0	0	0	0	0	0	0	0	0	0	0	0	0	0	0	0	0	0	0	0	0	0	0	0	0	0	9.87009	0	0	0
Q12889	OVGP1_HUMAN	Oviduct-specific glycoprotein (Estrogen-dependent oviduct protein) (Mucin-9) (Oviductal glycoprotein) (Oviductin)	OVGP1 MUC9 OGP	GTTVTPTK	0.94208	-1.3905	0	0	0	0	0	0	0	0	0	8.9505	0	8.69533	11.0109	10.8836	0	10.22	10.6333	0	0	0	0	0	0	0	9.6893	0	9.76994	0	0	0	0	0	0	0	0	0	9.04797	0	0	14.318	14.3572	0	12.1217
Q12912	IRAG2_HUMAN	Inositol 1,4,5-triphosphate receptor associated 2 (Lymphoid-restricted membrane protein) (Protein Jaw1) [Cleaved into: Processed inositol 1,4,5-triphosphate receptor associated 2]	IRAG2 JAW1 LRMP	VTIASLPR	0.034483	0.3321	13.2561	0	12.988	13.232	0	13.3923	13.9033	0	13.7908	13.1407	0	13.0088	13.9705	13.7742	0	13.6362	13.8193	13.5906	13.1506	13.2382	13.1153	11.2042	10.9368	10.8833	13.2991	13.2966	13.195	12.6759	12.63	12.6958	0	13.1312	0	0	12.543	0	11.2693	10.1723	10.9402	14.172	14.3825	14.1602	12.1318
Q12923	PTN13_HUMAN	Tyrosine-protein phosphatase non-receptor type 13 (EC 3.1.3.48) (Fas-associated protein-tyrosine phosphatase 1) (FAP-1) (PTP-BAS) (Protein-tyrosine phosphatase 1E) (PTP-E1) (hPTPE1) (Protein-tyrosine phosphatase PTPL1)	PTPN13 PNP1 PTP1E PTPL1	LNNSKSVASLNR	0.95774	-4.5607	9.05634	0	0	0	0	0	0	10.2064	0	0	0	0	0	0	0	0	0	0	0	0	0	0	0	0	0	0	0	0	0	0	0	0	0	0	0	0	0	0	0	0	0	0	0
Q12933	TRAF2_HUMAN	TNF receptor-associated factor 2 (EC 2.3.2.27) (E3 ubiquitin-protein ligase TRAF2) (RING-type E3 ubiquitin transferase TRAF2) (Tumor necrosis factor type 2 receptor-associated protein 3)	TRAF2 TRAP3	APCCGADVK	0.93681	-1.208	0	0	0	0	0	0	0	0	0	0	0	0	0	0	0	0	0	0	0	0	0	0	0	0	0	0	0	0	0	0	0	0	0	0	0	0	0	0	0	11.0224	0	10.9204	0
Q12934	BFSP1_HUMAN	Filensin (Beaded filament structural protein 1) (Lens fiber cell beaded-filament structural protein CP 115) (CP115) (Lens intermediate filament-like heavy) (LIFL-H) [Cleaved into: Filensin C-terminal fragment; Filensin N-terminal fragment]	BFSP1	GPPKALAYK	0.94353	-1.4704	0	0	0	0	0	0	0	0	0	0	0	0	0	0	0	0	9.16978	0	0	0	0	0	0	0	0	0	0	0	0	0	0	0	0	0	0	0	0	0	0	0	0	0	0
Q12946	FOXF1_HUMAN	Forkhead box protein F1 (Forkhead-related activator 1) (FREAC-1) (Forkhead-related protein FKHL5) (Forkhead-related transcription factor 1)	FOXF1 FKHL5 FREAC1	YHSQSPSMCDR	0.89468	-0.72079	0	0	0	0	0	0	0	0	0	0	0	0	0	0	0	0	0	0	0	0	0	0	0	0	0	0	0	0	0	0	0	0	0	0	0	0	0	0	0	10.0337	0	0	0
Q12955	ANK3_HUMAN	Ankyrin-3 (ANK-3) (Ankyrin-G)	ANK3	AASEKDYNLTK	0.95279	-2.9694	0	0	0	0	0	0	0	0	0	0	0	0	0	0	0	12.0988	0	12.0641	0	0	0	0	0	0	0	0	0	0	0	0	0	0	0	0	0	0	0	0	0	0	8.2009	0	0
Q12967	GNDS_HUMAN	Ral guanine nucleotide dissociation stimulator (RalGDS) (Ral guanine nucleotide exchange factor) (RalGEF)	RALGDS KIAA1308 RGF	LINFEKRR	0.89099	-0.8084	0	0	0	0	0	0	0	0	0	0	0	0	0	0	0	0	0	0	0	0	0	0	0	0	0	0	0	0	0	0	0	0	0	0	0	0	0	10.3082	0	0	0	0	0
Q12979	ABR_HUMAN	Active breakpoint cluster region-related protein	ABR	SYLFLLSSDYER	0.64634	-0.24936	0	0	0	0	0	0	0	0	0	0	0	0	0	0	0	0	0	0	0	0	0	0	0	0	0	0	0	0	0	0	0	0	0	0	0	0	0	0	0	0	11.5507	0	0
Q12986	NFX1_HUMAN	Transcriptional repressor NF-X1 (EC 2.3.2.-) (Nuclear transcription factor, X box-binding protein 1)	NFX1 NFX2	SHSFPPMNR	0.92802	-1.0955	0	0	0	0	0	0	0	0	0	0	0	0	0	0	0	0	0	0	0	0	0	0	0	0	0	0	0	0	0	0	0	0	0	0	0	0	0	0	0	10.2613	0	0	0
Q13002	GRIK2_HUMAN	Glutamate receptor ionotropic, kainate 2 (GluK2) (Excitatory amino acid receptor 4) (EAA4) (Glutamate receptor 6) (GluR-6) (GluR6)	GRIK2 GLUR6	FGTRFMSLIK	0.95147	-2.1174	0	9.04021	0	0	0	0	0	0	0	0	0	0	0	0	0	0	0	0	0	0	0	0	0	0	0	0	0	0	0	0	0	0	0	0	0	0	0	0	0	0	0	0	0
Q13029	PRDM2_HUMAN	PR domain zinc finger protein 2 (EC 2.1.1.355) (GATA-3-binding protein G3B) (Lysine N-methyltransferase 8) (MTB-ZF) (MTE-binding protein) (PR domain-containing protein 2) (Retinoblastoma protein-interacting zinc finger protein) (Zinc finger protein RIZ)	PRDM2 KMT8 RIZ	HLIPKGVRR	0.95496	-3.1283	12.6931	0	0	0	0	0	0	0	0	0	0	9.08738	0	0	0	0	0	0	0	0	0	0	0	0	0	0	0	0	0	0	0	0	0	0	0	0	0	9.11434	0	0	0	0	0
Q13045	FLII_HUMAN	Protein flightless-1 homolog	FLII FLIL	ASDPDEAK	0.9112	-0.82873	0	0	0	0	0	0	0	0	0	0	0	0	0	0	0	0	0	0	0	0	0	0	0	0	0	0	0	0	0	0	0	0	0	0	0	0	0	0	0	0	0	0	0
Q13075	BIRC1_HUMAN	Baculoviral IAP repeat-containing protein 1 (Neuronal apoptosis inhibitory protein)	NAIP BIRC1	FHPDCGFLLNK	0.9533	-1.9717	0	0	0	0	0	0	0	0	0	0	0	0	0	0	0	0	0	0	0	0	0	9.08515	0	0	0	0	0	0	0	0	0	0	0	0	0	0	0	0	0	0	0	0	0
Q13107	UBP4_HUMAN	Ubiquitin carboxyl-terminal hydrolase 4 (EC 3.4.19.12) (Deubiquitinating enzyme 4) (Ubiquitin thioesterase 4) (Ubiquitin-specific-processing protease 4) (Ubiquitous nuclear protein homolog)	USP4 UNP UNPH	EAWENHR	0.95257	-2.0371	0	0	0	0	0	0	0	0	0	0	0	0	0	0	0	0	0	0	0	0	0	0	0	0	0	0	0	0	0	0	0	0	0	0	0	0	0	8.6034	0	0	0	0	0
Q13123	RED_HUMAN	Protein Red (Cytokine IK) (IK factor) (Protein RER)	IK RED RER	IEFKTRLGR	0.95284	-3.2832	0	0	0	0	0	0	0	0	0	0	0	0	0	0	9.06455	0	0	0	0	0	0	0	0	0	0	0	0	0	0	0	0	0	0	0	0	0	0	0	0	0	0	0	9.75292
Q13127	REST_HUMAN	RE1-silencing transcription factor (Neural-restrictive silencer factor) (X2 box repressor)	REST NRSF XBR	HHTRAGDNER	0.81954	-0.4168	0	0	0	0	0	0	0	0	0	0	0	0	0	0	0	0	0	0	0	0	0	0	0	0	0	0	0	0	0	0	0	0	0	0	0	0	0	0	0	0	0	9.36014	0
Q13129	RLF_HUMAN	Zinc finger protein Rlf (Rearranged L-myc fusion gene protein) (Zn-15-related protein)	RLF	CELLLALK	0.95512	-1.6603	0	0	0	0	0	0	0	0	0	0	0	0	0	0	0	0	0	0	0	0	0	0	0	0	0	0	0	0	0	0	0	0	0	0	0	0	0	0	0	0	9.12939	0	0
Q13136	LIPA1_HUMAN	Liprin-alpha-1 (LAR-interacting protein 1) (LIP-1) (Protein tyrosine phosphatase receptor type f polypeptide-interacting protein alpha-1) (PTPRF-interacting protein alpha-1)	PPFIA1 LIP1	NRQLQER	0.94519	-1.5113	0	0	0	0	0	0	0	0	0	0	0	0	0	0	0	0	12.164	0	0	0	0	0	0	0	0	0	0	0	0	0	0	0	0	0	0	0	0	0	0	0	0	0	0
Q13190	STX5_HUMAN	Syntaxin-5	STX5 STX5A	TQEFLSACK	0.9128	-0.82812	0	0	0	0	0	0	0	0	8.90959	0	0	0	9.19012	9.08582	0	9.29345	0	9.12959	0	0	0	0	0	0	0	0	0	0	0	0	0	0	8.51017	0	0	0	0	0	0	0	10.4517	10.523	0
Q13202	DUS8_HUMAN	Dual specificity protein phosphatase 8 (EC 3.1.3.16) (EC 3.1.3.48) (Dual specificity protein phosphatase hVH-5)	DUSP8 C11orf81 VH5	RSFSLDIK	0.95389	-3.0497	0	0	0	0	0	0	0	0	0	0	0	0	0	0	0	0	12.108	0	0	0	0	0	0	0	0	0	9.85761	0	0	0	0	0	0	0	0	0	0	0	0	0	0	0	0
Q13214	SEM3B_HUMAN	Semaphorin-3B (Sema A(V)) (Semaphorin-V) (Sema V)	SEMA3B SEMA5 SEMAA	GPRSATHW	0.94964	-1.6015	0	0	0	0	0	0	0	0	0	0	0	0	0	0	0	0	9.40939	0	0	0	0	0	0	0	0	0	0	0	0	0	0	0	0	0	0	0	0	0	0	0	0	0	0
Q13217	DNJC3_HUMAN	DnaJ homolog subfamily C member 3 (Endoplasmic reticulum DNA J domain-containing protein 6) (ER-resident protein ERdj6) (ERdj6) (Interferon-induced, double-stranded RNA-activated protein kinase inhibitor) (Protein kinase inhibitor of 58 kDa) (Protein kinase inhibitor p58)	DNAJC3 P58IPK PRKRI	ELRAECFIK	0.95468	-1.7824	0	0	0	0	0	0	0	0	0	0	0	0	0	0	0	0	0	0	0	0	0	0	0	0	0	0	0	0	0	0	0	0	0	0	0	0	0	0	0	0	0	0	0
Q13243	SRSF5_HUMAN	Serine/arginine-rich splicing factor 5 (Delayed-early protein HRS) (Pre-mRNA-splicing factor SRP40) (Splicing factor, arginine/serine-rich 5)	SRSF5 HRS SFRS5 SRP40	TRSSSRSR	0.8915	-0.80848	0	0	0	0	0	0	0	0	0	0	0	0	0	0	0	0	0	0	0	0	0	0	0	0	0	0	0	0	0	0	0	0	0	0	0	0	0	0	0	0	0	0	0
Q13315	ATM_HUMAN	Serine-protein kinase ATM (EC 2.7.11.1) (Ataxia telangiectasia mutated) (A-T mutated)	ATM	HLVELSILAR	0.951	-2.4504	0	0	0	0	0	0	0	0	0	0	0	0	0	0	0	0	0	0	0	0	0	0	0	0	0	0	0	0	0	0	0	0	0	0	0	0	0	0	0	0	11.7156	11.4979	0
Q13360	ZN177_HUMAN	Zinc finger protein 177	ZNF177	NTRFICTR	0.95105	-1.5178	0	0	0	0	0	0	0	0	0	0	0	0	0	0	0	0	0	0	0	0	0	0	0	0	0	0	0	0	0	0	0	0	0	0	0	0	0	0	0	0	0	0	0
Q13395	TARB1_HUMAN	Probable methyltransferase TARBP1 (EC 2.1.1.-) (TAR RNA-binding protein 1) (TAR RNA-binding protein of 185 kDa) (TRP-185)	TARBP1 TRM3 TRP185	LFIEDLAIK	0.95701	-1.8425	0	0	0	0	0	0	0	0	0	0	0	0	0	9.89871	0	0	0	0	8.97387	0	0	0	9.46575	0	0	0	0	0	0	0	0	0	0	0	0	0	0	0	0	0	11.1896	10.3197	0
Q13426	XRCC4_HUMAN	DNA repair protein XRCC4 (hXRCC4) (X-ray repair cross-complementing protein 4) [Cleaved into: Protein XRCC4, C-terminus (XRCC4/C)]	XRCC4	GKYVGELR	0.95197	-1.927	0	0	0	0	0	0	0	0	0	0	0	0	0	0	0	0	0	0	0	0	0	0	0	0	0	11.9228	0	0	0	0	0	0	0	0	0	0	0	0	0	0	0	0	0
Q13480	GAB1_HUMAN	GRB2-associated-binding protein 1 (GRB2-associated binder 1) (Growth factor receptor bound protein 2-associated protein 1)	GAB1	SPVETCSIPR	0.95206	-2.0891	0	0	0	0	0	0	0	0	0	0	0	0	0	0	0	0	0	0	0	0	0	0	0	0	0	0	0	0	0	0	0	0	0	0	0	0	0	0	0	0	0	11.1123	0
Q13487	SNPC2_HUMAN	snRNA-activating protein complex subunit 2 (SNAPc subunit 2) (Proximal sequence element-binding transcription factor subunit delta) (PSE-binding factor subunit delta) (PTF subunit delta) (Small nuclear RNA-activating complex polypeptide 2) (snRNA-activating protein complex 45 kDa subunit) (SNAPc 45 kDa subunit)	SNAPC2 SNAP45	YLSSVSR	0.89085	-0.80052	0	0	0	0	0	0	0	0	0	0	0	0	0	0	0	0	0	0	0	0	0	0	0	0	0	0	11.9814	0	0	0	0	0	0	0	0	0	0	0	0	0	0	0	0
Q13515	BFSP2_HUMAN	Phakinin (49 kDa cytoskeletal protein) (Beaded filament structural protein 2) (Lens fiber cell beaded filament protein CP 47) (CP47) (Lens fiber cell beaded filament protein CP 49) (CP49) (Lens intermediate filament-like light) (LIFL-L)	BFSP2	ASFRGPR	0.95022	-1.5575	0	0	0	0	0	0	0	0	0	0	0	0	0	0	0	8.80358	0	0	0	0	0	0	0	0	0	0	0	0	0	0	0	0	0	0	0	0	0	0	0	0	0	0	0
Q13523	PRP4B_HUMAN	Serine/threonine-protein kinase PRP4 homolog (EC 2.7.11.1) (PRP4 kinase) (PRP4 pre-mRNA-processing factor 4 homolog)	PRPF4B KIAA0536 PRP4 PRP4H PRP4K	SKVKEDK	0.95023	-2.5314	0	0	0	0	0	0	0	0	0	0	0	10.8115	0	0	0	0	0	0	0	0	0	0	0	0	0	0	0	0	0	0	0	0	0	0	0	0	0	0	0	0	0	0	0
Q13547	HDAC1_HUMAN	Histone deacetylase 1 (HD1) (EC 3.5.1.98) (Protein deacetylase HDAC1) (EC 3.5.1.-) (Protein decrotonylase HDAC1) (EC 3.5.1.-)	HDAC1 RPD3L1	MTHNLLLNYGLYRK	0.81719	-0.4167	0	0	0	0	0	0	0	0	0	0	0	0	0	0	0	0	0	0	0	0	0	0	0	0	0	0	0	0	0	0	0	0	0	0	0	0	0	0	0	9.32224	9.39594	9.53335	0
Q13555	KCC2G_HUMAN	Calcium/calmodulin-dependent protein kinase type II subunit gamma (CaM kinase II subunit gamma) (CaMK-II subunit gamma) (EC 2.7.11.17)	CAMK2G CAMK CAMK-II CAMKG	FYFENLLSK	0.88769	-0.76822	0	0	0	0	0	0	0	0	0	0	0	0	0	0	0	0	0	0	0	0	0	0	0	0	0	0	0	0	0	0	0	0	0	0	0	0	0	0	0	0	0	0	0
Q13563	PKD2_HUMAN	Polycystin-2 (PC2) (Autosomal dominant polycystic kidney disease type II protein) (Polycystic kidney disease 2 protein) (Polycystwin) (R48321) (Transient receptor potential cation channel subfamily P member 2)	PKD2 TRPP2	VQPQQPGDAK	0.90886	-0.82144	0	0	0	0	0	0	0	0	0	0	0	0	0	0	0	0	0	0	0	0	0	0	0	0	0	0	0	0	0	0	0	0	0	0	0	0	0	0	0	0	0	0	0
Q13573	SNW1_HUMAN	SNW domain-containing protein 1 (Nuclear protein SkiP) (Nuclear receptor coactivator NCoA-62) (Ski-interacting protein)	SNW1 SKIIP SKIP	AGIKTHVEK	0.94182	-1.5011	8.83838	0	0	0	0	0	0	0	0	0	0	0	0	0	0	0	0	0	0	0	0	0	0	0	0	0	0	0	0	0	0	0	0	0	0	0	0	0	0	0	0	0	0
Q13618	CUL3_HUMAN	Cullin-3 (CUL-3)	CUL3 KIAA0617	VMHCLDK	0.88411	-0.78536	0	0	0	0	0	0	0	0	0	0	0	0	0	0	0	0	0	0	0	0	0	0	0	0	0	0	0	0	0	0	0	0	0	0	0	0	0	0	0	0	0	9.51146	0
Q13620	CUL4B_HUMAN	Cullin-4B (CUL-4B)	CUL4B KIAA0695	AQIHQFR	0.95559	-1.6344	0	0	0	0	0	0	0	0	0	0	0	0	0	0	0	0	0	0	0	0	0	0	0	0	0	0	10.8454	0	0	0	0	0	0	0	0	0	0	0	0	0	0	0	0
Q13698	CAC1S_HUMAN	Voltage-dependent L-type calcium channel subunit alpha-1S (Calcium channel, L type, alpha-1 polypeptide, isoform 3, skeletal muscle) (Voltage-gated calcium channel subunit alpha Cav1.1)	CACNA1S CACH1 CACN1 CACNL1A3	ILRVLRVLRPLR	0.93146	-1.1419	0	0	0	0	0	0	0	0	0	0	14.7363	14.8949	0	0	0	0	0	0	0	0	0	0	12.7185	0	0	0	0	0	0	0	0	0	14.9313	0	0	0	0	0	0	0	0	0	0
Q13751	LAMB3_HUMAN	Laminin subunit beta-3 (Epiligrin subunit bata) (Kalinin B1 chain) (Kalinin subunit beta) (Laminin B1k chain) (Laminin-5 subunit beta) (Nicein subunit beta)	LAMB3 LAMNB1	RDMPCDEESGR	0.56463	-0.16812	0	0	0	0	0	0	0	0	0	0	0	0	0	0	0	12.0004	0	0	0	0	0	0	0	0	0	0	0	0	0	0	0	0	0	0	0	0	0	0	0	0	0	0	0
Q13813	SPTN1_HUMAN	Spectrin alpha chain, non-erythrocytic 1 (Alpha-II spectrin) (Fodrin alpha chain) (Spectrin, non-erythroid alpha subunit)	SPTAN1 NEAS SPTA2	EANQQQQFNR	0.95211	-2.1498	0	0	0	0	0	0	0	0	0	0	0	0	0	0	0	0	0	0	0	0	0	0	0	0	0	0	0	0	0	0	0	0	0	0	0	0	0	0	0	0	0	0	0
Q13822	ENPP2_HUMAN	Ectonucleotide pyrophosphatase/phosphodiesterase family member 2 (E-NPP 2) (EC 3.1.4.39) (Autotaxin) (Extracellular lysophospholipase D) (LysoPLD)	ENPP2 ATX PDNP2	NKLDELNK	0.95022	-1.5995	0	0	0	0	0	0	0	0	0	0	0	0	0	0	0	0	0	0	0	0	0	0	0	0	0	0	0	0	0	0	0	0	0	0	0	0	0	0	0	0	0	0	0
Q13823	NOG2_HUMAN	Nucleolar GTP-binding protein 2 (Autoantigen NGP-1)	GNL2 NGP1	VWQYITLMRR	0.63033	-0.19176	0	0	0	0	0	0	0	0	0	0	0	0	0	0	0	0	0	0	0	0	0	0	0	0	0	0	0	0	0	0	0	0	0	0	0	0	0	0	0	0	0	0	0
Q13946	PDE7A_HUMAN	High affinity cAMP-specific 3',5'-cyclic phosphodiesterase 7A (EC 3.1.4.53) (HCP1) (TM22)	PDE7A	SRAGFESER	0.74359	-0.37768	0	0	0	0	0	0	0	0	0	0	0	0	0	0	9.82521	0	0	0	0	0	0	0	0	0	0	0	0	0	0	0	0	0	0	0	0	0	0	0	0	0	0	0	0
Q13948	CASP_HUMAN	Protein CASP	CUX1 CUTL1	ARNQELEAENR	0.95329	-3.1719	0	0	0	0	0	0	0	0	0	0	0	0	0	0	0	0	0	0	0	0	0	0	0	0	0	0	0	0	0	0	0	0	0	0	0	0	0	0	0	0	0	0	0
Q13976	KGP1_HUMAN	cGMP-dependent protein kinase 1 (cGK 1) (cGK1) (EC 2.7.11.12) (cGMP-dependent protein kinase I) (cGKI)	PRKG1 PRKG1B PRKGR1A PRKGR1B	LSEKEEEIQELKR	0.9104	-1.0256	0	0	0	0	0	0	13.6121	13.5561	12.9085	0	12.1095	11.7679	0	0	12.2998	0	0	0	0	0	0	0	0	0	9.89621	0	0	0	0	0	0	0	0	0	0	0	0	0	0	0	0	0	0
Q14004	CDK13_HUMAN	Cyclin-dependent kinase 13 (EC 2.7.11.22) (EC 2.7.11.23) (CDC2-related protein kinase 5) (Cell division cycle 2-like protein kinase 5) (Cell division protein kinase 13) (hCDK13) (Cholinesterase-related cell division controller)	CDK13 CDC2L CDC2L5 CHED KIAA1791	GHISTSTGR	0.94337	-1.4038	9.17715	0	0	0	0	0	0	0	0	0	0	0	0	0	0	0	0	0	0	0	0	0	0	0	0	0	0	0	0	0	0	0	0	0	0	0	0	0	0	0	0	0	0
Q14008	CKAP5_HUMAN	Cytoskeleton-associated protein 5 (Colonic and hepatic tumor overexpressed gene protein) (Ch-TOG)	CKAP5 KIAA0097	ELEEEWVK	0.95154	-2.6273	0	0	0	0	0	0	0	0	0	0	0	0	0	0	0	0	0	0	0	0	0	0	0	0	0	0	0	0	0	0	0	0	0	0	0	0	0	0	0	0	0	0	0
Q14050	CO9A3_HUMAN	Collagen alpha-3(IX) chain	COL9A3	GPGGAAGPK	0.90791	-0.82762	0	0	0	0	0	0	0	0	0	0	0	0	0	0	0	0	0	0	0	0	0	0	0	0	0	0	0	0	0	0	0	0	0	0	0	0	0	0	0	0	0	11.545	0
Q14114	LRP8_HUMAN	Low-density lipoprotein receptor-related protein 8 (LRP-8) (Apolipoprotein E receptor 2)	LRP8 APOER2	RNYSRLIPMLK	0.90834	-0.9848	0	0	0	0	0	0	0	0	0	0	0	0	0	0	0	0	0	0	0	0	0	0	0	0	0	0	0	0	0	0	0	0	0	0	0	0	0	0	0	10.6869	0	0	0
Q14123	PDE1C_HUMAN	Dual specificity calcium/calmodulin-dependent 3',5'-cyclic nucleotide phosphodiesterase 1C (Cam-PDE 1C) (EC 3.1.4.17) (Hcam3)	PDE1C	GKNSKAEK	0.9	-0.81226	0	0	0	0	0	0	0	0	0	0	0	0	0	0	0	0	0	0	0	0	0	0	0	0	0	0	0	0	0	0	0	0	0	0	0	0	0	0	0	12.9408	0	0	10.736
Q14146	URB2_HUMAN	Unhealthy ribosome biogenesis protein 2 homolog	URB2 KIAA0133	QSLVAFYK	0.88914	-0.80336	0	0	0	0	0	0	0	0	0	0	0	0	0	0	0	0	0	0	0	0	0	0	0	0	0	0	0	0	0	0	0	0	0	0	0	0	0	0	0	0	10.5778	0	0
Q14149	MORC3_HUMAN	MORC family CW-type zinc finger protein 3 (Nuclear matrix protein 2) (Zinc finger CW-type coiled-coil domain protein 3)	MORC3 KIAA0136 NXP2 ZCWCC3	GYKKQER	0.9504	-1.5376	0	0	0	0	0	0	0	0	0	0	0	0	0	0	0	8.76138	9.43001	0	0	0	0	0	0	0	0	0	0	0	0	0	0	0	0	0	0	0	0	0	0	0	0	0	0
Q14152	EIF3A_HUMAN	Eukaryotic translation initiation factor 3 subunit A (eIF3a) (Eukaryotic translation initiation factor 3 subunit 10) (eIF-3-theta) (eIF3 p167) (eIF3 p180) (eIF3 p185)	EIF3A EIF3S10 KIAA0139	DPERERDR	0.95078	-2.6679	0	0	0	0	0	0	0	0	0	0	0	0	0	0	0	0	0	0	0	0	0	0	0	0	0	0	0	0	0	0	0	0	0	0	0	0	0	0	0	0	10.29	0	0
Q14153	FA53B_HUMAN	Protein FAM53B (Protein simplet)	FAM53B KIAA0140 SMP	SQPCVLNDK	0.89259	-0.76226	0	0	0	0	0	0	0	0	0	0	0	0	0	0	0	0	0	0	0	0	0	0	0	0	0	0	0	0	0	0	0	0	0	0	0	0	0	0	0	0	0	0	0
Q14156	EFR3A_HUMAN	Protein EFR3 homolog A (Protein EFR3-like)	EFR3A KIAA0143	FPDLCVY	0.95295	-2.1648	0	0	0	0	0	0	0	0	0	0	0	0	0	0	0	0	0	11.0001	0	0	0	0	0	0	0	0	0	0	0	0	0	0	0	0	0	0	0	0	0	0	0	0	0
Q14159	SPIDR_HUMAN	DNA repair-scaffolding protein (Scaffolding protein involved in DNA repair)	SPIDR KIAA0146	IPTSTPLR	0.88874	-0.80336	0	0	0	0	0	0	0	0	0	0	0	0	0	0	0	0	0	0	0	0	0	0	0	0	0	0	0	0	0	0	0	0	0	0	0	0	0	0	0	0	0	0	0
Q14164	IKKE_HUMAN	Inhibitor of nuclear factor kappa-B kinase subunit epsilon (I-kappa-B kinase epsilon) (IKK-E) (IKK-epsilon) (IkBKE) (EC 2.7.11.10) (Inducible I kappa-B kinase) (IKK-i)	IKBKE IKKE IKKI KIAA0151	MRVVHETR	0.95238	-1.6031	0	0	0	0	0	0	0	0	0	0	0	0	0	0	0	0	0	0	0	0	0	0	0	0	0	0	0	0	0	0	0	0	0	0	0	0	0	0	0	0	0	0	0
Q14190	SIM2_HUMAN	Single-minded homolog 2 (Class E basic helix-loop-helix protein 15) (bHLHe15)	SIM2 BHLHE15	NTKMKTK	0.88854	-0.76797	0	0	0	0	0	0	0	0	0	0	0	0	0	0	0	0	9.48679	0	0	0	0	0	0	0	0	0	0	0	0	0	0	0	0	0	0	0	0	0	0	0	0	0	0
Q14204	DYHC1_HUMAN	Cytoplasmic dynein 1 heavy chain 1 (Cytoplasmic dynein heavy chain 1) (Dynein heavy chain, cytosolic)	DYNC1H1 DHC1 DNCH1 DNCL DNECL DYHC KIAA0325	LLKGYMK	0.95839	-5.9119	0	0	0	0	0	0	0	0	0	0	0	0	0	8.96798	0	0	0	0	0	0	0	0	0	0	0	0	0	0	0	0	0	0	0	0	0	0	0	0	0	9.30702	0	0	0
Q14289	FAK2_HUMAN	Protein-tyrosine kinase 2-beta (EC 2.7.10.2) (Calcium-dependent tyrosine kinase) (CADTK) (Calcium-regulated non-receptor proline-rich tyrosine kinase) (Cell adhesion kinase beta) (CAK-beta) (CAKB) (Focal adhesion kinase 2) (FADK 2) (Proline-rich tyrosine kinase 2) (Related adhesion focal tyrosine kinase) (RAFTK)	PTK2B FAK2 PYK2 RAFTK	QPFFWLENK	0.95331	-1.7204	0	0	0	0	0	0	0	10.3038	0	0	0	0	0	0	0	0	0	0	0	0	0	0	0	0	0	0	0	0	0	0	0	0	0	0	0	0	0	0	0	0	0	0	0
Q14392	LRC32_HUMAN	Transforming growth factor beta activator LRRC32 (Garpin) (Glycoprotein A repetitions predominant) (GARP) (Leucine-rich repeat-containing protein 32)	LRRC32 D11S833E	LTRHTFR	0.91783	-0.83952	0	0	0	0	0	0	0	0	0	9.12213	8.64176	8.74258	11.7223	11.5659	0	10.7928	0	0	0	9.31807	0	0	0	0	9.56617	9.58295	9.60294	0	0	0	0	0	0	0	0	0	8.70967	8.53384	8.44803	14.3956	14.7386	14.698	11.7001
Q14527	HLTF_HUMAN	Helicase-like transcription factor (EC 2.3.2.27) (EC 3.6.4.-) (DNA-binding protein/plasminogen activator inhibitor 1 regulator) (HIP116) (RING finger protein 80) (RING-type E3 ubiquitin transferase HLTF) (SWI/SNF-related matrix-associated actin-dependent regulator of chromatin subfamily A member 3) (Sucrose nonfermenting protein 2-like 3)	HLTF HIP116A RNF80 SMARCA3 SNF2L3 ZBU1	QAKINEIR	0.95095	-1.6019	0	0	0	0	0	0	0	0	0	0	0	0	0	0	0	0	10.5509	0	0	0	0	0	0	0	0	0	0	0	0	0	0	0	0	0	0	0	0	0	0	0	0	0	0
Q14563	SEM3A_HUMAN	Semaphorin-3A (Semaphorin III) (Sema III)	SEMA3A SEMAD	NDFGGHR	0.89219	-0.79636	0	0	0	0	0	0	0	0	0	0	0	0	0	0	0	0	0	10.0469	0	0	0	0	0	0	0	0	0	0	0	0	0	0	0	0	0	0	0	0	0	0	0	0	0
Q14566	MCM6_HUMAN	DNA replication licensing factor MCM6 (EC 3.6.4.12) (p105MCM)	MCM6	LSTPGAR	0.27551	-0.10667	0	0	0	0	0	0	0	0	0	0	0	0	0	0	0	0	0	16.6602	0	0	0	0	0	0	0	0	0	0	0	0	0	0	0	0	0	0	0	0	0	0	0	0	0
Q14571	ITPR2_HUMAN	Inositol 1,4,5-trisphosphate receptor type 2 (IP3 receptor isoform 2) (IP3R 2) (InsP3R2) (Type 2 inositol 1,4,5-trisphosphate receptor) (Type 2 InsP3 receptor)	ITPR2	LQHAAELEQK	0.95105	-2.3968	0	0	0	0	0	0	0	0	0	0	0	0	0	0	0	0	0	0	0	0	0	0	0	0	0	0	9.42354	0	0	0	0	0	0	0	0	0	0	0	0	0	0	0	0
Q14576	ELAV3_HUMAN	ELAV-like protein 3 (Hu-antigen C) (HuC) (Paraneoplastic cerebellar degeneration-associated antigen) (Paraneoplastic limbic encephalitis antigen 21)	ELAVL3 HUC PLE21	SPLSLIAR	0.91189	-0.82825	0	0	0	0	0	0	0	0	0	0	0	0	0	0	0	0	0	0	0	0	0	0	0	0	0	0	0	0	0	0	0	0	0	0	0	12.5969	0	0	0	0	0	0	0
Q14587	ZN268_HUMAN	Zinc finger protein 268 (Zinc finger protein HZF3)	ZNF268	EKPYECSECGK	0.89187	-0.79899	0	0	0	0	0	0	0	0	14.617	0	0	0	0	0	0	0	0	0	0	0	0	0	0	0	0	0	0	0	0	0	0	0	0	0	0	0	0	0	0	0	0	0	0
Q14643	ITPR1_HUMAN	Inositol 1,4,5-trisphosphate receptor type 1 (IP3 receptor isoform 1) (IP3R 1) (InsP3R1) (Type 1 inositol 1,4,5-trisphosphate receptor) (Type 1 InsP3 receptor)	ITPR1 INSP3R1	LDYRISCLLCIFK	0.73407	-0.36625	0	0	0	0	0	0	0	0	0	0	0	0	0	0	0	0	0	0	0	0	0	0	0	0	0	0	0	0	0	0	0	0	0	0	0	0	0	0	0	0	0	0	0
Q14689	DIP2A_HUMAN	Disco-interacting protein 2 homolog A (DIP2 homolog A) (EC 6.2.1.1)	DIP2A C21orf106 DIP2 KIAA0184	AVLSMNGLSYGVIR	0.95627	-1.8118	0	0	0	0	0	0	0	0	0	8.70138	0	0	0	0	0	0	0	0	0	0	0	0	0	0	0	0	0	0	0	0	0	0	0	0	0	0	0	0	0	0	0	0	0
Q14690	RRP5_HUMAN	Protein RRP5 homolog (NF-kappa-B-binding protein) (NFBP) (Programmed cell death protein 11)	PDCD11 KIAA0185	ALEYVEAK	0.94349	-1.4739	0	0	0	0	0	0	0	0	0	0	9.87038	0	0	0	0	0	11.112	0	0	0	0	9.65971	9.55712	0	0	0	0	0	0	0	0	0	0	0	0	0	0	0	0	0	0	0	12.41
Q14691	PSF1_HUMAN	DNA replication complex GINS protein PSF1 (GINS complex subunit 1)	GINS1 KIAA0186 PSF1	CTVAYLYDR	0.90996	-0.82583	0	0	0	0	0	0	0	0	0	0	0	0	0	0	0	0	0	0	0	0	0	0	0	0	0	0	0	0	0	0	0	0	0	0	0	0	0	0	0	9.92963	0	0	0
Q14703	MBTP1_HUMAN	Membrane-bound transcription factor site-1 protease (EC 3.4.21.112) (Endopeptidase S1P) (Subtilisin/kexin-isozyme 1) (SKI-1)	MBTPS1 KIAA0091 S1P SKI1	IIPTPPRSKR	0.94083	-1.3571	0	0	0	0	0	0	0	0	0	0	0	0	0	0	0	0	0	0	0	0	0	0	0	0	0	0	0	0	0	0	0	0	0	0	0	0	0	0	0	0	0	12.6917	0
Q14789	GOGB1_HUMAN	Golgin subfamily B member 1 (372 kDa Golgi complex-associated protein) (GCP372) (Giantin) (Macrogolgin)	GOLGB1	ENEQRKR	0.94956	-2.3439	8.96388	0	0	15.052	0	0	0	0	0	14.8939	0	0	15.5577	0	0	0	0	0	14.8145	0	0	0	0	0	15.0005	0	0	0	0	0	14.9365	15.0953	0	0	0	0	0	0	12.4486	16.3028	0	16.6374	14.4271
Q14832	GRM3_HUMAN	Metabotropic glutamate receptor 3 (mGluR3)	GRM3 GPRC1C MGLUR3	TNCIARIFDGVK	0.68231	-0.29566	0	0	0	0	0	0	0	0	0	0	0	0	0	0	0	0	0	9.50888	0	0	0	0	0	0	0	0	0	0	0	0	0	0	0	0	0	0	0	0	0	0	0	0	0
Q14964	RB39A_HUMAN	Ras-related protein Rab-39A (Rab-39)	RAB39A RAB39	LLEIEPGK	0.95507	-1.6178	0	0	0	0	0	0	0	0	0	0	0	0	0	0	0	0	0	0	0	0	0	0	0	0	0	0	0	0	0	0	0	0	0	0	0	0	0	0	0	0	0	0	0
Q14966	ZN638_HUMAN	Zinc finger protein 638 (Cutaneous T-cell lymphoma-associated antigen se33-1) (CTCL-associated antigen se33-1) (Nuclear protein 220) (Zinc finger matrin-like protein)	ZNF638 NP220 ZFML	AMTNHCKSTR	0.95317	-3.2	0	0	0	0	0	0	0	0	0	8.80877	0	0	11.7566	11.6376	11.895	10.6846	0	10.8944	0	0	0	0	0	0	9.97885	0	0	0	0	0	0	0	0	0	0	0	0	0	0	14.7197	14.8947	0	0
Q14CN2	CLCA4_HUMAN	Calcium-activated chloride channel regulator 4 (EC 3.4.-.-) (Calcium-activated chloride channel family member 4) (hCLCA4) (Calcium-activated chloride channel protein 2) (CaCC-2) (hCaCC-2) (Chloride channel accessory 4) [Cleaved into: Calcium-activated chloride channel regulator 4, 110 kDa form; Calcium-activated chloride channel regulator 4, 30 kDa form]	CLCA4 CaCC2 UNQ562/PRO1124	SGSMGGK	0.6383	-0.22357	0	0	0	0	0	0	9.42007	9.56695	9.55928	0	0	0	0	0	0	0	0	0	0	0	0	0	0	0	0	0	0	0	0	0	0	0	0	0	0	0	0	0	0	10.4419	0	0	0
Q14CX7	NAA25_HUMAN	N-alpha-acetyltransferase 25, NatB auxiliary subunit (Mitochondrial distribution and morphology protein 20) (N-terminal acetyltransferase B complex subunit MDM20) (NatB complex subunit MDM20) (N-terminal acetyltransferase B complex subunit NAA25) (p120)	NAA25 C12orf30 MDM20 NAP1	NQKLSVVR	0.95133	-1.5208	0	0	0	0	0	0	0	0	0	0	0	0	0	0	0	0	0	14.0474	0	0	0	0	0	0	0	0	0	0	0	0	0	0	0	0	0	0	0	0	0	0	0	0	0
Q14D04	MELT_HUMAN	Ventricular zone-expressed PH domain-containing protein homolog 1 (Protein melted)	VEPH1 KIAA1692 VEPH	DLDQVQLHLEEVR	0.94957	-2.5702	0	0	0	0	0	0	0	0	0	0	0	0	0	0	0	0	0	0	0	0	0	0	0	0	0	0	0	0	0	0	0	0	0	0	0	0	0	0	0	0	0	0	0
Q15007	FL2D_HUMAN	Pre-mRNA-splicing regulator WTAP (Female-lethal(2)D homolog) (hFL(2)D) (WT1-associated protein) (Wilms tumor 1-associating protein)	WTAP KIAA0105	AVSGKGNR	0.9421	-1.3922	0	0	0	0	0	0	0	0	0	0	0	0	0	0	0	0	0	0	0	0	0	0	0	0	0	0	0	0	0	0	0	0	0	0	0	0	0	0	0	0	0	0	0
Q15012	LAP4A_HUMAN	Lysosomal-associated transmembrane protein 4A (Golgi 4-transmembrane-spanning transporter MTP)	LAPTM4A KIAA0108 LAPTM4 MBNT MTRP UNQ1846/PRO3574	AYLINCVWNCYK	0.90091	-0.70668	0	0	0	0	0	0	0	0	0	0	0	0	0	0	0	0	0	0	0	0	0	0	0	0	0	0	0	0	0	0	0	0	0	0	0	0	0	0	0	0	0	8.80925	0
Q15014	MO4L2_HUMAN	Mortality factor 4-like protein 2 (MORF-related gene X protein) (Protein MSL3-2) (Transcription factor-like protein MRGX)	MORF4L2 KIAA0026 MRGX	NLEPALPGR	0.91321	-0.82925	0	0	0	0	0	0	0	0	0	0	0	0	0	0	0	0	0	8.82769	0	0	0	0	0	0	0	0	0	0	0	0	0	0	0	0	0	0	0	0	0	0	0	0	0
Q15020	SART3_HUMAN	Squamous cell carcinoma antigen recognized by T-cells 3 (SART-3) (Tat-interacting protein of 110 kDa) (Tip110) (p110 nuclear RNA-binding protein)	SART3 KIAA0156 TIP110	GKGRTQLSLLPR	0.95313	-1.7184	0	0	0	0	0	0	0	0	0	0	0	0	0	0	0	14.3693	0	0	0	0	0	0	0	0	0	0	0	0	0	0	0	0	0	0	0	0	0	0	0	0	0	0	0
Q15024	EXOS7_HUMAN	Exosome complex component RRP42 (Exosome component 7) (Ribosomal RNA-processing protein 42) (p8)	EXOSC7 KIAA0116 RRP42	GGDDLGTEIANTLYRIFNNK	0.93072	-1.1172	0	13.0239	0	12.7311	12.7202	0	0	0	0	0	0	11.7679	13.8539	0	0	0	0	0	10.9881	0	0	0	11.3862	0	0	0	9.21524	0	0	0	0	0	0	0	0	0	0	0	0	0	0	0	0
Q15025	TNIP1_HUMAN	TNFAIP3-interacting protein 1 (A20-binding inhibitor of NF-kappa-B activation 1) (ABIN-1) (HIV-1 Nef-interacting protein) (Nef-associated factor 1) (Naf1) (Nip40-1) (Virion-associated nuclear shuttling protein) (VAN) (hVAN)	TNIP1 KIAA0113 NAF1	IFEEDFQR	0.76641	-0.40248	0	0	0	0	0	0	0	0	0	0	0	0	0	0	0	0	0	0	0	0	0	0	0	0	0	0	0	0	0	0	0	0	0	0	0	0	0	0	0	0	0	0	0
Q15029	U5S1_HUMAN	116 kDa U5 small nuclear ribonucleoprotein component (Elongation factor Tu GTP-binding domain-containing protein 2) (SNU114 homolog) (hSNU114) (U5 snRNP-specific protein, 116 kDa) (U5-116 kDa)	EFTUD2 KIAA0031 SNRP116	EGPLCDELIR	0.95037	-1.5468	0	0	0	0	0	0	0	0	0	0	0	0	0	0	0	0	0	0	0	0	0	0	0	0	0	0	0	0	0	0	0	0	0	0	0	0	0	12.0469	0	0	0	0	0
Q15031	SYLM_HUMAN	Leucine--tRNA ligase, mitochondrial (EC 6.1.1.4) (Leucyl-tRNA synthetase) (LeuRS)	LARS2 KIAA0028	LEVTWEK	0.95102	-2.3094	0	0	0	0	0	0	0	0	0	0	0	0	0	0	0	0	0	0	0	0	0	0	0	0	0	0	0	0	0	0	0	0	0	0	0	0	0	0	0	0	0	8.96639	0
Q15046	SYK_HUMAN	Lysine--tRNA ligase (EC 2.7.7.-) (EC 6.1.1.6) (Lysyl-tRNA synthetase) (LysRS)	KARS1 KARS KIAA0070	QKELSEK	0.095238	-0.072766	0	0	0	0	0	0	0	0	0	0	0	0	0	0	0	0	0	0	0	0	0	0	0	0	0	0	0	0	0	0	0	0	0	0	0	0	0	0	0	0	0	13.3887	0
Q15049	MLC1_HUMAN	Membrane protein MLC1	MLC1 KIAA0027 WKL1	SSEEDCK	0.8907	-0.80052	0	0	0	0	0	0	0	0	0	0	0	0	0	0	0	0	0	0	0	0	0	0	0	0	0	0	0	0	0	0	0	0	0	0	0	0	0	0	0	0	0	9.33818	0
Q15058	KIF14_HUMAN	Kinesin-like protein KIF14	KIF14 KIAA0042	CSTAHTNGDR	0.94248	-1.3901	0	0	0	0	0	0	0	0	0	0	0	0	0	0	0	0	0	0	0	0	0	0	0	0	0	0	0	0	0	0	0	0	0	0	0	0	0	0	0	0	0	0	0
Q15061	WDR43_HUMAN	WD repeat-containing protein 43 (U3 small nucleolar RNA-associated protein 5 homolog)	WDR43 KIAA0007 UTP5	GATSPGQK	0.75681	-0.39988	0	0	0	0	0	0	0	0	0	0	0	0	0	0	0	0	0	0	0	0	0	0	0	0	0	0	0	0	0	0	0	0	0	0	0	0	0	0	0	0	0	0	9.49673
Q15063	POSTN_HUMAN	Periostin (PN) (Osteoblast-specific factor 2) (OSF-2)	POSTN OSF2	IITGPEIK	0.95322	-3.2312	0	0	0	0	15.4136	0	0	0	0	0	0	0	0	0	0	0	0	0	0	0	0	0	0	0	0	0	0	0	0	0	0	0	0	0	0	0	0	0	0	0	0	0	0
Q15075	EEA1_HUMAN	Early endosome antigen 1 (Endosome-associated protein p162) (Zinc finger FYVE domain-containing protein 2)	EEA1 ZFYVE2	RNQQILK	0.93619	-1.2366	0	0	0	0	0	0	0	0	0	9.55263	0	0	0	0	0	0	12.3382	0	0	0	0	0	0	0	0	0	0	0	0	0	0	0	0	0	0	0	0	0	0	0	0	0	0
Q15080	NCF4_HUMAN	Neutrophil cytosol factor 4 (NCF-4) (Neutrophil NADPH oxidase factor 4) (SH3 and PX domain-containing protein 4) (p40-phox) (p40phox)	NCF4 SH3PXD4	SVSPQGNSVDR	0.89884	-0.68604	0	0	0	0	0	0	0	0	0	0	0	0	0	0	0	0	0	0	0	0	0	0	0	0	0	0	0	0	0	0	0	0	0	0	0	0	0	0	0	0	0	0	0
Q15124	PGM5_HUMAN	Phosphoglucomutase-like protein 5 (Aciculin) (Phosphoglucomutase-related protein) (PGM-RP)	PGM5 PGMRP	CNLCGEESFGTGSDHLR	0.9418	-1.4182	0	0	0	0	0	0	0	0	0	0	0	0	0	0	0	0	0	0	0	0	0	0	0	0	0	0	0	0	0	0	0	0	0	0	0	0	0	0	0	0	0	11.351	0
Q15149	PLEC_HUMAN	Plectin (PCN) (PLTN) (Hemidesmosomal protein 1) (HD1) (Plectin-1)	PLEC PLEC1	CDNFTSSWRDGR	0.95862	-9.4082	0	0	0	0	0	0	0	11.1178	10.0518	0	0	0	0	0	0	0	0	13.9248	0	0	0	0	0	0	0	0	0	0	0	0	0	0	0	0	0	0	0	9.10724	0	0	0	0	0
Q15198	PGFRL_HUMAN	Platelet-derived growth factor receptor-like protein (PDGFR-like protein) (PDGF receptor beta-like tumor suppressor)	PDGFRL PRLTS	QAVVPCRVTVLSAK	0.95167	-2.2376	0	0	0	0	0	0	0	0	0	0	0	0	0	0	0	0	0	0	0	0	0	0	0	0	0	0	0	0	0	0	0	0	0	0	0	0	0	0	0	0	0	0	0
Q15287	RNPS1_HUMAN	RNA-binding protein with serine-rich domain 1 (SR-related protein LDC2)	RNPS1 LDC2	MHPHLSK	0.80556	-0.41587	0	0	0	0	0	0	0	0	0	0	0	0	0	0	0	0	0	0	0	0	0	0	0	0	0	10.7516	0	0	0	0	0	0	0	0	0	0	0	0	0	0	0	0	0
Q15306	IRF4_HUMAN	Interferon regulatory factor 4 (IRF-4) (Lymphocyte-specific interferon regulatory factor) (LSIRF) (Multiple myeloma oncogene 1) (NF-EM5)	IRF4 MUM1	HAGKQDYNREEDAALFK	0.65625	-0.20691	0	0	0	0	0	0	0	0	0	0	0	0	0	0	9.69773	9.91265	0	9.68414	0	0	0	0	0	0	0	0	0	0	0	0	0	0	0	0	0	0	0	0	0	0	0	0	0
Q15323	K1H1_HUMAN	Keratin, type I cuticular Ha1 (Hair keratin, type I Ha1) (Keratin-31) (K31)	KRT31 HHA1 HKA1 KRTHA1	CGPCNSFVR	0.91485	-0.82925	0	0	0	0	0	0	0	0	0	0	0	0	0	0	0	0	0	0	0	0	0	0	0	0	0	0	0	0	0	0	0	0	0	0	0	0	0	0	0	0	0	0	0
Q15326	ZMY11_HUMAN	Zinc finger MYND domain-containing protein 11 (Adenovirus 5 E1A-binding protein) (Bone morphogenetic protein receptor-associated molecule 1) (Protein BS69)	ZMYND11 BRAM1 BS69	VHGMHPK	0.88725	-0.78779	0	0	0	0	0	0	0	0	0	0	0	10.161	0	0	0	0	0	13.0619	0	0	0	0	0	0	11.7439	0	0	0	0	0	0	0	0	0	0	0	0	0	0	0	0	0	0
Q15349	KS6A2_HUMAN	Ribosomal protein S6 kinase alpha-2 (S6K-alpha-2) (EC 2.7.11.1) (90 kDa ribosomal protein S6 kinase 2) (p90-RSK 2) (p90RSK2) (MAP kinase-activated protein kinase 1c) (MAPK-activated protein kinase 1c) (MAPKAP kinase 1c) (MAPKAPK-1c) (Ribosomal S6 kinase 3) (RSK-3) (pp90RSK3)	RPS6KA2 MAPKAPK1C RSK3	FFSVYLRRK	0.9501	-2.537	0	9.60666	0	0	0	0	0	8.85534	0	0	0	0	0	0	0	0	0	0	0	0	0	0	0	0	0	0	0	0	0	0	0	0	0	0	0	0	0	0	0	0	0	0	0
Q15361	TTF1_HUMAN	Transcription termination factor 1 (TTF-1) (RNA polymerase I termination factor) (Transcription termination factor I) (TTF-I)	TTF1	MFDVNNYKGR	0.95029	-1.5967	0	0	0	0	0	0	0	0	0	0	0	0	0	0	0	0	0	0	0	0	0	0	0	0	0	0	0	0	0	0	0	0	0	0	0	0	0	0	0	0	0	13.3641	0
Q15398	DLGP5_HUMAN	Disks large-associated protein 5 (DAP-5) (Discs large homolog 7) (Disks large-associated protein DLG7) (Hepatoma up-regulated protein) (HURP)	DLGAP5 DLG7 KIAA0008	VVSGIASKPK	0.89488	-0.71896	0	0	0	0	0	0	0	0	0	0	0	0	0	0	0	0	0	0	0	0	0	0	0	0	0	0	0	0	0	0	0	0	0	0	0	0	0	0	0	0	0	0	0
Q15413	RYR3_HUMAN	Ryanodine receptor 3 (RYR-3) (RyR3) (Brain ryanodine receptor-calcium release channel) (Brain-type ryanodine receptor) (Type 3 ryanodine receptor)	RYR3 HBRR	FFDMFLK	0.95542	-1.7688	0	0	0	0	0	0	0	0	0	0	0	0	0	0	0	8.80358	0	0	0	0	0	0	0	0	0	0	0	0	0	0	0	0	0	0	0	0	0	0	0	0	0	0	0
Q15527	SURF2_HUMAN	Surfeit locus protein 2 (Surf-2)	SURF2	RETTVYR	0.93124	-1.1462	0	0	0	0	0	0	0	0	0	0	0	0	0	0	0	0	0	10.1346	0	0	0	0	0	0	0	0	0	0	0	0	0	0	0	0	0	0	0	0	0	0	0	0	0
Q15582	BGH3_HUMAN	Transforming growth factor-beta-induced protein ig-h3 (Beta ig-h3) (Kerato-epithelin) (RGD-containing collagen-associated protein) (RGD-CAP)	TGFBI BIGH3	IPSETLNR	0.95548	-1.6634	0	0	0	0	0	0	0	0	0	0	0	0	0	0	0	0	0	0	0	0	0	0	0	0	0	0	0	0	0	0	0	0	0	0	0	0	0	0	0	9.75837	0	0	0
Q155Q3	DIXC1_HUMAN	Dixin (Coiled-coil protein DIX1) (Coiled-coil-DIX1) (DIX domain-containing protein 1)	DIXDC1 CCD1 KIAA1735	LLQQHQAK	0.90726	-0.82718	0	0	0	0	0	0	0	0	0	11.0981	0	0	0	0	0	0	0	0	0	0	0	0	0	0	0	0	0	0	0	0	0	0	0	0	0	0	0	0	0	0	0	0	0
Q15615	OR4D1_HUMAN	Olfactory receptor 4D1 (Olfactory receptor 4D3) (Olfactory receptor TPCR16)	OR4D1 OR4D3	CLVICRE	0.84753	-0.50194	0	0	0	0	0	0	0	0	0	0	0	0	10.9021	0	0	9.94664	10.2253	0	0	8.37903	0	0	0	0	8.74789	0	9.06915	0	0	0	0	0	0	0	0	0	8.2563	0	0	13.9136	0	13.603	11.0931
Q15645	PCH2_HUMAN	Pachytene checkpoint protein 2 homolog (Human papillomavirus type 16 E1 protein-binding protein) (16E1-BP) (HPV16 E1 protein-binding protein) (Thyroid hormone receptor interactor 13) (Thyroid receptor-interacting protein 13) (TR-interacting protein 13) (TRIP-13)	TRIP13 PCH2	WFSESGK	0.80032	-0.40894	0	0	0	0	0	0	0	0	0	0	0	0	0	0	0	0	0	0	0	0	0	0	0	0	0	0	0	0	0	0	0	0	0	0	0	0	0	0	0	0	9.83994	0	0
Q15648	MED1_HUMAN	Mediator of RNA polymerase II transcription subunit 1 (Activator-recruited cofactor 205 kDa component) (ARC205) (Mediator complex subunit 1) (Peroxisome proliferator-activated receptor-binding protein) (PBP) (PPAR-binding protein) (Thyroid hormone receptor-associated protein complex 220 kDa component) (Trap220) (Thyroid receptor-interacting protein 2) (TR-interacting protein 2) (TRIP-2) (Vitamin …	MED1 ARC205 CRSP1 CRSP200 DRIP205 DRIP230 PBP PPARBP PPARGBP RB18A TRAP220 TRIP2	LVRQVMEK	0.94362	-1.4542	0	0	0	0	0	0	0	0	0	0	0	0	0	0	0	0	0	0	0	0	0	0	0	0	0	0	0	0	0	0	0	0	0	0	0	0	0	0	0	0	0	0	0
Q15652	JHD2C_HUMAN	Probable JmjC domain-containing histone demethylation protein 2C (EC 1.14.11.-) (Jumonji domain-containing protein 1C) (Thyroid receptor-interacting protein 8) (TR-interacting protein 8) (TRIP-8)	JMJD1C JHDM2C KIAA1380 TRIP8	AQANSPRPAMNSQAAVPK	0.95847	-5.3752	0	0	0	0	0	0	0	9.30355	9.31818	0	0	0	0	0	0	0	0	0	0	0	0	0	0	0	0	0	0	0	0	0	0	0	0	0	0	0	0	0	0	0	0	0	0
Q15661	TRYB1_HUMAN	Tryptase alpha/beta-1 (Tryptase-1) (EC 3.4.21.59) (Tryptase I) (Tryptase alpha-1)	TPSAB1 TPS1 TPS2 TPSB1	DSCQGDSGGPLVCK	0.79905	-0.40945	0	0	0	0	0	0	0	0	0	0	0	0	0	0	0	0	0	0	0	0	0	0	0	0	0	0	0	0	0	0	0	0	0	0	0	0	0	0	0	0	0	0	0
Q15696	U2AFM_HUMAN	U2 small nuclear ribonucleoprotein auxiliary factor 35 kDa subunit-related protein 2 (CCCH type zinc finger, RNA-binding motif and serine/arginine rich protein 2) (Renal carcinoma antigen NY-REN-20) (U2(RNU2) small nuclear RNA auxiliary factor 1-like 2) (U2AF35-related protein) (URP)	ZRSR2 U2AF1-RS2 U2AF1L2 U2AF1RS2 URP	TGSSFGK	0.66791	-0.28515	0	0	0	0	0	0	0	0	0	0	0	0	0	0	0	0	0	0	0	0	0	0	0	0	0	0	0	0	0	0	0	0	0	0	0	0	0	0	0	0	0	10.3223	0
Q15746	MYLK_HUMAN	Myosin light chain kinase, smooth muscle (MLCK) (smMLCK) (EC 2.7.11.18) (Kinase-related protein) (KRP) (Telokin) [Cleaved into: Myosin light chain kinase, smooth muscle, deglutamylated form]	MYLK MLCK MLCK1 MYLK1	EPASCEDLCGGGVGADGGGSDR	0.95118	-2.7062	0	0	0	0	0	0	0	0	0	0	0	0	0	0	0	0	0	0	0	0	0	0	0	0	0	0	0	0	0	0	0	0	0	0	0	0	0	0	0	0	0	0	0
Q15751	HERC1_HUMAN	Probable E3 ubiquitin-protein ligase HERC1 (EC 2.3.2.26) (HECT domain and RCC1-like domain-containing protein 1) (HECT-type E3 ubiquitin transferase HERC1) (p532) (p619)	HERC1	EKYLAMKTK	0.9528	-2.9727	10.4075	0	10.445	0	0	0	0	0	0	0	0	10.3588	0	0	0	0	12.2014	0	0	0	0	0	0	0	0	0	0	0	0	0	0	0	0	0	0	0	0	0	0	0	0	0	0
Q15772	SPEG_HUMAN	Striated muscle preferentially expressed protein kinase (EC 2.7.11.1) (Aortic preferentially expressed protein 1) (APEG-1)	SPEG APEG1 KIAA1297	AGAPLEIPVARLGARR	0.95826	-6.0063	0	0	0	0	0	0	0	0	0	11.3111	0	0	0	8.80574	0	0	0	0	0	0	0	0	0	0	0	0	0	0	0	0	0	0	0	0	0	0	9.70316	0	0	0	0	0	11.0451
Q15811	ITSN1_HUMAN	Intersectin-1 (SH3 domain-containing protein 1A) (SH3P17)	ITSN1 ITSN SH3D1A	EQERLAQLER	0.95147	-2.2595	0	0	0	0	0	0	0	0	0	0	0	0	0	0	0	0	0	10.5703	0	0	0	0	0	0	0	0	0	0	0	0	0	0	0	0	0	0	0	0	0	0	0	0	0
Q15833	STXB2_HUMAN	Syntaxin-binding protein 2 (Protein unc-18 homolog 2) (Unc18-2) (Protein unc-18 homolog B) (Unc-18B)	STXBP2 UNC18B	FGHWHKNK	0.95401	-3.0938	0	0	0	0	0	0	0	0	0	0	0	0	0	0	0	0	0	0	0	0	0	0	0	0	0	0	0	0	0	0	0	0	0	0	0	0	0	0	0	0	0	0	0
Q15842	KCNJ8_HUMAN	ATP-sensitive inward rectifier potassium channel 8 (Inward rectifier K(+) channel Kir6.1) (Potassium channel, inwardly rectifying subfamily J member 8) (uKATP-1)	KCNJ8	DRLPKAR	0.88798	-0.76886	0	0	0	0	0	0	0	0	0	0	0	0	0	0	0	0	0	0	0	0	0	0	0	0	0	11.6148	0	0	0	0	0	0	0	0	0	0	0	0	0	0	0	0	0
Q15878	CAC1E_HUMAN	Voltage-dependent R-type calcium channel subunit alpha-1E (Brain calcium channel II) (BII) (Calcium channel, L type, alpha-1 polypeptide, isoform 6) (Voltage-gated calcium channel subunit alpha Cav2.3)	CACNA1E CACH6 CACNL1A6	DEQEEEEAFNQK	0.91565	-0.83537	0	0	0	0	0	0	0	0	0	0	0	0	0	0	0	0	0	0	0	0	0	0	0	0	0	0	0	0	0	0	0	0	0	0	0	0	0	0	0	10.9511	0	0	0
Q16352	AINX_HUMAN	Alpha-internexin (Alpha-Inx) (66 kDa neurofilament protein) (NF-66) (Neurofilament-66) (Neurofilament 5)	INA NEF5	CEEESRGR	0.94993	-2.2861	0	0	0	0	0	0	0	0	0	0	0	0	0	0	0	0	0	0	0	0	0	0	0	0	0	0	0	0	0	0	0	0	0	0	0	0	0	0	0	0	9.80591	0	0
Q16512	PKN1_HUMAN	Serine/threonine-protein kinase N1 (EC 2.7.11.13) (Protease-activated kinase 1) (PAK-1) (Protein kinase C-like 1) (Protein kinase C-like PKN) (Protein kinase PKN-alpha) (Protein-kinase C-related kinase 1) (Serine-threonine protein kinase N)	PKN1 PAK1 PKN PRK1 PRKCL1	LLLTAQQMLQDSK	0.88911	-0.77682	0	0	0	0	0	0	0	0	0	0	0	0	0	0	0	0	0	0	0	0	0	0	0	0	0	0	0	0	0	0	0	0	0	0	0	0	0	0	0	0	0	0	0
Q16513	PKN2_HUMAN	Serine/threonine-protein kinase N2 (EC 2.7.11.13) (PKN gamma) (Protein kinase C-like 2) (Protein-kinase C-related kinase 2)	PKN2 PRK2 PRKCL2	LIDWSALMDKK	0.92818	-1.0936	0	0	0	0	0	0	0	0	0	0	0	0	0	0	0	0	0	0	0	0	0	0	0	0	0	0	0	0	0	0	0	0	0	0	0	0	0	0	0	0	0	0	0
Q16548	B2LA1_HUMAN	Bcl-2-related protein A1 (Bcl-2-like protein 5) (Bcl2-L-5) (Hemopoietic-specific early response protein) (Protein BFL-1) (Protein GRS)	BCL2A1 BCL2L5 BFL1 GRS HBPA1	LAQDYLQCVLQIPQPGSGPSK	0.70748	-0.32739	0	0	0	0	0	0	0	10.6078	0	0	0	0	0	0	0	0	0	0	0	0	0	0	0	0	0	0	0	0	0	0	0	0	0	0	0	0	0	0	0	0	0	0	0
Q16666	IF16_HUMAN	Gamma-interferon-inducible protein 16 (Ifi-16) (Interferon-inducible myeloid differentiation transcriptional activator)	IFI16 IFNGIP1	VKVFNIDLK	0.95358	-1.6038	0	0	0	0	0	0	0	0	0	0	0	0	0	0	0	0	0	0	0	0	0	0	0	0	0	0	0	0	0	0	9.23213	0	0	0	0	0	0	0	0	0	0	0	0
Q16678	CP1B1_HUMAN	Cytochrome P450 1B1 (EC 1.14.14.1) (CYPIB1) (Hydroperoxy icosatetraenoate dehydratase) (EC 4.2.1.152)	CYP1B1	SMAFGHYSEHWK	0.73753	-0.38694	0	0	0	0	0	0	0	0	0	0	0	0	0	0	0	9.40028	9.32495	0	0	0	0	0	0	0	0	0	0	0	0	0	0	0	0	0	0	0	0	0	0	14.6039	13.3735	13.8393	9.39176
Q16720	AT2B3_HUMAN	Plasma membrane calcium-transporting ATPase 3 (PMCA3) (EC 7.2.2.10) (Plasma membrane calcium ATPase isoform 3) (Plasma membrane calcium pump isoform 3)	ATP2B3	GAEALQK	0.94955	-2.3609	0	0	0	0	0	0	0	0	0	0	0	0	0	0	0	0	13.1064	0	0	0	0	0	0	0	0	0	0	0	0	0	0	0	0	0	0	0	0	0	0	0	0	0	0
Q16739	CEGT_HUMAN	Ceramide glucosyltransferase (EC 2.4.1.80) (GLCT-1) (Glucosylceramide synthase) (GCS) (Glycosylceramide synthase) (UDP-glucose ceramide glucosyltransferase) (UDP-glucose:N-acylsphingosine D-glucosyltransferase)	UGCG	ATDKQPYSK	0.93988	-1.3052	0	0	0	0	0	0	0	0	0	0	0	0	0	0	0	0	0	0	0	0	0	0	0	0	0	0	0	0	0	0	0	0	0	0	0	0	0	0	0	12.3077	0	0	10.0094
Q16787	LAMA3_HUMAN	Laminin subunit alpha-3 (Epiligrin 170 kDa subunit) (E170) (Epiligrin subunit alpha) (Kalinin subunit alpha) (Laminin-5 subunit alpha) (Laminin-6 subunit alpha) (Laminin-7 subunit alpha) (Nicein subunit alpha)	LAMA3 LAMNA	SKEKCNDGK	0.88673	-0.80796	0	0	0	0	0	0	9.95793	9.94295	9.91403	0	0	0	0	0	0	0	0	0	0	0	0	0	0	0	0	0	0	0	0	0	0	0	0	0	0	0	0	0	0	0	0	0	0
Q16821	PPR3A_HUMAN	Protein phosphatase 1 regulatory subunit 3A (Protein phosphatase 1 glycogen-associated regulatory subunit) (Protein phosphatase type-1 glycogen targeting subunit) (RG1)	PPP1R3A PP1G	EETMSMYNPR	0.95537	-1.8884	0	0	0	0	0	0	0	0	0	0	0	0	0	0	0	0	0	0	0	0	0	0	0	0	0	0	0	0	0	0	0	0	0	0	0	0	0	0	0	0	0	0	0
Q16850	CP51A_HUMAN	Lanosterol 14-alpha demethylase (LDM) (EC 1.14.14.154) (CYPLI) (Cytochrome P450 51A1) (Cytochrome P450-14DM) (Cytochrome P45014DM) (Cytochrome P450LI) (Sterol 14-alpha demethylase)	CYP51A1 CYP51	DRAHREIK	0.73995	-0.37174	0	0	0	0	0	0	0	0	0	0	0	0	0	0	0	9.78919	0	0	0	8.59869	0	9.00703	9.16179	0	0	0	0	0	0	0	0	0	0	0	0	0	0	0	0	0	0	0	0
Q16875	F263_HUMAN	6-phosphofructo-2-kinase/fructose-2,6-bisphosphatase 3 (6PF-2-K/Fru-2,6-P2ase 3) (PFK/FBPase 3) (6PF-2-K/Fru-2,6-P2ase brain/placenta-type isozyme) (Renal carcinoma antigen NY-REN-56) (iPFK-2) [Includes: 6-phosphofructo-2-kinase (EC 2.7.1.105); Fructose-2,6-bisphosphatase (EC 3.1.3.46)]	PFKFB3	ISSPDYK	0.95431	-1.7594	0	0	0	0	0	0	0	0	0	0	0	0	0	0	0	0	0	0	0	0	0	0	0	0	0	0	0	0	0	0	0	0	0	0	0	0	0	0	0	0	0	0	10.736
Q16880	CGT_HUMAN	2-hydroxyacylsphingosine 1-beta-galactosyltransferase (EC 2.4.1.47) (Ceramide UDP-galactosyltransferase) (Cerebroside synthase) (UDP-galactose-ceramide galactosyltransferase)	UGT8 CGT UGT4	AQKLSEIHK	0.95019	-2.4899	11.5349	11.6418	11.4736	0	0	0	0	0	0	9.95431	9.88416	9.90387	0	0	0	0	9.96457	0	0	0	0	0	0	0	0	9.21437	9.23587	0	0	0	0	0	0	0	0	0	0	0	0	0	0	0	0
Q16891	MIC60_HUMAN	MICOS complex subunit MIC60 (Cell proliferation-inducing gene 4/52 protein) (Mitochondrial inner membrane protein) (Mitofilin) (p87/89)	IMMT HMP MIC60 MINOS2 PIG4 PIG52	QPASQLQK	0.91512	-0.83189	0	0	0	0	0	0	0	0	0	0	0	0	0	0	0	0	0	0	0	0	0	0	0	0	0	0	0	0	0	0	0	0	0	0	0	0	0	0	0	0	0	0	0
Q17RG1	KCD19_HUMAN	BTB/POZ domain-containing protein KCTD19 (Potassium channel tetramerization domain-containing protein 19)	KCTD19	IESTLDGSR	0.74054	-0.37025	0	0	0	0	0	0	0	0	0	0	0	0	0	0	0	0	0	0	0	0	0	0	0	0	0	0	0	0	0	0	0	0	0	0	0	0	0	0	0	0	0	0	0
Q17RP2	TIGD6_HUMAN	Tigger transposable element-derived protein 6	TIGD6	ANKGNKK	0.95543	-1.6809	0	0	0	0	0	0	0	0	0	0	0	0	0	0	0	0	0	0	0	0	0	0	0	0	0	0	0	0	0	0	0	0	0	0	0	0	8.98635	0	0	0	0	0	12.0958
Q17RQ9	NKPD1_HUMAN	NTPase KAP family P-loop domain-containing protein 1	NKPD1	LSWALQCLEDR	0.89029	-0.80884	0	0	0	0	0	0	0	9.48426	0	0	0	0	0	0	0	0	0	0	0	0	0	0	0	0	0	0	0	0	0	0	0	0	0	0	0	0	0	0	0	0	0	0	0
Q17RS7	GEN_HUMAN	Flap endonuclease GEN homolog 1 (EC 3.1.-.-)	GEN1	YTTQRMK	0.94977	-1.5623	0	0	0	0	0	0	0	0	0	9.14586	0	0	0	0	0	0	0	0	0	0	0	0	0	0	0	0	0	0	0	0	0	0	0	0	0	0	0	0	0	0	0	0	0
Q24JP5	T132A_HUMAN	Transmembrane protein 132A (HSPA5-binding protein 1)	TMEM132A HSPA5BP1 KIAA1583	DPEELRNYMER	0.93909	-1.3302	0	0	0	0	0	0	0	0	0	0	0	0	0	0	0	0	0	0	0	0	0	0	0	0	0	0	0	0	0	0	0	0	0	0	0	0	0	0	0	0	0	11.831	0
Q29983	MICA_HUMAN	MHC class I polypeptide-related sequence A (MIC-A)	MICA PERB11.1	TWDRETR	0.93872	-1.3335	0	0	0	0	0	0	0	0	0	0	0	0	0	0	9.18073	0	0	8.77742	0	0	0	0	0	0	0	0	0	0	0	0	0	0	0	0	0	0	0	0	0	0	0	0	0
Q2KJY2	KI26B_HUMAN	Kinesin-like protein KIF26B	KIF26B	ILEHRQQR	0.95814	-5.1283	0	0	0	0	0	0	0	0	0	0	0	0	0	0	0	0	0	0	0	0	0	0	0	0	0	0	0	0	0	0	0	0	0	0	0	0	0	0	0	0	0	9.26195	0
Q2M296	MTHSD_HUMAN	Methenyltetrahydrofolate synthase domain-containing protein	MTHFSD	ELGSVPLR	0.888	-0.80535	0	0	0	0	0	0	0	0	0	0	0	0	0	0	0	0	0	0	0	0	0	0	0	0	0	0	0	0	0	0	0	0	0	0	0	0	0	0	0	0	0	0	0
Q2M329	CCD96_HUMAN	Coiled-coil domain-containing protein 96	CCDC96	VEGEEEDKEETQR	0.94212	-1.4874	0	0	0	0	0	0	0	0	0	0	0	0	0	0	0	0	0	0	0	0	0	0	0	0	0	0	0	0	0	0	0	0	0	0	0	0	0	0	0	0	0	0	0
Q2M3D2	EX3L2_HUMAN	Exocyst complex component 3-like protein 2 (HBV X-transactivated gene 7 protein) (HBV XAg-transactivated protein 7)	EXOC3L2 XTP7	EDAAQLQRLFRR	0.6679	-0.28652	0	0	0	0	0	0	0	0	0	0	0	0	0	0	0	0	0	0	0	0	0	0	0	0	0	0	0	0	0	0	0	0	0	0	0	0	0	0	0	8.70757	0	0	0
Q2NL82	TSR1_HUMAN	Pre-rRNA-processing protein TSR1 homolog	TSR1 KIAA1401	WGRRGHIK	0.88982	-0.8084	11.7565	0	0	0	0	0	0	0	0	0	0	0	0	0	0	0	11.0181	0	0	0	0	0	0	0	0	0	0	0	0	0	0	0	0	0	0	0	0	0	0	0	0	0	0
Q2TAA8	TXIP1_HUMAN	Translin-associated factor X-interacting protein 1 (Trax-interacting protein 1)	TSNAXIP1 TXI1	TYKPLLSSIK	0.89273	-0.80946	11.4333	0	0	0	0	0	0	0	0	0	0	0	0	0	0	0	0	0	0	0	0	0	0	0	0	0	0	0	0	0	0	0	0	0	0	0	0	0	0	0	0	0	9.33809
Q2TB90	HKDC1_HUMAN	Hexokinase HKDC1 (EC 2.7.1.1) (Hexokinase domain-containing protein 1)	HKDC1	AELEYGLK	0.91066	-1.0338	0	0	0	0	0	0	0	0	0	10.4211	0	0	13.2206	13.345	13.1652	11.5737	11.8798	12.0331	10.6497	0	11.7087	9.65971	9.55712	9.49137	10.8396	10.8224	0	10.3159	10.4675	10.2123	9.74764	9.8815	9.82852	10.09	10.1823	0	10.1415	10.5661	10.4046	15.7164	15.8751	16.0174	12.41
Q2UY09	COSA1_HUMAN	Collagen alpha-1(XXVIII) chain	COL28A1 COL28	DFVDSLSDK	0.95285	-2.2169	0	0	0	0	0	0	0	0	0	0	0	0	0	0	0	0	0	0	0	0	0	0	0	0	0	0	0	0	0	0	0	0	0	0	0	0	0	0	0	12.4974	0	0	0
Q2WGJ8	TM249_HUMAN	Cation channel sperm-associated auxiliary subunit TMEM249 (Transmembrane protein 249)	TMEM249 C8orfK29	RRLVLNHTR	0.88678	-0.80796	0	0	0	0	0	0	0	0	0	0	0	0	0	0	0	0	0	0	0	12.955	0	0	12.9463	0	0	0	0	0	0	12.7365	0	12.7204	0	0	0	0	0	0	0	0	0	12.6917	0
Q32MK0	MYLK3_HUMAN	Myosin light chain kinase 3 (EC 2.7.11.18) (Cardiac-MyBP-C-associated Ca/CaM kinase) (Cardiac-MLCK)	MYLK3 MLCK	LNMLNEK	0.89468	-0.7605	0	0	0	0	0	0	0	0	0	0	0	0	0	0	0	0	0	0	0	0	0	0	0	0	0	0	0	0	0	0	0	0	0	0	0	0	0	0	0	16.0895	0	0	13.1616
Q3C1V1	CK091_HUMAN	Uncharacterized protein C11orf91	C11orf91	RGSHSPTMSQR	0.93062	-1.1275	0	0	0	0	0	0	0	0	0	0	0	0	0	0	0	0	0	0	0	0	0	0	0	0	0	0	0	0	0	0	0	0	0	0	0	0	0	0	0	0	13.448	0	0
Q3I5F7	ACOT6_HUMAN	Acyl-coenzyme A thioesterase 6 (Acyl-CoA thioesterase 6) (EC 3.1.2.-)	ACOT6 C14orf42	GPSIALLGFSK	0.89171	-0.77304	0	0	9.51148	0	0	0	0	0	0	0	0	0	0	0	0	0	0	0	0	0	0	0	0	0	0	0	0	0	0	0	0	0	0	0	0	0	0	0	0	0	0	0	0
Q3KP31	ZN791_HUMAN	Zinc finger protein 791	ZNF791	AFIFPSFLRVHER	0.95129	-2.301	0	0	0	0	0	0	0	0	0	0	0	0	0	0	0	0	0	0	0	0	0	0	0	0	0	0	0	0	0	0	0	0	0	0	0	0	0	0	0	12.419	0	0	0
Q3LFD5	UBP41_HUMAN	Putative ubiquitin carboxyl-terminal hydrolase 41 (EC 3.4.19.12) (Deubiquitinating enzyme 41) (Ubiquitin thioesterase 41) (Ubiquitin-specific-processing protease 41)	USP41	ELSSKSK	0.93679	-1.2065	0	0	0	0	0	0	0	0	0	0	0	0	0	0	0	0	0	0	0	0	0	0	0	0	0	0	0	0	0	0	0	0	0	0	0	0	0	0	0	0	10.9661	10.8077	0
Q3MII6	TBC25_HUMAN	TBC1 domain family member 25	TBC1D25 OATL1	HHLGRVLR	0.9533	-1.6034	0	0	0	0	0	0	0	0	0	0	0	0	0	0	0	0	0	0	0	0	0	0	0	0	11.9827	0	0	0	0	0	0	0	0	0	0	0	0	0	0	0	0	0	0
Q3SXZ7	TTLL9_HUMAN	Probable tubulin polyglutamylase TTLL9 (EC 6.3.2.-) (Tubulin--tyrosine ligase-like protein 9)	TTLL9 C20orf125	ISHFRNHYELTRK	0.8465	-0.49495	0	0	0	0	0	0	0	0	0	0	0	0	0	0	0	0	0	0	0	0	0	0	0	0	0	0	0	0	0	0	0	0	0	0	0	0	0	0	0	10.8739	0	11.0566	0
Q3YBM2	T176B_HUMAN	Transmembrane protein 176B (Protein LR8)	TMEM176B LR8	AYMQMLRK	0.89687	-0.69751	0	0	0	0	0	0	0	0	0	0	0	0	0	0	0	0	0	0	0	0	0	0	0	0	0	0	0	0	0	0	0	0	0	0	0	0	0	0	0	0	0	0	0
Q3ZCN5	OTOGL_HUMAN	Otogelin-like protein	OTOGL C12orf64	AATEYAR	0.95625	-1.8103	0	0	0	0	0	0	0	0	0	0	0	0	0	0	0	0	0	0	0	0	0	0	0	0	0	0	0	0	0	0	0	0	0	0	0	0	0	0	0	0	9.84792	0	0
Q494V2	CP100_HUMAN	Cilia- and flagella-associated protein 100 (Coiled-coil domain-containing protein 37)	CFAP100 CCDC37	QLQLEDK	0	2.2172	0	0	0	0	0	0	0	0	0	0	0	0	0	0	0	0	0	0	0	0	0	0	0	0	0	0	0	0	0	0	0	0	0	0	0	0	0	0	0	10.186	10.0278	10.2662	0
Q495D7	CL036_HUMAN	Putative uncharacterized protein encoded by LINC01559	LINC01559 C12orf36	HQCQQTTCDR	0.75304	-0.39516	0	0	0	0	0	0	0	0	0	0	0	0	0	0	0	0	0	0	0	0	0	0	0	0	0	0	0	0	0	0	0	0	0	0	0	0	0	0	0	10.7687	10.5776	10.1573	0
Q495T6	MMEL1_HUMAN	Membrane metallo-endopeptidase-like 1 (EC 3.4.24.11) (Membrane metallo-endopeptidase-like 2) (NEP2(m)) (Neprilysin II) (NEPII) (Neprilysin-2) (NEP2) (NL2) [Cleaved into: Membrane metallo-endopeptidase-like 1, soluble form (Neprilysin-2 secreted) (NEP2(s))]	MMEL1 MELL1 MMEL2 NEP2	VGAQRSLRK	0.89742	-0.72879	0	0	0	0	0	0	0	0	0	0	0	0	0	0	0	0	0	0	0	0	0	0	0	0	0	0	0	0	0	0	0	0	0	0	0	0	0	0	0	0	0	11.9856	0
Q495W5	FUT11_HUMAN	Alpha-(1,3)-fucosyltransferase 11 (EC 2.4.1.-) (Fucosyltransferase XI) (Fuc-TXI) (FucT-XI) (Galactoside 3-L-fucosyltransferase 11) (Fucosyltransferase 11)	FUT11	YVRELMR	0.95023	-1.5599	0	0	0	0	0	0	0	0	0	0	0	0	0	0	0	0	0	0	0	0	0	0	0	0	0	0	0	0	0	0	0	0	0	0	0	0	0	9.34727	0	0	0	0	0
Q499Z4	ZN672_HUMAN	Zinc finger protein 672	ZNF672	LDLHLGAHRQR	0.95559	-1.6794	0	0	0	0	0	0	0	0	0	0	0	0	0	0	0	0	0	0	0	0	0	0	0	0	0	0	0	0	0	0	0	0	0	0	0	0	0	0	0	0	11.2204	0	0
Q49A33	Z876P_HUMAN	Putative zinc finger protein 876	ZNF876P	NIHTGEK	0.80402	-0.40746	0	0	0	0	0	0	0	0	0	0	0	0	0	0	0	0	0	0	0	0	0	0	0	0	0	0	0	0	0	0	0	0	0	0	0	0	0	0	0	10.346	0	0	0
Q49AJ0	F135B_HUMAN	Protein FAM135B	FAM135B C8orfK32	ALEETPK	0.89373	-0.7605	0	0	0	0	0	0	0	0	0	0	0	0	0	0	0	0	0	0	0	0	0	0	0	0	0	0	0	0	0	0	0	0	0	0	0	0	0	9.12247	9.45199	0	0	0	0
Q49AN0	CRY2_HUMAN	Cryptochrome-2	CRY2 KIAA0658	LWDLYKK	0.93103	-1.1421	0	0	0	0	0	0	0	0	0	0	0	0	0	0	0	0	0	0	0	0	0	0	0	0	0	0	0	0	0	0	0	0	0	0	0	0	0	0	0	0	0	0	0
Q49MG5	MAP9_HUMAN	Microtubule-associated protein 9 (Aster-associated protein)	MAP9 ASAP	KNVYLHEMHRIK	0.94971	-2.5451	0	0	0	0	0	0	0	0	0	0	0	0	0	0	0	0	0	0	0	0	0	0	0	0	0	0	0	0	0	0	0	0	0	0	0	0	0	0	0	0	0	0	0
Q4G0M1	ERFE_HUMAN	Erythroferrone (Complement C1q tumor necrosis factor-related protein 15) (Myonectin)	ERFE C1QTNF15 CTRP15 FAM132B	ARREPPPGNELPR	0.89326	-0.69454	0	0	0	0	0	0	0	0	0	0	0	0	0	0	0	0	0	0	0	0	0	0	0	0	0	0	0	0	0	0	0	0	0	0	0	0	0	0	0	0	0	0	0
Q4G0N8	SL9C1_HUMAN	Sodium/hydrogen exchanger 10 (Na(+)/H(+) exchanger 10) (NHE-10) (Solute carrier family 9 member 10) (Solute carrier family 9 member C1) (Sperm-specific Na(+)/H(+) exchanger) (sNHE)	SLC9C1 SLC9A10	SAASALKFDK	0.95074	-1.5831	0	0	0	0	0	0	0	0	0	0	0	0	0	0	0	0	9.2218	0	0	0	0	0	0	0	0	0	0	0	0	0	0	0	0	0	0	0	0	0	0	0	0	0	0
Q4G0S4	C27C1_HUMAN	Cytochrome P450 27C1 (EC 1.14.19.53) (All-trans retinol 3,4-desaturase)	CYP27C1	AGLRPAPER	0.95255	-2.0049	8.98467	0	0	0	0	0	0	0	0	0	0	0	0	0	0	0	8.75077	0	0	0	0	0	0	0	0	0	0	0	0	0	0	0	0	0	0	0	0	0	0	0	0	0	0
Q4G0X9	CCD40_HUMAN	Coiled-coil domain-containing protein 40	CCDC40 KIAA1640	AMELAVAR	0.94928	-2.3471	0	0	0	0	0	0	0	0	0	0	0	0	0	0	0	0	0	0	0	0	0	0	0	0	0	0	0	0	0	0	0	0	0	0	0	0	0	0	0	0	0	0	0
Q4G112	HSF5_HUMAN	Heat shock factor protein 5 (HSF 5) (Heat shock transcription factor 5) (HSTF 5)	HSF5 HSTF5	RLTSANKAK	0.89621	-0.81031	0	8.80916	0	0	0	0	0	0	0	0	0	0	0	0	0	0	0	0	0	0	0	0	0	0	0	0	0	0	0	0	0	0	0	0	0	0	0	0	0	0	0	0	0
Q4J6C6	PPCEL_HUMAN	Prolyl endopeptidase-like (EC 3.4.21.-) (Prolylendopeptidase-like)	PREPL KIAA0436	NERFYTEK	0.94213	-1.423	0	0	0	0	0	0	0	0	0	0	0	0	0	0	0	0	0	0	0	0	0	0	0	0	0	0	0	0	0	0	0	0	0	0	0	0	0	0	0	0	0	0	0
Q4KWH8	PLCH1_HUMAN	1-phosphatidylinositol 4,5-bisphosphate phosphodiesterase eta-1 (EC 3.1.4.11) (Phosphoinositide phospholipase C-eta-1) (Phospholipase C-eta-1) (PLC-eta-1) (Phospholipase C-like protein 3) (PLC-L3)	PLCH1 KIAA1069 PLCL3	AKEKQEANK	0.95385	-1.725	0	0	0	0	0	0	0	0	15.1049	0	0	0	0	0	0	0	0	0	0	0	0	0	0	0	0	0	0	0	0	0	0	0	0	0	0	0	0	0	0	0	0	0	0
Q4LDE5	SVEP1_HUMAN	Sushi, von Willebrand factor type A, EGF and pentraxin domain-containing protein 1 (CCP module-containing protein 22) (Polydom) (Selectin-like osteoblast-derived protein) (SEL-OB) (Serologically defined breast cancer antigen NY-BR-38)	SVEP1 C9orf13 CCP22 SELOB	GGGTYTK	0.66543	-0.28515	0	0	0	0	0	0	0	0	0	0	0	0	0	0	0	0	0	0	0	0	0	0	0	0	0	0	0	0	0	0	0	0	0	0	0	0	0	0	0	0	0	0	0
Q4LE39	ARI4B_HUMAN	AT-rich interactive domain-containing protein 4B (ARID domain-containing protein 4B) (180 kDa Sin3-associated polypeptide) (Sin3-associated polypeptide p180) (Breast cancer-associated antigen BRCAA1) (Histone deacetylase complex subunit SAP180) (Retinoblastoma-binding protein 1-like 1)	ARID4B BRCAA1 RBBP1L1 RBP1L1 SAP180	ATVVNNK	0.9546	-3.4637	0	11.9958	0	0	0	0	0	0	0	0	0	0	0	0	0	0	0	0	0	0	0	0	0	0	0	0	0	0	0	0	0	0	0	0	0	0	0	0	0	0	0	0	0
Q4V328	GRAP1_HUMAN	GRIP1-associated protein 1 (GRASP-1) [Cleaved into: GRASP-1 C-terminal chain (30kDa C-terminus form)]	GRIPAP1 KIAA1167	LHSQEEDFR	0.90651	-0.82689	0	0	0	0	0	0	0	0	0	0	0	0	0	0	0	0	0	0	0	0	0	0	0	0	0	0	0	0	0	0	0	0	0	0	0	0	0	0	0	0	0	10.0174	0
Q4VCS5	AMOT_HUMAN	Angiomotin	AMOT KIAA1071	LERELESLRIQQR	0.93877	-1.2726	0	0	0	0	0	0	0	0	0	0	0	0	0	0	0	0	0	0	0	0	0	0	0	0	0	0	0	0	0	0	0	0	0	0	0	0	0	0	0	0	0	9.78602	0
Q4VX76	SYTL3_HUMAN	Synaptotagmin-like protein 3 (Exophilin-6)	SYTL3 SLP3	GAVCRGCSHR	0.95174	-1.542	0	0	0	0	0	0	0	0	0	0	0	0	0	0	0	0	0	0	0	0	9.91232	0	9.32517	0	0	0	0	0	0	0	0	0	0	0	0	0	0	10.0147	9.91196	0	15.4338	0	0
Q502W7	CCD38_HUMAN	Coiled-coil domain-containing protein 38	CCDC38	REKVIQDK	0.89078	-0.80848	0	11.4836	0	0	0	0	0	0	0	0	0	0	0	0	0	0	0	10.0951	0	0	0	0	0	0	0	0	0	0	0	0	0	0	0	0	0	0	0	0	0	0	0	0	0
Q504T8	MIDN_HUMAN	Midnolin (Midbrain nucleolar protein)	MIDN	GPYHWSPSRKAGR	0.95654	-1.8057	0	0	0	0	0	0	0	0	15.8325	0	0	0	0	0	0	0	0	0	0	0	0	0	0	0	0	0	0	0	0	0	0	0	0	0	0	0	0	0	0	0	0	0	0
Q53FA7	QORX_HUMAN	Quinone oxidoreductase PIG3 (EC 1.6.5.5) (NADPH:quinone reductase PIG3) (Tumor protein p53-inducible protein 3) (Protein PIG3) (p53-induced gene 3 protein)	TP53I3 PIG3	IVLELPQ	0.89019	-0.80052	0	0	0	0	0	0	0	0	0	0	0	0	0	0	0	0	0	0	0	0	0	0	0	0	14.1489	0	12.2188	0	0	0	0	0	0	0	0	0	0	0	0	0	0	0	0
Q53FD0	ZC21C_HUMAN	Zinc finger C2HC domain-containing protein 1C	ZC2HC1C C14orf140 FAM164C	DPVSEPSVEK	0.89955	-0.71248	0	0	0	0	0	0	0	0	0	0	0	0	0	0	0	0	0	0	0	0	0	0	0	0	0	0	0	0	0	0	0	0	0	0	0	0	0	0	0	0	11.6753	0	0
Q53H54	TYW2_HUMAN	tRNA wybutosine-synthesizing protein 2 homolog (tRNA-yW-synthesizing protein 2) (EC 2.5.1.114) (tRNA(Phe) (4-demethylwyosine(37)-C(7)) aminocarboxypropyltransferase)	TRMT12 TRM12 TYW2	LSNIADR	0.9092	-0.82415	0	0	0	0	0	0	0	0	0	0	0	0	0	0	0	0	0	0	0	0	0	0	0	0	0	0	0	0	0	0	0	0	0	0	0	0	0	0	0	9.47192	0	0	0
Q53QZ3	RHG15_HUMAN	Rho GTPase-activating protein 15 (ArhGAP15) (Rho-type GTPase-activating protein 15)	ARHGAP15 BM-024 BM-030 BM-046	RGLDVDGIYR	0.93341	-1.1675	0	0	0	0	0	0	0	0	0	0	0	0	0	0	0	0	0	0	0	0	0	0	0	0	0	0	0	0	0	0	0	0	0	0	0	0	0	0	0	0	0	0	0
Q53T94	TAF1B_HUMAN	TATA box-binding protein-associated factor RNA polymerase I subunit B (RNA polymerase I-specific TBP-associated factor 63 kDa) (TAFI63) (TATA box-binding protein-associated factor 1B) (TBP-associated factor 1B) (Transcription initiation factor SL1/TIF-IB subunit B)	TAF1B	KKNNTEK	0.89218	-0.76255	0	0	0	0	0	0	0	0	0	0	0	0	0	0	9.51191	0	0	9.33398	0	0	0	0	0	0	0	0	0	0	0	0	0	0	0	0	0	0	0	0	0	0	0	0	0
Q53TN4	CYBR1_HUMAN	Plasma membrane ascorbate-dependent reductase CYBRD1 (EC 7.2.1.3) (Cytochrome b reductase 1) (Duodenal cytochrome b) (Ferric-chelate reductase 3)	CYBRD1 DCYTB FRRS3	LPWTWKCSK	0.94333	-1.4704	0	0	0	0	0	0	0	0	0	0	0	0	0	0	0	0	0	0	0	0	0	0	0	0	0	0	0	0	0	0	0	0	0	0	0	0	0	0	0	0	0	0	0
Q562F6	SGO2_HUMAN	Shugoshin 2 (Shugoshin-2) (Shugoshin-like 2) (Tripin)	SGO2 SGOL2	DNENQCDYR	0.95177	-2.0922	0	0	0	0	0	0	0	0	0	0	0	0	0	0	0	0	0	0	0	0	0	0	0	0	0	0	0	0	0	0	0	0	0	0	0	0	0	0	0	0	0	14.4743	0
Q562R1	ACTBL_HUMAN	Beta-actin-like protein 2 (Kappa-actin)	ACTBL2	DLTDYLMK	0	1.2843	0	0	0	0	0	0	0	0	0	0	0	0	0	0	0	0	0	0	0	0	0	0	0	0	0	0	0	0	0	0	0	0	0	0	0	0	0	0	0	0	9.50088	9.35641	0
Q587J7	TDR12_HUMAN	Putative ATP-dependent RNA helicase TDRD12 (EC 3.6.4.13) (ES cell-associated transcript 8 protein) (Tudor domain-containing protein 12)	TDRD12 ECAT8	SAPSFNK	0.77658	-0.40444	0	0	0	0	0	0	0	0	0	0	0	0	0	0	0	0	0	0	0	0	0	0	0	0	0	0	0	0	0	0	0	0	0	0	0	0	0	0	0	11.8952	0	0	0
Q58F21	BRDT_HUMAN	Bromodomain testis-specific protein (Cancer/testis antigen 9) (CT9) (RING3-like protein)	BRDT	LWLLKDR	0.95172	-2.4641	0	0	0	0	0	0	0	0	0	0	0	0	0	0	0	0	0	0	0	0	0	0	0	0	0	0	0	0	0	0	0	0	0	0	0	0	0	0	0	0	0	0	9.51347
Q58WW2	DCAF6_HUMAN	DDB1- and CUL4-associated factor 6 (Androgen receptor complex-associated protein) (ARCAP) (IQ motif and WD repeat-containing protein 1) (Nuclear receptor interaction protein) (NRIP)	DCAF6 IQWD1 MSTP055	AGPGDRR	0.9524	-2.8478	9.63824	0	0	0	0	0	0	0	0	0	0	0	0	0	0	0	0	0	0	0	0	0	0	0	0	10.4127	0	0	0	9.6656	0	0	0	0	0	0	0	0	0	0	0	0	0
Q5BKT4	AG10A_HUMAN	Dol-P-Glc:Glc(2)Man(9)GlcNAc(2)-PP-Dol alpha-1,2-glucosyltransferase (EC 2.4.1.256) (Alpha-1,2-glucosyltransferase ALG10-A) (Alpha-2-glucosyltransferase ALG10-A) (Asparagine-linked glycosylation protein 10 homolog A)	ALG10 ALG10A	TFLSLVWKR	0.89538	-0.68736	0	11.4233	0	0	0	0	0	0	0	0	9.45327	9.56306	0	9.91495	0	0	0	0	0	0	0	0	0	0	0	0	0	0	0	0	0	0	0	0	0	0	0	0	0	0	0	0	0
Q5CZC0	FSIP2_HUMAN	Fibrous sheath-interacting protein 2	FSIP2	EEVKTRSLK	0.95797	-4.934	0	0	0	0	0	0	0	9.86337	0	0	0	0	9.29046	0	0	0	0	0	0	0	0	0	0	0	0	0	0	0	0	0	0	0	0	0	0	0	0	0	0	9.39755	0	11.3695	0
Q5DID0	UROL1_HUMAN	Uromodulin-like 1 (Olfactorin)	UMODL1	GDTFIQDYDECERK	0.93037	-1.1036	0	0	0	0	0	0	0	0	0	0	0	0	0	0	0	0	0	0	0	0	0	0	0	0	0	0	0	0	0	0	0	0	0	0	0	0	0	0	0	0	8.96512	0	0
Q5FBB7	SGO1_HUMAN	Shugoshin 1 (Serologically defined breast cancer antigen NY-BR-85) (Shugoshin-like 1)	SGO1 SGOL1	NKASPAVALPKR	0.89851	-0.6789	0	0	9.10284	0	0	0	0	0	0	0	0	0	0	0	0	0	0	0	0	0	0	0	0	0	0	0	0	0	0	0	0	0	0	0	0	0	0	0	0	0	0	0	0
Q5FWF4	ZRAB3_HUMAN	DNA annealing helicase and endonuclease ZRANB3 (Annealing helicase 2) (AH2) (Zinc finger Ran-binding domain-containing protein 3) [Includes: DNA annealing helicase ZRANB3 (EC 3.6.4.-); Endonuclease ZRANB3 (EC 3.1.-.-)]	ZRANB3	ELNTSFEEWEK	0.95034	-2.4894	0	0	0	0	0	0	0	0	0	0	0	0	0	0	0	0	0	0	0	0	0	0	0	0	0	11.8325	0	0	0	0	0	0	0	0	0	0	0	0	0	0	0	0	0
Q5FYB1	ARSI_HUMAN	Arylsulfatase I (ASI) (EC 3.1.6.-)	ARSI	YRTMGNVAR	0.95409	-1.6038	0	0	0	0	0	0	0	0	0	0	0	0	0	0	0	0	0	0	0	0	0	0	0	0	0	0	0	0	0	0	0	0	0	0	0	0	0	0	0	0	0	0	0
Q5GLZ8	HERC4_HUMAN	Probable E3 ubiquitin-protein ligase HERC4 (EC 2.3.2.26) (HECT domain and RCC1-like domain-containing protein 4) (HECT-type E3 ubiquitin transferase HERC4)	HERC4 KIAA1593	EVVVHLLKLYKIGIPPSER	0.93861	-1.3393	0	0	0	0	0	0	0	0	0	0	0	0	9.03999	0	0	0	0	0	0	0	0	0	0	0	0	0	0	0	0	0	0	0	0	0	0	0	0	0	0	0	0	0	0
Q5H9F3	BCORL_HUMAN	BCL-6 corepressor-like protein 1 (BCoR-L1) (BCoR-like protein 1)	BCORL1	MKCGKEK	0.93303	-1.1743	0	0	0	0	0	0	0	0	0	0	0	0	0	11.5096	0	10.8969	0	0	0	0	0	0	0	0	0	0	0	0	0	0	0	0	0	0	0	0	8.98635	0	0	0	0	0	0
Q5H9L4	TAF7L_HUMAN	Transcription initiation factor TFIID subunit 7-like (Cancer/testis antigen 40) (CT40) (RNA polymerase II TBP-associated factor subunit Q) (TATA box-binding protein-associated factor 50 kDa) (Transcription initiation factor TFIID 50 kDa subunit)	TAF7L TAF2Q	TLDKKTFYK	0.8958	-0.73147	0	0	0	0	0	0	0	0	0	0	0	0	0	0	0	0	0	0	0	0	0	0	0	0	0	0	0	0	0	0	0	0	0	0	0	0	0	0	0	0	0	0	0
Q5H9M0	PWP3B_HUMAN	PWWP domain-containing DNA repair factor 3B (PWWP3B) (Mutated melanoma-associated antigen 1-like protein 1) (MUM1-like protein 1) (PWWP domain-containing protein MUM1L1)	PWWP3B MUM1L1	EKQMLVDK	0.951	-2.3294	9.89283	0	0	0	0	0	0	0	0	0	0	0	0	0	0	0	0	0	0	0	0	0	0	0	0	0	0	0	0	0	0	0	0	0	0	0	0	0	0	0	0	0	0
Q5H9R4	ARMX4_HUMAN	Armadillo repeat-containing X-linked protein 4	ARMCX4	AREVAMK	0.95041	-1.5434	0	0	0	0	0	0	0	0	0	0	0	0	0	0	0	0	0	0	0	0	0	0	0	0	0	0	0	0	0	0	0	0	0	0	0	0	0	0	0	0	0	0	0
Q5H9U9	DDX6L_HUMAN	Probable ATP-dependent RNA helicase DDX60-like (EC 3.6.4.13) (DEAD box protein 60-like)	DDX60L	LVLVLANLFGRKYIPAK	0.90919	-0.98793	0	0	0	0	0	0	0	0	0	0	0	0	0	0	0	0	0	0	0	9.91117	0	0	0	0	0	0	0	0	0	0	0	0	0	0	0	0	0	0	0	0	0	0	0
Q5HYA8	MKS3_HUMAN	Meckelin (Meckel syndrome type 3 protein) (Transmembrane protein 67)	TMEM67 MKS3	ALQFLHK	0.88324	-0.78779	0	0	0	0	0	0	0	0	0	0	0	0	0	0	0	8.91394	0	0	0	0	0	0	0	0	0	0	0	0	0	0	0	0	0	0	0	0	0	0	0	0	0	0	0
Q5HYM0	ZC12B_HUMAN	Probable ribonuclease ZC3H12B (EC 3.1.-.-) (MCP-induced protein 2) (Zinc finger CCCH domain-containing protein 12B)	ZC3H12B CXorf32 MCPIP2	CKYYHPER	0.95508	-1.6064	0	0	0	0	0	0	0	0	0	0	0	0	0	0	0	0	0	0	0	0	0	0	0	0	0	0	0	0	0	0	0	0	0	0	0	0	0	0	0	0	0	0	9.66482
Q5JR59	MTUS2_HUMAN	Microtubule-associated tumor suppressor candidate 2 (Cardiac zipper protein) (Microtubule plus-end tracking protein TIP150) (Tracking protein of 150 kDa)	MTUS2 CAZIP KIAA0774 TIP150	IDQNTVVTR	0.95767	-4.329	0	15.0255	0	15.052	16.0919	0	0	0	0	14.8939	14.584	0	15.5577	0	0	0	0	0	0	0	15.0292	0	12.9866	0	15.0005	0	15.1036	14.9772	0	15.1234	14.9365	0	0	0	0	0	12.7924	0	12.4486	0	0	0	0
Q5JRA6	TGO1_HUMAN	Transport and Golgi organization protein 1 homolog (TANGO1) (C219-reactive peptide) (D320) (Melanoma inhibitory activity protein 3)	MIA3 KIAA0268 TANGO UNQ6077/PRO20088	DLEVALTHK	0.9556	-1.6809	0	0	0	0	0	0	0	0	0	0	0	0	0	0	0	0	0	0	0	0	0	0	0	0	0	0	0	0	0	0	0	0	0	0	0	0	0	0	0	0	12.1402	0	0
Q5JRC9	FA47A_HUMAN	Protein FAM47A	FAM47A	FFSQEKYWGR	0.70492	-0.33338	0	0	0	0	0	0	0	0	0	0	0	0	10.1768	0	0	0	0	0	0	0	0	0	0	0	0	0	0	0	0	0	0	0	0	0	0	0	8.74524	0	0	0	0	0	9.34279
Q5JSP0	FGD3_HUMAN	FYVE, RhoGEF and PH domain-containing protein 3 (Zinc finger FYVE domain-containing protein 5)	FGD3 ZFYVE5	LCGAVICGK	0.89394	-0.74328	0	0	0	0	0	0	0	0	0	0	0	0	0	0	0	0	0	0	0	0	0	0	0	0	0	0	0	0	0	0	0	0	0	0	0	0	0	0	0	11.2695	0	0	0
Q5JU85	IQEC2_HUMAN	IQ motif and SEC7 domain-containing protein 2	IQSEC2 KIAA0522	EAVYRDK	0.95011	-1.5615	0	0	0	0	0	0	0	0	0	0	0	0	0	0	0	0	0	0	0	0	0	0	0	0	0	0	0	0	0	0	0	0	0	0	0	0	0	0	0	0	0	0	0
Q5JVS0	HABP4_HUMAN	Intracellular hyaluronan-binding protein 4 (IHABP-4) (IHABP4) (Hyaluronan-binding protein 4) (Ki-1/57 intracellular antigen)	HABP4	SPAGASGHR	0.91272	-0.82833	0	0	0	0	0	0	0	0	0	0	0	0	0	0	0	0	0	0	0	0	0	0	0	0	0	10.9644	0	0	0	0	0	0	0	0	0	0	0	0	0	0	0	0	0
Q5JWF2	GNAS1_HUMAN	Guanine nucleotide-binding protein G(s) subunit alpha isoforms XLas (Adenylate cyclase-stimulating G alpha protein) (Extra large alphas protein) (XLalphas)	GNAS GNAS1	KVPLAEK	0.93183	-1.1529	0	0	0	0	0	0	0	0	0	0	0	0	0	0	0	0	0	10.8163	0	0	0	0	0	0	0	0	0	0	0	0	0	0	0	0	0	0	0	0	0	0	0	0	0
Q5JXC2	MIIP_HUMAN	Migration and invasion-inhibitory protein (IGFBP2-binding protein) (Invasion-inhibitory protein 45) (IIp45)	MIIP IIP45	YHIHRRK	0.89261	-0.76452	0	0	0	0	0	0	0	0	0	0	0	0	0	0	0	0	0	0	0	0	0	0	0	0	10.098	0	0	0	0	0	0	0	0	0	0	0	0	0	0	0	0	0	0
Q5JYT7	K1755_HUMAN	Uncharacterized protein KIAA1755	KIAA1755	GAGEAER	0.26667	-0.10039	0	0	0	0	0	0	0	0	0	0	0	0	0	0	0	0	0	0	0	0	0	0	0	0	0	0	0	0	0	0	0	0	0	0	0	0	0	0	0	10.8816	0	0	9.80906
Q5K651	SAMD9_HUMAN	Sterile alpha motif domain-containing protein 9 (SAM domain-containing protein 9)	SAMD9 C7orf5 DRIF1 KIAA2004 OEF1	IDQCFKK	0.91406	-0.61805	0	0	0	0	0	0	0	0	0	0	0	0	0	0	0	0	0	0	0	0	0	0	0	0	0	0	0	0	0	0	0	0	0	0	0	0	0	0	0	0	0	9.63947	0
Q5MJ09	SPXN3_HUMAN	Sperm protein associated with the nucleus on the X chromosome N3 (Nuclear-associated protein SPAN-Xn3) (SPANX-N3) (SPANX family member N3)	SPANXN3	VLAPEQSLK	0.89691	-0.7013	0	0	0	0	0	0	0	0	0	0	0	0	9.10279	0	0	0	0	0	0	0	0	0	0	0	0	0	0	0	0	0	0	0	0	0	0	0	0	0	0	0	9.14723	0	0
Q5PSV4	BRM1L_HUMAN	Breast cancer metastasis-suppressor 1-like protein (BRMS1-homolog protein p40) (BRMS1-like protein p40)	BRMS1L	VKTEPPVK	0.95231	-1.6023	0	0	0	0	0	0	0	0	0	0	0	0	0	0	0	0	0	0	0	0	0	0	0	0	0	0	0	0	0	0	0	0	0	0	0	0	0	0	0	0	0	0	0
Q5R372	RBG1L_HUMAN	Rab GTPase-activating protein 1-like	RABGAP1L HHL KIAA0471	EDDGKGNFSPVPK	0.95274	-1.965	0	0	0	0	0	0	0	0	0	0	0	0	0	0	9.22562	0	0	0	0	0	0	0	0	0	0	0	0	0	0	0	0	0	0	0	0	0	0	0	0	0	11.4274	11.6556	0
Q5SQS8	CJ120_HUMAN	Uncharacterized protein C10orf120	C10orf120	VIAPLEAFK	0.91296	-0.82925	0	0	0	0	0	0	0	0	0	12.3974	0	0	0	0	0	0	0	0	0	0	0	0	0	0	0	0	0	0	0	0	0	0	0	0	0	0	0	0	0	0	0	0	0
Q5SSJ5	HP1B3_HUMAN	Heterochromatin protein 1-binding protein 3 (Protein HP1-BP74)	HP1BP3	KEPDDSRDEDEDEDESSEEDSEDEEPPPK	0.95562	-1.8152	0	0	0	0	0	10.9993	0	0	0	0	0	0	0	0	0	0	0	10.8223	0	0	0	0	0	0	0	0	0	0	0	0	0	0	0	0	0	0	0	0	0	0	0	0	0
Q5SVZ6	ZMYM1_HUMAN	Zinc finger MYM-type protein 1	ZMYM1	KSCCADFECLENSK	0.652	-0.25439	0	0	0	0	0	0	0	0	0	0	0	0	0	0	0	0	0	0	0	0	0	0	0	0	0	0	0	0	0	0	0	0	0	0	0	0	0	0	0	0	0	0	0
Q5SZL2	CE85L_HUMAN	Centrosomal protein of 85 kDa-like (Serologically defined breast cancer antigen NY-BR-15)	CEP85L C6orf204	AKALTSQLR	0.94252	-1.5107	0	13.656	0	0	0	0	0	0	0	0	0	12.4313	0	0	0	0	0	0	0	0	0	0	0	0	0	0	0	0	0	0	0	0	0	0	0	0	0	0	10.9551	0	0	0	0
Q5T089	MORN1_HUMAN	MORN repeat-containing protein 1	MORN1	YDGDWVR	0.79734	-0.40792	0	0	0	0	0	0	0	0	0	0	0	0	0	0	0	0	0	0	0	0	0	0	0	0	0	0	0	0	0	0	0	0	0	0	0	0	0	0	0	8.49937	8.63666	0	0
Q5T0F9	C2D1B_HUMAN	Coiled-coil and C2 domain-containing protein 1B (Five prime repressor element under dual repression-binding protein 2) (FRE under dual repression-binding protein 2) (Freud-2)	CC2D1B KIAA1836	GQGVAAAK	0.91263	-0.82851	0	9.61399	0	0	0	0	0	0	0	0	0	0	0	0	0	0	0	0	0	0	0	0	0	0	0	0	0	0	0	0	0	0	0	0	0	0	0	0	0	0	0	0	0
Q5T0W9	FA83B_HUMAN	Protein FAM83B	FAM83B C6orf143	NKAPAFYR	0.95361	-1.604	0	0	0	0	0	0	0	0	0	9.35337	0	0	0	0	0	0	0	0	0	0	0	0	0	0	0	0	0	0	0	0	0	0	0	0	0	0	0	0	0	0	0	0	0
Q5T1H1	EYS_HUMAN	Protein eyes shut homolog (Epidermal growth factor-like protein 10) (EGF-like protein 10) (Epidermal growth factor-like protein 11) (EGF-like protein 11) (Protein spacemaker homolog)	EYS C6orf178 C6orf179 C6orf180 EGFL10 EGFL11 SPAM UNQ9424/PRO34591	ISPCLDEENCVYR	0	0.48572	0	0	0	0	0	0	0	0	0	0	0	0	0	0	0	0	0	0	0	0	0	0	0	0	0	0	0	0	0	0	0	0	0	0	0	0	0	0	0	0	9.04059	9.06194	0
Q5T1R4	ZEP3_HUMAN	Transcription factor HIVEP3 (Human immunodeficiency virus type I enhancer-binding protein 3) (Kappa-B and V(D)J recombination signal sequences-binding protein) (Kappa-binding protein 1) (KBP-1) (Zinc finger protein ZAS3)	HIVEP3 KBP1 KIAA1555 KRC ZAS3	LVPSSSR	0.89079	-0.78364	0	0	0	0	0	0	0	0	0	0	0	0	0	0	0	0	0	0	0	0	0	0	0	0	0	0	12.3961	0	0	0	0	0	0	0	0	0	0	0	0	0	0	0	0
Q5T200	ZC3HD_HUMAN	Zinc finger CCCH domain-containing protein 13	ZC3H13 KIAA0853	ESRDPRDSR	0.95625	-1.8723	0	0	0	0	0	0	0	0	0	0	0	0	0	0	0	0	0	0	0	0	0	0	0	0	0	0	0	0	0	0	0	0	0	0	0	0	0	0	0	0	9.16141	0	0
Q5T3J3	LRIF1_HUMAN	Ligand-dependent nuclear receptor-interacting factor 1 (HP1-binding protein enriched in inactive X chromosome protein 1) (HBiX1) (Receptor-interacting factor 1)	LRIF1 C1orf103 RIF1	VTAVIYAR	0.91156	-0.82866	0	0	0	0	0	0	0	0	0	0	0	0	0	0	0	0	0	0	0	0	0	0	0	0	0	0	0	0	0	0	0	0	0	0	0	0	0	0	0	0	0	9.59072	0
Q5T4F4	ZFY27_HUMAN	Protrudin (Spastic paraplegia 33 protein) (Zinc finger FYVE domain-containing protein 27)	ZFYVE27 SPG33	DAGDGVR	0.93374	-1.1622	0	0	0	0	0	0	0	0	0	0	0	0	0	0	0	0	0	0	0	0	0	0	0	0	0	0	0	0	0	0	0	0	0	0	0	0	0	0	0	0	0	0	0
Q5T4S7	UBR4_HUMAN	E3 ubiquitin-protein ligase UBR4 (EC 2.3.2.27) (600 kDa retinoblastoma protein-associated factor) (N-recognin-4) (RING-type E3 ubiquitin transferase UBR4) (Retinoblastoma-associated factor of 600 kDa) (RBAF600) (p600) (Zinc finger UBR1-type protein 1)	UBR4 KIAA0462 KIAA1307 RBAF600 ZUBR1	EVEENWSK	0.95292	-2.9625	0	0	0	0	0	0	0	0	0	0	0	0	0	0	0	0	0	0	0	0	0	0	0	0	0	0	0	0	0	0	0	0	0	0	0	0	0	0	0	0	8.82703	0	0
Q5T4W7	ARTN_HUMAN	Artemin (Enovin) (Neublastin)	ARTN EVN	AARAGGPGSR	0.95005	-1.6	0	0	0	0	0	0	0	0	0	0	0	0	0	0	0	0	0	11.9263	0	0	0	0	0	0	0	0	0	0	0	0	0	0	0	0	0	0	0	0	0	0	0	0	0
Q5T5C0	STXB5_HUMAN	Syntaxin-binding protein 5 (Lethal(2) giant larvae protein homolog 3) (Tomosyn-1)	STXBP5 LLGL3	SPAKPVQTITPHGK	0.79289	-0.41133	0	0	0	0	0	0	0	0	0	0	0	0	0	0	0	0	0	0	0	0	0	0	0	0	0	0	0	0	0	0	0	0	0	0	0	0	0	0	0	0	0	0	0
Q5T5S1	CC183_HUMAN	Coiled-coil domain-containing protein 183	CCDC183 KIAA1984	LAYCEGK	0.95116	-2.8054	0	0	0	0	0	0	0	0	0	0	0	0	0	0	0	0	0	0	0	0	0	0	0	0	0	0	0	0	0	0	0	0	0	0	0	0	0	0	0	0	0	9.52472	0
Q5T5U3	RHG21_HUMAN	Rho GTPase-activating protein 21 (Rho GTPase-activating protein 10) (Rho-type GTPase-activating protein 21)	ARHGAP21 ARHGAP10 KIAA1424	LSFKHVSSLK	0.95561	-1.8768	0	0	0	0	0	0	0	0	0	0	0	0	0	0	0	0	0	0	0	0	0	0	0	0	0	0	0	0	0	0	0	0	0	0	0	0	0	0	0	0	0	0	0
Q5T619	ZN648_HUMAN	Zinc finger protein 648	ZNF648	REGGEAEARPYR	0.91787	-1.0531	0	0	0	0	0	0	0	9.48426	9.14794	0	0	0	0	0	0	0	0	0	0	0	0	0	0	0	0	0	0	0	0	0	0	0	0	0	0	0	0	0	0	0	0	0	0
Q5T653	RM02_HUMAN	39S ribosomal protein L2, mitochondrial (L2mt) (MRP-L2) (Mitochondrial large ribosomal subunit protein uL2m)	MRPL2 CGI-22	ALCALTR	0.89318	-0.7824	0	0	0	0	0	0	0	0	0	0	0	0	0	0	0	0	0	0	0	0	0	0	0	0	0	0	0	0	0	0	0	0	0	0	0	0	0	0	0	0	0	0	0
Q5T6L9	EMARD_HUMAN	Endoplasmic reticulum membrane-associated RNA degradation protein (ER membrane-associated RNA degradation protein)	ERMARD C6orf70	CHPVFQLK	0.95572	-1.703	0	0	0	0	0	0	0	11.2096	9.9122	0	0	0	8.7128	0	0	0	0	0	0	0	0	0	0	0	0	0	0	0	0	0	0	0	0	0	0	0	0	0	0	0	0	9.75402	0
Q5T6V5	QSPP_HUMAN	Queuosine salvage protein	C9orf64	CVVRYRGK	0.90099	-0.81074	0	10.5752	10.5394	0	0	0	0	0	0	0	0	0	0	0	0	0	0	0	0	0	0	0	0	0	0	0	0	0	0	0	0	0	0	0	0	0	0	0	0	0	0	0	0
Q5T749	KPRP_HUMAN	Keratinocyte proline-rich protein (hKPRP)	KPRP C1orf45	CDQQQIQCR	0.95124	-2.1279	0	0	0	0	0	0	10.3555	0	0	0	0	0	0	0	0	0	0	0	0	0	0	0	0	0	0	0	0	0	0	0	0	0	0	0	0	0	0	0	0	0	0	0	0
Q5T7M9	DIK1A_HUMAN	Divergent protein kinase domain 1A (Protein FAM69A)	DIPK1A FAM69A	IVPETNLK	0.95055	-1.5468	0	0	0	0	0	0	0	0	0	0	9.70833	0	11.0823	10.9209	10.1687	0	9.59277	9.44539	0	0	0	0	8.64407	0	0	0	0	0	0	0	0	0	0	0	0	0	9.36521	0	0	10.8131	10.9591	11.1808	0
Q5T890	ER6L2_HUMAN	DNA excision repair protein ERCC-6-like 2 (EC 3.6.4.-) (DNA repair and recombination protein RAD26-like)	ERCC6L2 C9orf102 RAD26L	FPDFVQK	0.95135	-2.6594	0	0	0	0	0	0	0	0	0	0	0	0	0	0	0	0	0	0	0	0	0	0	0	0	0	0	0	0	0	0	0	0	0	0	0	0	0	0	0	0	0	0	0
Q5T9A4	ATD3B_HUMAN	ATPase family AAA domain-containing protein 3B (AAA-TOB3)	ATAD3B KIAA1273 TOB3	AQAEERRK	0.93049	-1.1396	0	0	0	0	0	0	0	0	0	0	0	0	0	0	9.22296	0	0	9.78031	0	0	0	0	0	0	0	0	0	0	0	0	0	0	0	0	0	0	0	0	0	0	0	0	0
Q5TB30	DEP1A_HUMAN	DEP domain-containing protein 1A	DEPDC1 DEPDC1A	GVVILQNK	0.94099	-1.3545	0	0	0	0	0	0	0	0	0	0	0	0	0	0	0	0	0	0	0	0	0	0	0	0	0	0	0	0	0	0	0	0	0	0	0	0	0	0	0	0	0	0	0
Q5TC82	RC3H1_HUMAN	Roquin-1 (Roquin) (EC 2.3.2.27) (RING finger and C3H zinc finger protein 1) (RING finger and CCCH-type zinc finger domain-containing protein 1) (RING finger protein 198)	RC3H1 KIAA2025 RNF198	FGAISRTSK	0.95186	-2.4403	0	0	0	0	0	0	0	0	0	0	0	0	0	0	0	0	0	8.82769	0	0	0	0	0	0	0	0	0	0	0	0	0	0	0	0	0	0	0	0	0	0	0	0	0
Q5TCS8	KAD9_HUMAN	Adenylate kinase 9 (AK 9) (EC 2.7.4.4) (EC 2.7.4.6) (Adenylate kinase domain-containing protein 1) (Adenylate kinase domain-containing protein 2)	AK9 AKD1 AKD2 C6orf199 C6orf224	FMKNPIK	0.94983	-2.3424	10.9603	0	0	0	0	0	0	0	0	0	0	0	0	0	0	0	13.2278	0	0	0	0	0	0	0	0	0	0	0	0	0	0	0	0	0	0	0	0	0	0	0	0	0	0
Q5TCZ1	SPD2A_HUMAN	SH3 and PX domain-containing protein 2A (Adapter protein TKS5) (Five SH3 domain-containing protein) (SH3 multiple domains protein 1) (Tyrosine kinase substrate with five SH3 domains)	SH3PXD2A FISH KIAA0418 SH3MD1 TKS5	EDYGSSK	0.95087	-2.3338	0	0	0	0	0	0	0	0	0	0	0	0	0	0	0	0	0	0	0	0	0	0	0	0	0	0	0	0	0	0	0	0	0	0	0	0	0	0	0	9.55357	0	9.41804	0
Q5TF39	MFS4B_HUMAN	Sodium-dependent glucose transporter 1 (Major facilitator superfamily domain-containing protein 4B)	MFSD4B KIAA1919 NAGLT1 HSPC100	ASAETFR	0.93601	-1.1977	0	0	0	0	0	0	0	0	0	0	0	0	0	0	0	0	0	0	0	0	0	0	0	0	0	0	0	0	0	0	0	0	0	0	0	0	0	0	0	0	0	0	0
Q5TGY3	AHDC1_HUMAN	Transcription factor Gibbin (AT-hook DNA-binding motif-containing protein 1)	AHDC1	KKVVAVAAAGVGGPGLTELGHPR	0.95045	-1.5967	0	0	0	0	0	0	0	0	0	0	0	0	0	0	0	0	0	0	0	0	0	0	0	0	0	0	0	0	0	0	0	0	0	0	0	0	0	0	0	0	0	0	0
Q5TH74	STPG1_HUMAN	O(6)-methylguanine-induced apoptosis 2 (MAPO2) (Sperm-tail PG-rich repeat-containing protein 1)	STPG1 C1orf201	GFNSQAK	0.89108	-0.78291	0	0	0	0	0	0	0	0	0	0	0	0	0	0	0	0	0	0	0	0	0	0	0	0	0	11.4707	0	0	0	0	0	0	0	0	0	0	0	0	0	0	0	0	0
Q5THJ4	VP13D_HUMAN	Intermembrane lipid transfer protein VPS13D (Vacuolar protein sorting-associated protein 13D)	VPS13D KIAA0453	LLAESLPR	0.95063	-2.484	0	0	0	0	0	9.44104	0	0	0	0	9.49444	0	11.0827	0	0	0	0	0	0	0	0	0	0	0	0	9.82917	9.33599	0	0	0	0	0	0	0	0	0	0	0	0	0	0	0	0
Q5THR3	EFCB6_HUMAN	EF-hand calcium-binding domain-containing protein 6 (CAP-binding protein complex-interacting protein 1) (DJ-1-binding protein) (DJBP)	EFCAB6 DJBP KIAA1672	VFKNIKTVMK	0.8872	-0.80539	0	0	0	0	0	0	0	0	0	0	0	0	0	0	0	0	0	0	0	0	0	0	0	0	0	0	0	0	0	0	0	0	0	0	0	0	0	0	0	0	0	0	0
Q5VT25	MRCKA_HUMAN	Serine/threonine-protein kinase MRCK alpha (EC 2.7.11.1) (CDC42-binding protein kinase alpha) (DMPK-like alpha) (Myotonic dystrophy kinase-related CDC42-binding kinase alpha) (MRCK alpha) (Myotonic dystrophy protein kinase-like alpha)	CDC42BPA KIAA0451	LIYFKNK	0.95175	-2.6487	0	0	0	0	0	0	0	0	0	0	0	0	0	0	0	0	0	0	0	0	0	0	0	0	0	0	0	0	0	0	0	0	0	0	0	0	0	0	0	11.3614	0	11.4416	0
Q5VT79	AXA81_HUMAN	Annexin A8-like protein 1	ANXA8L1 ANXA8L2	NQLREIMK	0.95098	-1.6019	0	10.8563	0	0	0	0	0	0	0	0	0	0	0	0	0	0	0	0	0	0	0	0	0	0	0	0	0	0	0	0	0	0	0	0	0	0	0	0	0	0	0	0	0
Q5VT97	SYDE2_HUMAN	Rho GTPase-activating protein SYDE2 (Synapse defective protein 1 homolog 2) (Protein syd-1 homolog 2)	SYDE2	KNSMSSK	0.93006	-1.1401	0	0	0	0	0	0	0	0	0	0	0	0	0	0	0	0	0	0	0	0	0	0	0	0	0	0	0	0	0	0	0	0	0	0	0	0	0	0	0	0	0	0	0
Q5VTA0	PRA17_HUMAN	PRAME family member 17	PRAMEF17	SLQSPSR	0.58333	-0.17746	0	0	0	0	0	0	0	0	0	0	0	0	0	0	0	0	0	0	0	0	0	0	0	0	0	0	0	9.07034	0	0	10.1179	0	10.3237	0	0	0	0	0	0	0	0	0	0
Q5VTB9	RN220_HUMAN	E3 ubiquitin-protein ligase RNF220 (EC 2.3.2.27) (RING finger protein 220) (RING-type E3 ubiquitin transferase RNF220)	RNF220 C1orf164	DAMAPGTPK	0.91379	-0.8337	0	0	0	0	0	0	0	0	0	0	0	0	9.13204	0	0	0	0	0	0	0	0	0	0	0	0	0	0	0	0	0	0	0	0	0	0	0	0	0	0	12.0768	0	0	10.3981
Q5VTE6	ANGE2_HUMAN	Protein angel homolog 2	ANGEL2 KIAA0759L	CEDSENK	0.95534	-1.6123	0	0	0	0	0	0	0	0	0	0	0	0	0	0	0	0	0	0	0	0	0	0	0	0	10.1021	0	0	0	0	0	0	0	0	0	0	0	0	0	0	0	0	0	0
Q5VTJ3	KLD7A_HUMAN	Kelch domain-containing protein 7A	KLHDC7A	GRQYLVVADVCPK	0.78938	-0.40705	0	0	0	0	0	0	0	0	0	0	0	0	0	0	0	0	0	0	0	0	0	0	0	0	0	0	0	0	0	0	0	0	0	0	0	0	0	0	0	0	11.942	0	0
Q5VU97	CAHD1_HUMAN	VWFA and cache domain-containing protein 1 (Cache domain-containing protein 1)	CACHD1 KIAA1573 VWCD1	QPEEEETAVAR	0.88824	-0.80459	0	0	0	0	0	0	0	0	0	0	0	0	0	0	0	0	0	0	0	0	0	0	0	0	0	0	0	0	0	0	0	0	0	0	0	8.90304	0	0	0	0	0	0	0
Q5VUA4	ZN318_HUMAN	Zinc finger protein 318 (Endocrine regulatory protein)	ZNF318 HRIHFB2436	EAKRPRYDDTVK	0.90838	-1.003	0	0	0	0	0	0	0	0	0	0	0	0	0	0	0	0	0	0	0	0	0	0	0	0	0	0	0	0	0	0	0	0	0	0	0	0	0	0	0	0	0	0	0
Q5VUR7	A20A3_HUMAN	Putative ankyrin repeat domain-containing protein 20A3 (Ankyrin repeat domain-containing protein 20A3 pseudogene)	ANKRD20A3P ANKRD20A3	TRDSLRK	0.95075	-2.27	0	0	0	0	0	0	0	0	0	0	0	0	0	0	0	0	0	0	0	0	0	0	0	0	0	0	0	0	0	0	0	0	0	0	0	0	0	0	0	0	0	10.2562	0
Q5VUY2	ADCL4_HUMAN	Arylacetamide deacetylase-like 4 (EC 3.1.1.-)	AADACL4	FGTIPVR	0.9515	-2.3925	0	0	0	0	0	0	0	0	0	0	0	0	0	0	0	0	0	0	0	0	0	0	0	0	0	0	0	0	0	0	10.1179	0	10.3237	0	0	0	0	0	0	0	16.8173	0	8.96093
Q5VVY1	NTM1B_HUMAN	N-terminal Xaa-Pro-Lys N-methyltransferase 2 (EC 2.1.1.299) (Alpha N-terminal protein methyltransferase 1B) (Methyltransferase-like protein 11B) (X-Pro-Lys N-terminal protein methyltransferase 1B) (NTM1B)	NTMT2 C1orf184 METTL11B NRMT2	FVGGPGR	0.65289	-0.24287	0	0	0	0	0	0	0	0	0	0	0	0	0	0	0	0	0	0	0	0	0	0	0	0	0	0	0	0	0	0	0	0	0	0	0	0	0	0	0	11.7784	0	0	0
Q5VWP2	TET5C_HUMAN	Terminal nucleotidyltransferase 5C (EC 2.7.7.19) (Non-canonical poly(A) polymerase FAM46C)	TENT5C FAM46C	LVKVCTDTDR	0.9517	-2.318	0	0	0	0	0	0	0	0	9.6291	0	0	0	0	0	0	0	0	0	0	0	0	0	0	0	0	0	0	0	0	0	0	0	0	0	0	0	0	0	0	0	0	0	0
Q5VYM1	CI131_HUMAN	Uncharacterized protein C9orf131	C9orf131	WSVCSSVFFNK	0.69775	-0.33868	0	0	0	0	0	0	0	0	0	0	0	0	0	0	0	0	0	0	0	0	0	0	0	0	0	0	0	0	0	0	0	0	0	0	0	0	0	0	0	0	0	10.3089	0
Q5VZ66	JKIP3_HUMAN	Janus kinase and microtubule-interacting protein 3 (Neuroendocrine long coiled-coil protein 2)	JAKMIP3 C10orf14 C10orf39 JAMIP3 NECC2	ELFSKQK	0.9588	-5.7039	0	0	0	0	0	0	0	0	0	0	0	0	0	0	0	0	0	0	0	0	0	0	0	0	0	0	0	0	0	0	0	0	0	0	0	0	0	0	0	0	12.5111	0	0
Q5VZ89	DEN4C_HUMAN	DENN domain-containing protein 4C	DENND4C C9orf55 C9orf55B	SGIFLWTK	0.9398	-1.3196	0	0	0	0	0	0	0	0	0	0	0	0	0	0	0	0	0	0	0	0	0	0	0	0	0	0	0	0	0	0	0	0	0	0	0	0	0	0	0	0	0	0	0
Q5VZB9	DMRTA_HUMAN	Doublesex- and mab-3-related transcription factor A1	DMRTA1 DMO	DSSYLSSK	0.85792	-0.51687	0	0	0	0	0	0	0	0	0	0	0	0	0	0	0	0	0	0	0	0	0	0	0	0	0	0	0	0	0	0	0	0	0	0	0	0	0	0	0	11.4327	11.3695	11.3798	9.83336
Q5VZK9	CARL1_HUMAN	F-actin-uncapping protein LRRC16A (CARMIL homolog) (Capping protein regulator and myosin 1 linker protein 1) (Capping protein, Arp2/3 and myosin-I linker homolog 1) (Capping protein, Arp2/3 and myosin-I linker protein 1) (Leucine-rich repeat-containing protein 16A)	CARMIL1 CARMIL LRRC16 LRRC16A	MTEESSDVPR	0.93624	-1.2422	10.5985	10.3951	10.5599	10.2979	10.4991	10.5562	11.1376	11.106	0	0	11.366	11.3774	0	11.096	11.1856	10.9956	10.9888	11.015	11.0231	0	0	11.3709	0	11.343	11.5674	0	0	10.7918	0	10.6261	10.9007	10.8807	10.8074	10.267	10.1591	10.1762	11.6487	11.5307	11.4587	11.9506	0	11.9916	0
Q5VZL5	ZMYM4_HUMAN	Zinc finger MYM-type protein 4 (Zinc finger protein 262)	ZMYM4 KIAA0425 ZNF262	SIVAVEPR	0.90774	-0.59511	0	0	0	0	12.3388	0	0	0	0	0	0	0	0	13.1657	0	0	12.381	12.6755	11.7195	0	0	0	0	0	0	0	12.5804	0	0	0	0	11.6897	11.8456	11.5936	11.5892	0	0	0	0	0	12.3709	0	0
Q5VZP5	STYL2_HUMAN	Serine/threonine/tyrosine-interacting-like protein 2 (Inactive dual specificity phosphatase 27)	STYXL2 DUSP27	ADSMSSESTWDAWNER	0.95703	-1.8677	0	0	0	0	0	0	0	0	0	0	0	0	0	0	0	0	0	10.0951	0	0	0	0	0	0	0	0	0	0	0	0	0	0	0	0	0	0	0	0	0	0	0	0	0
Q5VZV1	MT21C_HUMAN	Protein-lysine methyltransferase METTL21C (EC 2.1.1.-) (Methyltransferase-like protein 21C)	METTL21C C13orf39	GAPQKDSTGGVLEESNK	0.84368	-0.51001	0	0	0	0	0	0	0	0	10.9906	0	0	0	0	0	0	0	0	0	0	0	0	0	0	0	0	0	0	0	0	0	0	0	0	0	0	0	0	0	0	0	0	0	0
Q5W111	SPRY7_HUMAN	SPRY domain-containing protein 7 (Chronic lymphocytic leukemia deletion region gene 6 protein) (CLL deletion region gene 6 protein)	SPRYD7 C13orf1 CLLD6	ILFEQQIF	0.90515	-0.82725	0	0	10.5394	0	0	0	0	0	0	0	0	0	0	0	0	0	0	0	0	0	0	0	0	0	0	0	0	0	0	0	0	0	0	0	0	0	0	0	0	0	0	0	0
Q5XKP0	MIC13_HUMAN	MICOS complex subunit MIC13 (Protein P117)	MICOS13 C19orf70 MIC13 QIL1	SQAALQK	0.89345	-0.78084	10.11	10.0558	10.1272	0	0	0	0	0	0	10.4585	10.2911	0	0	0	0	0	13.9595	13.9836	10.0772	0	10.1816	0	0	0	12.5475	12.7868	10.283	0	0	0	0	0	0	0	0	0	0	0	0	0	0	9.12104	10.5066
Q5XX13	FBW10_HUMAN	F-box/WD repeat-containing protein 10 (F-box and WD-40 domain-containing protein 10) (Ubiquitin ligase-specificity factor)	FBXW10	CETCVLAWK	0.95	-2.3592	0	0	0	0	0	0	0	0	0	0	0	0	0	0	0	0	0	0	0	0	0	0	0	0	0	0	0	0	0	0	0	0	0	0	0	0	0	0	0	0	0	0	9.27724
Q5XXA6	ANO1_HUMAN	Anoctamin-1 (Discovered on gastrointestinal stromal tumors protein 1) (Oral cancer overexpressed protein 2) (Transmembrane protein 16A) (Tumor-amplified and overexpressed sequence 2)	ANO1 DOG1 ORAOV2 TAOS2 TMEM16A	ITDPIQPKVAEHRPQTMKR	0.89559	-0.74855	0	0	0	0	0	0	0	0	0	0	0	0	0	0	0	0	0	0	0	0	0	0	0	0	0	0	0	0	0	0	0	0	0	0	0	0	0	0	0	10.6714	10.7909	10.4501	8.86533
Q63HK5	TSH3_HUMAN	Teashirt homolog 3 (Zinc finger protein 537)	TSHZ3 KIAA1474 TSH3 ZNF537	DDNHETDNNNPKR	0.95613	-4.0362	0	0	0	0	0	0	0	0	0	0	0	0	0	0	0	0	0	0	0	0	0	0	0	0	0	0	0	0	0	0	0	0	0	0	0	0	0	0	0	10.0538	10.2285	11.9861	0
Q63HM2	PCX4_HUMAN	Pecanex-like protein 4 (Hepatitis C virus F protein-binding protein 2) (HCV F protein-binding protein 2) (Pecanex homolog protein 4)	PCNX4 C14orf135 FBP2 PCNXL4	DVQTVTVFFEKQTR	0.95501	-1.6128	0	0	0	0	0	0	0	0	0	0	0	0	0	0	0	0	0	0	0	0	0	0	0	0	0	0	0	0	0	0	0	0	0	0	0	0	0	0	0	0	0	0	0
Q63HN8	RN213_HUMAN	E3 ubiquitin-protein ligase RNF213 (EC 2.3.2.27) (EC 3.6.4.-) (ALK lymphoma oligomerization partner on chromosome 17) (E3 ubiquitin-lipopolysaccharide ligase RNF213) (EC 2.3.2.-) (Mysterin) (RING finger protein 213)	RNF213 ALO17 C17orf27 KIAA1554 KIAA1618 MYSTR	DSYRKAIAR	0.95253	-2.9812	0	0	0	0	0	0	0	0	0	0	0	0	0	0	0	0	0	10.5531	0	0	0	0	0	0	0	0	0	0	10.5705	0	0	0	0	0	0	0	0	0	10.5157	0	0	0	0
Q659C4	LAR1B_HUMAN	La-related protein 1B (La ribonucleoprotein domain family member 1B) (La ribonucleoprotein domain family member 2) (La-related protein 2)	LARP1B LARP2	TPRFYPVVKEPK	0.4876	-0.15372	0	0	0	0	0	0	0	0	0	0	12.3221	12.3597	14.7868	14.578	14.4556	0	0	14.4357	0	0	0	11.4751	0	11.1408	0	11.7015	0	9.54075	0	9.68059	10.9224	10.7701	10.8201	0	9.82991	0	0	0	12.0535	18.2313	17.9978	17.7618	8.38866
Q68CJ6	SLIP_HUMAN	Nuclear GTPase SLIP-GC (EC 3.6.1.-) (Speckled-like pattern in the germinal center)	NUGGC C8orf80 HMFN0672	AGPPGTSL	0.91065	-0.82767	0	0	0	0	0	0	0	0	0	0	0	0	0	0	0	0	0	0	0	0	0	0	0	0	0	0	0	0	0	0	0	0	0	0	0	0	0	0	0	0	0	12.7442	0
Q68CZ1	FTM_HUMAN	Protein fantom (Nephrocystin-8) (RPGR-interacting protein 1-like protein) (RPGRIP1-like protein)	RPGRIP1L FTM KIAA1005 NPHP8	LVNDKKR	0.88791	-0.767	0	0	0	0	0	0	0	0	0	0	0	0	0	0	0	0	10.2127	10.4958	0	0	0	0	0	0	0	0	0	0	0	0	0	0	0	0	0	0	0	0	0	0	0	0	0
Q68DK2	ZFY26_HUMAN	Zinc finger FYVE domain-containing protein 26 (FYVE domain-containing centrosomal protein) (FYVE-CENT) (Spastizin)	ZFYVE26 KIAA0321	AYLICCK	0.95408	-3.3972	0	0	0	0	0	0	10.4175	0	0	0	0	0	0	0	0	0	0	0	0	0	0	0	0	0	0	0	0	0	0	0	0	0	0	0	0	0	0	0	0	0	0	0	0
Q68DK7	MSL1_HUMAN	Male-specific lethal 1 homolog (MSL-1) (Male-specific lethal 1-like 1) (MSL1-like 1) (Male-specific lethal-1 homolog 1)	MSL1 MSL1L1	GPSTHPK	0.95484	-1.7377	0	0	0	0	0	0	0	0	0	0	0	0	0	0	0	0	0	0	0	0	0	0	0	0	12.4991	0	0	0	0	0	0	0	0	0	0	0	0	0	0	0	0	0	0
Q68DL7	CR063_HUMAN	Uncharacterized protein C18orf63	C18orf63	LPAPELK	0.89142	-0.79683	0	0	0	0	0	0	0	0	0	0	0	0	0	0	0	0	0	0	0	0	0	0	0	0	0	0	13.7822	0	0	0	0	0	0	0	0	0	0	0	0	0	0	0	0
Q68DN1	CB016_HUMAN	Uncharacterized protein C2orf16	C2orf16	HHSPSEK	0.95526	-3.6574	0	0	0	0	0	0	0	0	0	0	0	0	0	0	0	0	0	0	0	0	0	0	0	0	0	0	0	0	0	0	0	0	0	0	0	0	0	0	0	0	0	0	9.13489
Q68DQ2	CRBG3_HUMAN	Very large A-kinase anchor protein (vlAKAP) (Beta/gamma crystallin domain-containing protein 3)	CRYBG3	EIFSGSLR	0.95403	-3.0984	0	0	0	0	0	0	0	0	0	0	0	0	0	0	0	0	0	8.84574	0	0	0	0	0	0	0	0	0	0	0	0	0	0	0	0	0	0	0	0	0	0	0	0	0
Q68G74	LHX8_HUMAN	LIM/homeobox protein Lhx8 (LIM homeobox protein 8)	LHX8	LAERTGLSR	0.95063	-1.5966	0	0	0	0	0	0	0	0	0	0	0	0	0	0	0	0	0	0	0	0	0	0	0	0	0	0	0	0	0	0	0	0	0	0	0	0	0	0	0	0	0	0	0
Q69YI7	NAIF1_HUMAN	Nuclear apoptosis-inducing factor 1	NAIF1 C9orf90	RKMNFSER	0.95132	-2.0609	0	0	0	0	0	0	0	0	0	0	0	0	0	0	0	0	0	0	0	0	0	0	0	0	0	0	0	0	0	0	0	0	0	0	0	0	0	0	0	0	10.4716	0	0
Q6B0I6	KDM4D_HUMAN	Lysine-specific demethylase 4D (EC 1.14.11.66) (JmjC domain-containing histone demethylation protein 3D) (Jumonji domain-containing protein 2D) ([histone H3]-trimethyl-L-lysine(9) demethylase 4D)	KDM4D JHDM3D JMJD2D	GRGRPPQKLR	0.88839	-0.80513	0	0	0	0	0	0	0	0	0	0	12.8815	0	0	0	0	0	0	0	0	0	0	0	0	0	0	0	0	0	0	0	0	0	0	0	0	0	0	0	0	0	0	0	0
Q6DN12	MCTP2_HUMAN	Multiple C2 and transmembrane domain-containing protein 2	MCTP2	TTEHILK	0.89041	-0.77432	0	0	0	0	0	0	0	0	0	0	0	0	0	0	0	0	0	0	0	0	0	0	0	0	0	0	0	0	0	0	0	0	0	0	0	0	0	0	0	9.93518	0	10.1016	0
Q6F5E8	CARL2_HUMAN	Capping protein, Arp2/3 and myosin-I linker protein 2 (Capping protein regulator and myosin 1 linker 2) (F-actin-uncapping protein RLTPR) (Leucine-rich repeat-containing protein 16C) (RGD, leucine-rich repeat, tropomodulin and proline-rich-containing protein)	CARMIL2 LRRC16C RLTPR	HLGLAGCK	0.91036	-0.82767	0	0	0	0	0	0	0	0	0	0	0	0	0	0	0	0	12.9216	0	0	0	0	0	0	0	0	0	0	0	0	0	0	0	0	0	0	0	0	0	0	0	0	0	0
Q6GPH4	XAF1_HUMAN	XIAP-associated factor 1 (BIRC4-binding protein)	XAF1 BIRC4BP XIAPAF1	MEGDFSVCRNCK	0.94361	-1.454	0	0	0	0	0	0	0	0	0	0	0	0	0	9.75121	0	0	0	0	0	0	0	0	0	0	0	0	0	0	0	0	0	0	0	0	0	0	0	0	0	11.697	0	0	0
Q6IA69	NADE_HUMAN	Glutamine-dependent NAD(+) synthetase (EC 6.3.5.1) (NAD(+) synthase [glutamine-hydrolyzing]) (NAD(+) synthetase)	NADSYN1	NSSQETCTR	0.89792	-0.71613	0	0	0	0	0	0	0	0	0	0	0	0	0	0	0	0	0	0	0	0	0	0	0	0	0	0	0	0	0	0	0	0	0	0	0	0	0	0	0	0	0	13.7907	0
Q6IMN6	CAPR2_HUMAN	Caprin-2 (C1q domain-containing protein 1) (Cytoplasmic activation/proliferation-associated protein 2) (Gastric cancer multidrug resistance-associated protein) (Protein EEG-1) (RNA granule protein 140)	CAPRIN2 C1QDC1 EEG1 KIAA1873 RNG140	GCTRGGR	0.95054	-1.5593	0	0	0	0	0	0	0	0	0	0	0	0	0	0	0	0	0	0	0	0	0	0	0	0	0	0	0	0	0	0	0	0	0	0	0	0	0	0	0	0	0	9.76358	0
Q6IQ55	TTBK2_HUMAN	Tau-tubulin kinase 2 (EC 2.7.11.1)	TTBK2 KIAA0847	LTVDSHLSR	0.95162	-1.5274	0	0	0	0	0	0	0	0	0	0	0	0	0	0	0	0	0	0	0	0	0	11.8614	0	11.9553	0	11.8325	0	0	0	0	0	0	0	0	0	0	0	0	0	0	0	0	0
Q6KB66	K2C80_HUMAN	Keratin, type II cytoskeletal 80 (Cytokeratin-80) (CK-80) (Keratin-80) (K80) (Type-II keratin Kb20)	KRT80 KB20	KLVEGEEGR	0.9098	-0.56318	0	0	0	0	0	0	9.70993	0	9.83502	0	0	0	0	0	8.78326	0	0	0	0	0	0	0	0	0	0	0	0	0	0	0	0	0	0	0	0	0	0	0	0	0	0	0	0
Q6KF10	GDF6_HUMAN	Growth/differentiation factor 6 (GDF-6) (Bone morphogenetic protein 13) (BMP-13) (Growth/differentiation factor 16)	GDF6 BMP13 GDF16	NLFAEMR	0.95022	-1.571	0	0	0	0	0	0	0	0	0	0	0	0	0	0	0	0	0	13.4849	0	0	0	0	0	0	0	0	0	0	0	0	0	0	0	0	0	0	0	0	0	0	0	0	0
Q6L9W6	B4GN3_HUMAN	Beta-1,4-N-acetylgalactosaminyltransferase 3 (B4GalNAcT3) (Beta4GalNAc-T3) (Beta4GalNAcT3) (EC 2.4.1.244) (Beta-1,4-N-acetylgalactosaminyltransferase III) (N-acetyl-beta-glucosaminyl-glycoprotein 4-beta-N-acetylgalactosaminyltransferase 2) (NGalNAc-T2)	B4GALNT3	EWTAPGEFGK	0.93626	-1.1894	0	0	0	0	0	0	0	0	0	0	0	0	0	0	0	0	0	0	0	0	0	0	0	0	0	0	0	0	0	0	0	0	0	0	0	0	0	0	0	8.9086	0	0	0
Q6MZW2	FSTL4_HUMAN	Follistatin-related protein 4 (Follistatin-like protein 4)	FSTL4 KIAA1061	HLKPTEK	0.88429	-0.7886	0	0	0	0	0	0	9.51852	0	0	0	0	0	0	0	0	0	0	0	0	0	0	0	0	0	0	0	0	0	0	0	0	0	0	0	0	0	0	0	0	0	0	0	0
Q6MZZ7	CAN13_HUMAN	Calpain-13 (EC 3.4.22.-) (Calcium-activated neutral proteinase 13) (CANP 13)	CAPN13	YSDSVGR	0.88651	-0.79022	0	0	0	0	0	0	0	0	0	0	0	0	0	0	0	0	10.6057	0	0	0	0	0	0	0	0	0	0	0	0	0	0	0	0	0	0	0	0	0	0	0	0	0	0
Q6N022	TEN4_HUMAN	Teneurin-4 (Ten-4) (Protein Odd Oz/ten-m homolog 4) (Tenascin-M4) (Ten-m4) (Teneurin transmembrane protein 4)	TENM4 KIAA1302 ODZ4 TNM4	DFRHSHSPAHK	0.9368	-1.2344	0	0	0	0	0	0	0	0	0	0	0	0	0	0	0	9.73312	0	0	0	0	0	0	0	0	0	0	0	0	0	0	0	0	0	0	0	0	0	0	0	0	0	0	0
Q6NT04	TIGD7_HUMAN	Tigger transposable element-derived protein 7	TIGD7	QKLSMIIK	0.95131	-1.5184	0	0	0	0	0	0	0	0	0	0	0	0	0	0	0	0	0	0	0	0	0	0	0	0	0	0	0	0	0	0	0	0	0	0	0	0	0	0	0	0	0	0	0
Q6NUP7	PP4R4_HUMAN	Serine/threonine-protein phosphatase 4 regulatory subunit 4	PPP4R4 KIAA1622 PP4R4	FDAHTIKR	0.93543	-1.186	0	0	0	0	0	0	0	0	0	0	0	0	0	0	0	0	0	0	0	0	0	0	0	0	10.3604	0	0	0	0	0	0	0	0	0	0	0	0	0	0	0	0	0	0
Q6NV74	CRCDL_HUMAN	CRACD-like protein	CRACDL C2orf55 KIAA1211L	EAETEPER	0.95178	-2.2288	0	0	0	0	0	0	0	0	0	0	0	0	0	0	0	0	0	0	0	0	0	0	0	0	0	0	0	0	0	0	0	0	0	0	0	0	0	0	0	9.38851	0	0	0
Q6NW29	RWDD4_HUMAN	RWD domain-containing protein 4 (Protein FAM28A)	RWDD4 FAM28A RWDD4A	LADKTDHKGELPR	0.82847	-0.45704	0	0	0	0	0	0	0	0	0	0	0	0	11.0163	0	0	0	0	0	0	0	0	0	0	0	0	0	0	0	0	0	0	0	0	0	0	0	0	0	0	0	0	0	0
Q6NW34	NEPRO_HUMAN	Nucleolus and neural progenitor protein	NEPRO C3orf17	AFCNQLK	0.89229	-0.7824	0	0	0	0	0	0	0	0	0	0	0	0	0	0	0	0	0	0	0	0	0	0	0	0	0	0	0	0	0	0	0	0	0	0	0	0	0	0	0	0	0	0	0
Q6NXG1	ESRP1_HUMAN	Epithelial splicing regulatory protein 1 (RNA-binding motif protein 35A) (RNA-binding protein 35A)	ESRP1 RBM35A	DLLGKRYIELFR	0.95458	-3.1571	0	0	0	0	0	0	10.6096	10.4456	0	0	0	0	0	0	0	0	0	0	0	0	0	0	0	0	0	0	0	0	0	0	0	0	0	0	0	0	0	0	0	0	0	0	0
Q6NZI2	CAVN1_HUMAN	Caveolae-associated protein 1 (Cavin-1) (Polymerase I and transcript release factor)	CAVIN1 PTRF FKSG13	GEAGDLR	0.89257	-0.78231	10.1076	10.3208	0	0	0	0	0	0	0	0	0	0	0	0	0	0	0	0	10.4628	0	0	0	0	0	0	0	0	0	0	0	0	0	0	0	0	0	0	0	0	0	0	0	0
Q6P1N0	C2D1A_HUMAN	Coiled-coil and C2 domain-containing protein 1A (Akt kinase-interacting protein 1) (Five prime repressor element under dual repression-binding protein 1) (FRE under dual repression-binding protein 1) (Freud-1) (Putative NF-kappa-B-activating protein 023N)	CC2D1A AKI1	DKTSVIK	0.93669	-1.2265	0	0	0	10.7824	0	0	0	0	0	0	0	0	0	10.4628	0	0	0	0	0	0	0	0	0	0	0	0	0	0	0	0	0	0	0	0	0	0	0	0	0	0	0	0	0
Q6P2D8	XRRA1_HUMAN	X-ray radiation resistance-associated protein 1	XRRA1	KTRAQLLDDIFIR	0.9522	-2.0001	0	0	0	0	0	0	0	0	0	0	0	0	0	0	0	0	0	0	0	0	0	0	0	0	0	0	0	0	0	0	0	0	0	0	0	0	0	12.0469	0	0	0	0	0
Q6P2H8	TMM53_HUMAN	Transmembrane protein 53 (Nuclear envelope transmembrane protein 4)	TMEM53 NET4	ALAAILER	0.90846	-0.82757	0	0	0	0	0	0	0	0	0	0	0	0	0	0	0	0	0	13.5906	0	0	0	0	0	0	0	0	0	0	0	0	0	0	0	0	0	0	0	0	0	0	0	0	0
Q6P2Q9	PRP8_HUMAN	Pre-mRNA-processing-splicing factor 8 (220 kDa U5 snRNP-specific protein) (PRP8 homolog) (Splicing factor Prp8) (p220)	PRPF8 PRPC8	GITPLLER	0.9544	-1.7077	0	0	0	0	0	0	0	0	9.60194	0	0	0	0	10.1034	0	0	0	0	0	0	0	0	0	0	9.48989	0	0	0	0	0	0	0	0	0	0	0	8.20364	0	0	9.44031	0	0	0
Q6P2S7	TTC41_HUMAN	Putative tetratricopeptide repeat protein 41 (TPR repeat protein 41) (Grp94-neighboring nucleotidase)	TTC41P GNN	KPDLSPLK	0.94244	-1.3766	0	0	0	0	0	0	0	0	0	0	0	0	0	0	0	0	0	0	0	0	0	0	0	0	0	0	0	0	0	0	0	0	0	0	0	0	0	0	0	0	0	0	0
Q6P3R8	NEK5_HUMAN	Serine/threonine-protein kinase Nek5 (EC 2.7.11.1) (Never in mitosis A-related kinase 5) (NimA-related protein kinase 5)	NEK5	ARSIKMIERPK	0.94078	-1.3545	0	0	0	0	0	0	0	0	0	0	0	0	0	0	0	0	0	0	0	0	0	0	0	0	0	0	0	0	0	0	0	0	0	0	0	0	0	0	0	10.1106	0	0	0
Q6P4E1	GOLM2_HUMAN	Protein GOLM2 (Cancer susceptibility candidate gene 4 protein) (CASC4) (Golgi membrane protein 2)	GOLM2 CASC4 UNQ2573/PRO6308	LQAREGLGK	0.95005	-1.5996	0	0	0	0	0	0	0	0	0	0	0	0	0	0	0	0	0	10.5703	0	0	0	0	0	0	0	0	0	0	0	0	0	0	0	0	0	0	0	0	0	0	0	0	0
Q6P589	TP8L2_HUMAN	Tumor necrosis factor alpha-induced protein 8-like protein 2 (TIPE2) (TNF alpha-induced protein 8-like protein 2) (TNFAIP8-like protein 2) (Inflammation factor protein 20)	TNFAIP8L2	SLALQAEK	0.95448	-1.6438	0	0	0	0	0	0	0	0	0	0	0	0	0	0	0	0	0	0	0	0	0	0	0	0	0	0	0	0	0	0	0	0	0	0	0	0	0	0	0	10.1688	10.086	10.0231	0
Q6P9B6	MEAK7_HUMAN	MTOR-associated protein MEAK7 (MEAK7) (MTOR associated protein, eak-7 homolog) (TBC/LysM-associated domain-containing protein 1) (TLD domain-containing protein 1)	MEAK7 KIAA1609 TLDC1	RVDLTGKAK	0.88638	-0.80796	0	0	0	0	0	0	0	0	10.1662	0	0	0	0	0	0	0	0	0	0	0	0	0	0	0	0	0	0	0	0	0	0	0	0	0	0	0	0	0	0	0	0	0	0
Q6P9G9	ZN449_HUMAN	Zinc finger protein 449 (Zinc finger and SCAN domain-containing protein 19)	ZNF449 ZSCAN19	EHCPENR	0.88573	-0.78939	0	0	0	0	0	0	0	0	0	0	0	10.2996	0	0	0	0	0	0	0	0	0	0	0	0	0	0	11.1828	0	0	0	0	0	0	0	0	0	0	0	0	0	0	0	9.5305
Q6PCB6	AB17C_HUMAN	Alpha/beta hydrolase domain-containing protein 17C (Abhydrolase domain-containing protein 17C) (EC 3.1.2.22)	ABHD17C FAM108C1	ELDAVEVFFSR	0.098765	-0.055232	0	0	0	0	0	0	0	0	0	0	0	0	0	0	0	9.86695	0	0	0	0	0	0	0	0	8.50243	0	0	0	0	0	0	0	0	0	0	0	9.15603	0	0	13.6949	13.7498	13.6719	11.8395
Q6PCB7	S27A1_HUMAN	Long-chain fatty acid transport protein 1 (Arachidonate--CoA ligase) (EC 6.2.1.15) (Fatty acid transport protein 1) (FATP-1) (Long-chain-fatty-acid--CoA ligase) (EC 6.2.1.3) (Solute carrier family 27 member 1) (Very long-chain acyl-CoA synthetase) (EC 6.2.1.-)	SLC27A1 ACSVL5 FATP1	MAAFGHHAYR	0.89162	-0.77976	0	0	0	0	0	0	0	0	0	0	0	0	0	0	0	0	0	0	0	0	0	0	0	0	0	0	0	0	0	0	0	0	0	0	0	0	0	0	0	0	9.63666	10.0174	0
Q6PCT2	FXL19_HUMAN	F-box/LRR-repeat protein 19 (F-box and leucine-rich repeat protein 19)	FBXL19 FBL19	ELCICMRVCRTWSR	0.89874	-0.67443	0	0	0	0	0	0	0	0	0	0	0	0	0	0	0	0	0	0	0	0	0	0	0	0	0	0	0	0	0	0	0	0	0	0	0	0	0	0	0	8.79996	8.65345	8.67147	0
Q6PEX7	TEX38_HUMAN	Testis-expressed protein 38 (ATPAF1 antisense RNA 1) (ATPAF1 antisense gene protein 1)	TEX38 ATPAF1-AS1 C1orf223	SHADQDSNPK	0.89039	-0.80852	0	0	0	0	0	0	0	0	0	0	0	0	0	0	0	0	0	0	0	0	0	0	0	0	0	0	0	0	0	0	0	0	0	0	0	0	0	0	0	0	8.47468	0	0
Q6PEY0	CXB7_HUMAN	Gap junction beta-7 protein (Connexin-25) (Cx25)	GJB7 CX25	EFECNSR	0.88619	-0.78442	0	0	0	0	0	0	0	0	0	0	0	0	0	0	0	12.8451	0	0	0	0	0	0	0	0	0	0	0	0	0	0	0	0	0	0	0	0	0	0	0	0	0	0	0
Q6PEZ8	PONL1_HUMAN	Podocan-like protein 1	PODNL1 SLRR5B	VPRGALSR	0.95036	-1.5167	11.1226	12.4939	0	0	9.81865	0	10.2364	0	10.1211	0	12.1429	12.1782	0	10.0629	0	0	0	14.8283	0	0	0	0	0	0	13.6813	0	11.6591	0	9.14139	0	0	0	0	0	0	0	0	10.4728	0	0	10.5567	0	0
Q6PF04	ZN613_HUMAN	Zinc finger protein 613	ZNF613	EKCVGSVK	0.95517	-3.5686	0	0	0	0	0	0	9.02633	0	0	0	0	0	0	0	0	0	0	11.2551	0	0	0	0	0	0	0	0	0	0	0	0	0	0	0	0	0	0	0	0	0	0	0	0	0
Q6PI47	KCD18_HUMAN	BTB/POZ domain-containing protein KCTD18	KCTD18	AAQRSAPSR	0.95424	-1.6038	0	0	11.3475	0	0	0	0	0	0	0	0	0	0	0	0	0	0	0	0	0	0	0	0	0	0	0	0	0	0	0	0	0	0	0	0	0	0	0	0	0	0	0	0
Q6PI98	IN80C_HUMAN	INO80 complex subunit C (IES6 homolog) (hIes6)	INO80C C18orf37	NRTWKNLK	0.88966	-0.80861	0	0	0	0	0	0	0	0	0	0	0	0	0	0	0	8.92431	0	0	0	0	0	0	0	0	0	0	0	0	0	0	0	0	0	0	0	0	0	0	0	0	0	0	0
Q6PIL6	KCIP4_HUMAN	Kv channel-interacting protein 4 (KChIP4) (A-type potassium channel modulatory protein 4) (Calsenilin-like protein) (Potassium channel-interacting protein 4)	KCNIP4 CALP KCHIP4	GLSILLRGTVQEK	0.81608	-0.41672	0	0	0	0	0	0	0	0	0	0	0	0	0	8.90247	0	0	0	0	0	0	0	0	0	0	0	0	0	0	0	0	0	0	0	0	0	0	0	0	0	0	0	0	0
Q6PIY7	GLD2_HUMAN	Poly(A) RNA polymerase GLD2 (hGLD-2) (EC 2.7.7.19) (PAP-associated domain-containing protein 4) (Terminal nucleotidyltransferase 2) (Terminal uridylyltransferase 2) (TUTase 2)	TENT2 GLD2 PAPD4	EITLPEAKDK	0.94524	-1.4686	0	0	0	0	0	0	0	0	0	0	0	0	0	0	0	0	0	0	0	0	0	0	0	0	0	0	0	0	0	0	0	0	0	0	0	0	0	0	0	0	0	0	0
Q6PJP8	DCR1A_HUMAN	DNA cross-link repair 1A protein (Beta-lactamase DCLRE1A) (EC 3.5.2.6) (SNM1 homolog A) (hSNM1) (hSNM1A)	DCLRE1A KIAA0086 SNM1 SNM1A	DQDESCPKVNSFLTR	0.90692	-0.95845	0	0	0	0	0	0	0	0	0	0	0	0	0	0	0	0	0	0	0	0	0	0	0	0	0	0	0	0	0	0	0	0	0	0	0	0	0	0	0	0	0	10.0863	0
Q6PKG0	LARP1_HUMAN	La-related protein 1 (La ribonucleoprotein domain family member 1)	LARP1 KIAA0731 LARP	VVEIVDEKVR	0.95085	-1.5775	0	0	9.58412	0	0	0	0	0	0	0	0	0	0	0	0	0	0	0	0	0	0	0	0	0	0	0	0	0	0	0	0	0	0	0	0	0	0	0	0	0	0	0	0
Q6PL24	TMED8_HUMAN	Protein TMED8	TMED8 FAM15B L10	GSRSSLR	0.94081	-1.3567	0	0	0	0	0	0	0	0	0	0	0	0	0	0	0	0	0	0	0	0	0	0	0	0	0	0	0	0	0	0	0	0	0	0	0	0	0	0	0	9.06757	0	0	0
Q6Q0C1	S2547_HUMAN	Solute carrier family 25 member 47 (Hepatocellular carcinoma down-regulated mitochondrial carrier protein)	SLC25A47 C14orf68 HDMCP HMFN1655	LQTQTQAQK	0.93637	-1.1932	0	0	0	0	0	0	0	0	0	0	0	0	0	0	0	0	0	0	0	0	0	0	0	0	0	0	0	0	0	0	0	0	0	0	14.5858	0	0	0	0	0	0	0	0
Q6Q759	SPG17_HUMAN	Sperm-associated antigen 17 (Projection protein PF6 homolog)	SPAG17	DNHNFMIHLNDPKEIVK	0.95449	-1.6452	0	0	0	0	0	0	0	0	0	0	0	0	0	0	0	0	0	0	0	0	0	0	0	0	0	0	0	0	0	8.37825	0	0	0	0	0	0	0	0	0	0	0	0	0
Q6QHK4	FIGLA_HUMAN	Factor in the germline alpha (FIGalpha) (Class C basic helix-loop-helix protein 8) (bHLHc8) (Folliculogenesis-specific basic helix-loop-helix protein) (Transcription factor FIGa)	FIGLA BHLHC8	SLDRFPEVELLSHR	0.95502	-1.6141	0	0	0	0	0	0	0	0	0	0	0	0	0	0	0	0	0	0	0	0	0	0	0	0	0	0	0	0	0	0	0	0	0	0	0	0	0	0	0	0	10.6931	0	0
Q6R327	RICTR_HUMAN	Rapamycin-insensitive companion of mTOR (AVO3 homolog) (hAVO3)	RICTOR KIAA1999	NLRVRGR	0.89128	-0.7638	0	0	0	0	0	0	0	0	0	0	0	14.8949	0	0	0	0	0	0	0	0	0	13.0702	0	0	0	0	0	0	0	0	0	0	0	0	0	0	12.4399	0	0	0	0	0	0
Q6STE5	SMRD3_HUMAN	SWI/SNF-related matrix-associated actin-dependent regulator of chromatin subfamily D member 3 (60 kDa BRG-1/Brm-associated factor subunit C) (BRG1-associated factor 60C) (BAF60C)	SMARCD3 BAF60C	RPMKQKR	0.89126	-0.76549	0	0	0	0	0	0	0	0	0	0	0	0	0	0	0	0	0	0	0	0	0	0	0	0	0	10.8653	0	0	0	0	0	0	0	0	0	0	0	0	0	0	0	0	0
Q6T4R5	NHS_HUMAN	Actin remodeling regulator NHS (Congenital cataracts and dental anomalies protein) (Nance-Horan syndrome protein)	NHS	KSNTSNEEFK	0.9553	-1.7989	12.9979	0	0	0	0	0	0	0	0	0	0	0	0	0	0	0	0	0	0	0	0	0	0	0	0	0	0	0	0	0	0	0	0	0	0	0	0	0	0	0	0	0	0
Q6TFL3	CC171_HUMAN	Coiled-coil domain-containing protein 171	CCDC171 C9orf93	CADREALISTLK	0.95201	-2.8728	0	0	0	0	0	0	0	0	0	0	0	0	8.4849	0	0	0	0	0	0	0	0	0	0	0	0	0	0	0	0	0	0	0	0	0	0	0	0	0	0	0	0	0	0
Q6TGC4	PADI6_HUMAN	Protein-arginine deiminase type-6 (EC 3.5.3.15) (Peptidyl arginine deiminase-like protein) (Peptidylarginine deiminase VI) (hPADVI) (Protein-arginine deiminase type VI)	PADI6 PAD6	KQNEYVEK	0.93571	-1.1869	0	0	0	0	0	0	0	10.6189	0	0	0	0	0	0	0	0	0	0	0	0	0	0	0	0	0	0	0	0	0	0	0	0	0	0	0	0	0	0	0	0	0	0	0
Q6UB35	C1TM_HUMAN	Monofunctional C1-tetrahydrofolate synthase, mitochondrial (EC 6.3.4.3) (Formyltetrahydrofolate synthetase)	MTHFD1L FTHFSDC1	ITIGQGNTEK	0.95114	-2.0584	0	0	0	0	0	0	0	0	0	0	0	0	0	0	10.1733	0	0	0	0	0	0	0	0	0	0	0	0	0	0	0	0	0	0	0	0	0	0	0	0	0	0	0	0
Q6UB98	ANR12_HUMAN	Ankyrin repeat domain-containing protein 12 (Ankyrin repeat-containing cofactor 2) (GAC-1 protein)	ANKRD12 ANCO2 KIAA0874	ANPYFEYLHIRKK	0.95498	-1.6924	0	0	0	0	0	0	0	0	0	0	0	0	0	0	0	0	0	0	0	0	0	0	0	0	0	0	0	0	0	0	0	0	0	0	0	0	0	0	0	0	0	0	0
Q6UB99	ANR11_HUMAN	Ankyrin repeat domain-containing protein 11 (Ankyrin repeat-containing cofactor 1)	ANKRD11 ANCO1	VPPVDDK	0.89007	-0.79274	0	0	0	0	0	0	0	0	0	0	0	0	0	0	0	0	0	0	0	0	0	0	0	0	0	0	0	0	0	0	0	0	0	0	0	0	0	0	0	13.4479	0	0	0
Q6UVY6	MOXD1_HUMAN	DBH-like monooxygenase protein 1 (EC 1.14.17.-) (Monooxygenase X)	MOXD1 MOX UNQ2493/PRO5780	IPVFQEKHHVIK	0.94364	-1.4543	0	0	0	0	0	0	0	0	0	0	0	0	0	0	0	0	0	0	10.1117	0	0	0	0	0	0	0	0	0	0	0	0	0	0	0	0	0	0	0	0	0	0	0	0
Q6UW63	PLGT2_HUMAN	Protein O-glucosyltransferase 2 (EC 2.4.1.-) (Endoplasmic reticulum resident protein 58) (ER protein 58) (ERp58) (KDEL motif-containing protein 1) (Protein O-xylosyltransferase POGLUT2) (EC 2.4.2.-)	POGLUT2 EP58 KDELC1 UNQ1910/PRO4357	KERLELVK	0.8946	-0.80999	0	9.09077	0	0	0	0	0	0	0	0	0	0	0	0	0	0	0	0	0	0	0	0	0	0	0	0	0	0	0	0	0	0	0	0	0	0	0	0	0	0	0	0	0
Q6UWB1	I27RA_HUMAN	Interleukin-27 receptor subunit alpha (IL-27 receptor subunit alpha) (IL-27R subunit alpha) (IL-27R-alpha) (IL-27RA) (Cytokine receptor WSX-1) (Cytokine receptor-like 1) (Type I T-cell cytokine receptor) (TCCR) (ZcytoR1)	IL27RA CRL1 TCCR WSX1 UNQ296/PRO336	LALLPLLWVLFQR	0.95676	-1.8557	0	0	0	0	0	0	0	0	0	0	0	0	0	0	0	0	0	0	0	0	0	0	0	0	0	0	0	0	0	0	0	0	0	0	0	0	0	0	0	0	0	10.1315	0
Q6UWE0	LRSM1_HUMAN	E3 ubiquitin-protein ligase LRSAM1 (EC 2.3.2.27) (Leucine-rich repeat and sterile alpha motif-containing protein 1) (RING-type E3 ubiquitin transferase LRSAM1) (Tsg101-associated ligase) (hTAL)	LRSAM1 TAL UNQ6496/PRO21356	LLQDNQR	0.88498	-0.7886	0	0	0	0	0	0	0	0	9.64178	0	0	0	0	0	0	0	0	0	0	0	0	0	0	0	0	0	0	0	0	0	0	0	0	0	0	0	0	0	0	0	0	0	0
Q6UWN5	LYPD5_HUMAN	Ly6/PLAUR domain-containing protein 5	LYPD5 UNQ1908/PRO4356	MAMGVPR	0.8951	-0.78088	10.1887	0	0	0	0	0	0	0	0	0	0	0	0	0	0	0	0	0	0	0	0	0	0	0	0	0	0	0	0	0	0	0	0	0	0	0	0	0	0	0	0	0	0
Q6UWP2	DHR11_HUMAN	Dehydrogenase/reductase SDR family member 11 (17-beta-hydroxysteroid dehydrogenase) (3-beta-hydroxysteroid 3-dehydrogenase) (EC 1.1.1.270) (Estradiol 17-beta-dehydrogenase) (EC 1.1.1.62) (Short-chain dehydrogenase/reductase family 24C member 1)	DHRS11 SDR24C1 UNQ836/PRO1774	ALVQQGLK	0.95517	-1.6124	0	0	0	0	0	0	0	0	0	0	0	0	0	0	0	0	0	0	0	0	0	0	0	0	0	0	0	0	12.63	0	0	0	0	0	0	0	0	0	0	0	0	0	0
Q6UXI9	NPNT_HUMAN	Nephronectin (Preosteoblast EGF-like repeat protein with MAM domain) (Protein EGFL6-like)	NPNT EGFL6L POEM UNQ295/PRO334	NGGHGWR	0.885	-0.78779	0	0	0	0	0	0	0	0	0	0	0	0	0	0	0	0	10.6057	0	0	0	0	0	0	0	0	0	0	0	0	0	0	0	0	0	0	0	0	0	0	0	0	0	0
Q6UY01	LRC31_HUMAN	Leucine-rich repeat-containing protein 31	LRRC31 UNQ9367/PRO34156	LPQITEIGMK	0.88928	-0.77735	0	0	0	0	0	0	0	0	0	0	0	0	0	0	0	0	0	0	0	0	0	0	0	0	0	0	0	0	0	0	0	0	0	0	0	0	0	0	0	0	0	9.84026	0
Q6UYE1	LEU7_HUMAN	Leukemia-associated protein 7 (Deleted in lymphocytic leukemia 7)	DLEU7 LEU7	QILQNLPDI	0.9105	-0.82318	0	0	0	0	0	0	0	0	0	0	0	0	0	0	0	0	9.96457	0	0	0	0	0	0	0	0	0	0	0	0	0	0	0	0	0	0	0	0	0	0	0	0	0	0
Q6V1P9	PCD23_HUMAN	Protocadherin-23 (Cadherin-27) (Cadherin-like protein CDHJ) (Cadherin-like protein VR8) (Protein dachsous homolog 2) (Protocadherin PCDHJ)	DCHS2 CDH27 CDHJ PCDH23 PCDHJ	EEAAAHR	0.95013	-1.5873	0	0	0	0	0	0	0	0	0	0	0	0	0	0	0	10.8098	0	0	0	0	0	0	0	0	0	0	9.17123	0	0	0	0	0	0	0	0	0	0	0	0	0	10.905	0	0
Q6W2J9	BCOR_HUMAN	BCL-6 corepressor (BCoR)	BCOR KIAA1575	ISDFHETYTFK	0.95546	-1.7984	0	0	0	0	0	0	0	0	0	0	0	0	0	0	0	11.7405	11.74	11.5112	0	0	0	0	0	0	0	0	0	0	0	0	0	0	0	0	0	0	0	0	0	0	0	0	0
Q6WRI0	IGS10_HUMAN	Immunoglobulin superfamily member 10 (IgSF10) (Calvaria mechanical force protein 608) (CMF608)	IGSF10 CMF608	CAARNKVGYIEK	0.95498	-1.7354	0	0	0	0	0	0	0	0	0	0	0	0	0	0	0	0	0	0	0	0	0	0	0	0	0	0	0	0	0	0	0	0	0	0	0	0	0	0	0	0	0	0	0
Q6WRX3	ZY11A_HUMAN	Protein zyg-11 homolog A	ZYG11A ZYG11	ELSSKLVTEDVLK	0.66917	-0.28206	0	0	0	0	0	0	0	0	0	0	0	0	12.808	0	12.4264	12.098	12.5404	12.3776	10.4971	0	10.1538	0	0	0	0	0	0	0	0	0	0	0	0	0	0	0	0	0	0	0	0	0	13.6677
Q6XPS3	TPTE2_HUMAN	Phosphatidylinositol 3,4,5-trisphosphate 3-phosphatase TPTE2 (EC 3.1.3.67) (Lipid phosphatase TPIP) (TPTE and PTEN homologous inositol lipid phosphatase)	TPTE2 TPIP	FQGVETPSQNR	0.89446	-0.75901	0	0	0	0	0	0	0	0	0	0	0	0	0	0	0	0	0	0	0	0	0	0	0	0	0	0	0	0	0	0	0	0	0	0	0	0	0	0	0	0	0	0	0
Q6Y288	B3GLT_HUMAN	Beta-1,3-glucosyltransferase (Beta3Glc-T) (EC 2.4.1.-) (Beta 3-glucosyltransferase) (Beta-3-glycosyltransferase-like)	B3GLCT B3GALTL B3GTL	KDIFVAVK	0.91224	-0.57948	0	0	0	0	0	0	0	0	0	0	0	0	10.0926	10.2235	0	9.24854	0	0	0	0	0	0	0	0	0	0	0	0	0	0	0	0	0	0	0	0	0	0	0	10.4902	10.4882	0	0
Q6YHK3	CD109_HUMAN	CD109 antigen (150 kDa TGF-beta-1-binding protein) (C3 and PZP-like alpha-2-macroglobulin domain-containing protein 7) (Platelet-specific Gov antigen) (p180) (r150) (CD antigen CD109)	CD109 CPAMD7	IKLYWSKVK	0.93607	-1.2272	0	0	0	0	0	0	0	13.061	0	0	0	0	0	0	0	0	0	0	0	0	0	0	0	0	0	0	0	0	0	0	0	0	0	0	0	0	0	0	0	0	0	0	0
Q6ZMN7	PZRN4_HUMAN	PDZ domain-containing RING finger protein 4 (Ligand of Numb protein X 4) (SEMACAP3-like protein)	PDZRN4 LNX4 SEMCAP3L	STMAATQSSSGQSSK	0.84658	-0.50264	0	0	0	0	0	0	0	0	0	0	0	0	0	0	0	0	0	0	0	0	0	0	0	0	0	0	0	0	0	0	0	0	0	0	0	0	0	0	0	0	0	14.8341	0
Q6ZMP0	THSD4_HUMAN	Thrombospondin type-1 domain-containing protein 4 (A disintegrin and metalloproteinase with thrombospondin motifs-like protein 6) (ADAMTS-like protein 6) (ADAMTSL-6)	THSD4 UNQ9334/PRO34005	LSSRHSR	0.9524	-2.2262	0	0	0	0	0	0	0	0	0	0	0	0	0	0	0	0	0	0	0	0	0	0	0	0	0	0	0	0	0	0	0	0	0	0	0	0	0	0	0	0	0	12.5962	0
Q6ZMT4	KDM7A_HUMAN	Lysine-specific demethylase 7A (JmjC domain-containing histone demethylation protein 1D) (Lysine-specific demethylase 7) ([histone H3]-dimethyl-L-lysine9 demethylase 7A) (EC 1.14.11.65)	KDM7A JHDM1D KDM7 KIAA1718	SEIPIKR	0.7265	-0.36035	0	0	0	0	0	0	0	0	0	0	0	0	0	0	0	0	0	0	0	0	0	0	0	0	0	0	0	0	0	0	0	0	0	0	0	0	0	0	0	0	0	0	0
Q6ZMZ0	RN19B_HUMAN	E3 ubiquitin-protein ligase RNF19B (EC 2.3.2.31) (IBR domain-containing protein 3) (Natural killer lytic-associated molecule) (RING finger protein 19B)	RNF19B IBRDC3 NKLAM	YLASDPDCR	0.91277	-0.82925	0	0	0	0	0	0	0	0	0	0	0	0	0	0	0	0	0	8.9971	0	0	0	0	0	0	0	0	0	0	0	0	0	0	0	0	0	0	0	0	0	0	0	0	0
Q6ZMZ3	SYNE3_HUMAN	Nesprin-3 (KASH domain-containing protein 3) (KASH3) (Nuclear envelope spectrin repeat protein 3)	SYNE3 C14orf139 C14orf49 LINC00341	ELLTMLQLKK	0.90785	-0.98568	0	0	0	0	0	0	0	0	0	0	0	0	0	0	0	0	12.1839	12.2647	0	0	0	0	0	0	0	0	0	0	0	0	0	0	0	0	0	0	0	0	0	0	0	0	0
Q6ZN08	ZNF66_HUMAN	Putative zinc finger protein 66 (Zinc finger protein 66 pseudogene)	ZNF66 ZNF66P	GCESVDKCK	0.95513	-1.6888	0	0	0	0	0	0	0	0	0	0	0	0	0	0	0	0	0	0	0	0	0	0	0	0	0	0	0	0	0	0	0	0	0	0	0	0	0	0	0	14.0851	0	0	0
Q6ZN17	LN28B_HUMAN	Protein lin-28 homolog B (Lin-28B)	LIN28B CSDD2	KGPSVQKR	0.93697	-1.2179	0	0	0	0	0	0	0	0	0	0	0	0	10.0524	0	0	0	0	0	0	0	0	0	0	0	0	0	0	0	0	0	0	0	0	0	0	0	0	0	0	0	0	0	9.57156
Q6ZNA1	ZN836_HUMAN	Zinc finger protein 836	ZNF836	AYTQRSSLTK	0.95412	-3.0816	0	0	0	0	0	0	0	0	0	0	0	0	0	0	0	0	0	11.5442	0	0	0	0	0	0	0	0	8.91728	0	0	0	0	0	0	0	0	0	0	0	0	0	0	0	0
Q6ZNB6	NFXL1_HUMAN	NF-X1-type zinc finger protein NFXL1 (Ovarian zinc finger protein) (hOZFP)	NFXL1 OZFP	CNCGNTK	0.95545	-1.8768	0	0	0	0	0	0	0	0	0	9.95229	0	0	0	0	0	12.0015	12.3747	12.27	0	0	0	0	0	0	0	11.0666	0	0	0	0	0	11.2404	0	0	0	0	9.70316	0	0	0	0	0	9.46201
Q6ZNH5	ZN497_HUMAN	Zinc finger protein 497	ZNF497	AFVRKSELLSHR	0.91506	-0.91578	0	0	0	0	0	0	0	0	0	0	0	0	0	0	0	0	0	0	0	0	0	0	0	0	0	0	0	0	0	0	0	0	0	0	0	0	0	0	0	0	10.1852	0	0
Q6ZP68	ATPUN_HUMAN	Putative protein ATP11AUN (Putative ATP11A upstream neighbor protein)	ATP11AUN C13orf35	VTVQTDDSNK	0.90969	-0.63563	0	0	0	0	0	0	9.86695	0	10.0904	0	0	0	0	0	0	0	0	9.80624	0	0	0	0	0	0	0	0	0	0	0	0	0	0	0	0	0	0	0	0	0	0	0	0	0
Q6ZP82	CC141_HUMAN	Coiled-coil domain-containing protein 141 (Coiled-coil protein associated with myosin II and DISC1)	CCDC141 CAMDI	ATESKPGK	0.95531	-3.5601	0	0	0	0	0	0	0	0	0	0	0	0	0	0	0	0	0	0	0	0	0	0	0	0	10.2011	0	0	0	0	0	0	0	0	0	0	0	0	0	0	0	0	0	0
Q6ZQQ6	WDR87_HUMAN	WD repeat-containing protein 87 (Testis development protein NYD-SP11)	WDR87	ATVVEIPR	0.9585	-4.8026	0	0	0	0	0	0	0	0	0	0	0	0	0	9.11382	0	0	0	0	0	0	0	0	0	0	0	0	0	0	0	0	0	0	0	0	0	0	0	0	0	0	0	0	0
Q6ZRF8	RN207_HUMAN	RING finger protein 207	RNF207 C1orf188	CFRDMQK	0.93634	-1.2048	0	0	0	0	0	0	0	0	0	0	0	0	0	0	0	0	0	0	0	0	0	0	0	0	0	0	0	0	0	0	0	0	0	0	0	0	0	0	0	0	9.93463	9.91027	0
Q6ZRK6	CCD73_HUMAN	Coiled-coil domain-containing protein 73 (Sarcoma antigen NY-SAR-79)	CCDC73	DVKTAVHMK	0.95687	-3.8674	0	0	0	0	0	0	0	0	0	0	0	0	0	0	0	0	0	0	0	0	0	0	0	0	0	0	0	0	0	0	0	0	0	0	0	0	0	0	0	0	0	0	0
Q6ZRQ5	MMS22_HUMAN	Protein MMS22-like (Methyl methanesulfonate-sensitivity protein 22-like)	MMS22L C6orf167	EYMKQLVKLTR	0.95158	-2.326	0	0	0	0	0	0	0	0	0	0	0	0	0	0	0	0	0	0	0	0	0	0	0	0	0	0	0	0	0	0	0	0	0	0	0	0	0	0	0	9.87009	0	0	0
Q6ZRS2	SRCAP_HUMAN	Helicase SRCAP (EC 3.6.4.-) (Domino homolog 2) (Snf2-related CBP activator)	SRCAP KIAA0309	LILSPDMQAR	0.9551	-3.5131	0	0	0	0	0	0	0	9.08699	0	0	0	0	0	0	0	12.7732	0	0	0	0	0	0	0	0	0	0	0	0	0	0	0	0	0	0	0	0	0	0	0	0	0	0	0
Q6ZRU5	YQ032_HUMAN	Putative uncharacterized protein FLJ46089		ITPSACL	0.88592	-0.7869	0	0	0	0	0	0	0	0	0	10.5921	0	0	0	0	0	0	0	13.4966	0	0	0	0	0	0	0	0	0	0	0	0	0	0	0	0	0	0	0	0	0	0	0	0	0
Q6ZS81	WDFY4_HUMAN	WD repeat- and FYVE domain-containing protein 4	WDFY4 C10orf64 KIAA1607	EGPARMR	0.94965	-1.563	0	0	0	0	0	0	0	0	0	0	0	0	0	0	0	0	0	0	0	0	0	0	0	0	0	0	0	0	0	0	0	0	0	0	0	0	0	0	0	0	0	0	0
Q6ZSS7	MFSD6_HUMAN	Major facilitator superfamily domain-containing protein 6 (Macrophage MHC class I receptor 2 homolog)	MFSD6 MMR2	INNDLLISK	0.91031	-0.82256	0	0	0	0	0	0	0	10.0551	0	0	0	0	0	0	0	0	0	0	0	0	0	0	0	0	0	0	0	0	0	0	0	0	0	0	0	0	0	0	0	0	0	0	0
Q6ZST4	LCNL1_HUMAN	Lipocalin-like 1 protein	LCNL1	MAVVLVTPLGNGDLALK	0.7449	-0.3786	0	0	0	0	0	0	0	0	0	0	0	0	0	0	0	0	0	0	0	0	0	0	0	0	0	0	0	0	0	0	0	0	0	0	0	0	0	0	0	0	9.71694	9.54539	0
Q6ZSZ5	ARHGI_HUMAN	Rho guanine nucleotide exchange factor 18 (114 kDa Rho-specific guanine nucleotide exchange factor) (p114-Rho-GEF) (p114RhoGEF) (Septin-associated RhoGEF) (SA-RhoGEF)	ARHGEF18 KIAA0521	NAWMAHIQR	0.93081	-1.1266	0	0	0	0	0	0	0	0	0	0	0	0	0	0	0	0	0	0	0	0	0	0	0	0	0	0	0	0	0	0	0	0	0	0	0	0	0	0	0	0	0	9.34501	0
Q6ZT98	TTLL7_HUMAN	Tubulin polyglutamylase TTLL7 (EC 6.3.2.-) (Testis development protein NYD-SP30) (Tubulin--tyrosine ligase-like protein 7)	TTLL7	IDYDVKR	0.95122	-2.4602	0	0	0	0	0	0	0	0	0	0	0	0	0	0	0	0	0	0	0	0	0	0	0	0	0	0	0	0	0	0	0	0	0	0	0	0	0	0	0	0	0	0	0
Q6ZTR5	CFA47_HUMAN	Cilia- and flagella-associated protein 47	CFAP47 CHDC2 CXorf22 CXorf30 CXorf59	AKVSIRHANVIDLR	0.95659	-3.8759	0	0	0	0	0	0	0	0	0	0	0	0	0	0	0	0	0	12.0905	0	0	0	0	0	0	0	0	0	0	0	0	0	0	0	0	0	0	0	0	0	0	0	0	0
Q6ZU52	K0408_HUMAN	Uncharacterized protein KIAA0408	KIAA0408	NFSCGFER	0.95509	-1.7502	0	0	0	0	0	0	0	0	0	0	0	0	0	0	0	0	0	0	0	0	0	0	0	0	0	0	0	0	0	0	0	0	0	0	0	0	0	0	0	0	8.52011	0	0
Q6ZU64	CFA65_HUMAN	Cilia- and flagella-associated protein 65 (Coiled-coil domain-containing protein 108)	CFAP65 CCDC108	LPLQFEWR	0.89989	-0.72743	0	0	0	0	0	0	0	0	0	0	0	0	0	0	0	0	0	0	0	0	0	0	0	0	0	0	0	0	0	0	0	0	0	0	0	0	0	0	0	0	0	0	0
Q6ZU67	BEND4_HUMAN	BEN domain-containing protein 4 (Coiled-coil domain-containing protein 4)	BEND4 CCDC4	RPLDPVK	0.89326	-0.7605	0	0	0	0	0	0	14.6265	0	0	0	13.6875	0	0	0	0	0	0	0	0	0	0	12.1047	11.8795	0	0	14.3233	0	0	0	0	14.0961	0	0	13.6451	0	13.662	0	11.0316	0	0	0	0	0
Q6ZUM4	RHG27_HUMAN	Rho GTPase-activating protein 27 (CIN85-associated multi-domain-containing Rho GTPase-activating protein 1) (Rho-type GTPase-activating protein 27) (SH3 domain-containing protein 20)	ARHGAP27 CAMGAP1 SH3D20 PP905	LGSWQEK	0.88949	-0.78386	0	0	0	0	0	0	0	0	0	0	0	0	0	0	0	0	0	0	0	0	0	0	0	0	0	0	0	0	0	0	0	0	0	0	0	0	0	0	0	0	0	0	0
Q6ZV29	PLPL7_HUMAN	Patatin-like phospholipase domain-containing protein 7 (EC 3.1.1.-) (EC 3.1.1.5)	PNPLA7 C9orf111	NYSQMRIR	0.95267	-3.268	0	0	0	0	0	0	0	0	0	0	0	0	0	0	0	0	0	0	0	0	0	0	0	0	0	0	0	0	0	0	0	0	0	0	0	0	0	0	0	0	0	11.5378	0
Q6ZVD7	STOX1_HUMAN	Storkhead-box protein 1 (Winged-helix domain-containing protein)	STOX1 C10orf24	FGFSLLWR	0.9561	-1.812	0	0	0	0	0	0	0	0	0	0	0	0	0	0	0	10.5871	0	10.4919	0	0	0	0	0	0	0	0	0	0	0	0	0	0	0	0	0	0	0	0	0	0	0	0	0
Q6ZVD8	PHLP2_HUMAN	PH domain leucine-rich repeat-containing protein phosphatase 2 (EC 3.1.3.16) (PH domain leucine-rich repeat-containing protein phosphatase-like) (PHLPP-like)	PHLPP2 KIAA0931 PHLPPL	DWLREDVKR	0.95657	-4.0772	0	0	0	0	0	0	0	0	0	0	0	0	0	0	0	0	0	0	0	0	0	0	0	0	0	0	0	0	0	0	0	0	0	0	0	0	0	0	0	0	0	0	0
Q6ZW13	CP086_HUMAN	Uncharacterized protein C16orf86	C16orf86	SLSLPGLR	0.89682	-0.71874	16.2989	16.4222	0	0	0	0	0	0	0	0	0	0	0	0	0	16.8868	0	0	0	0	0	14.4068	0	0	0	0	0	0	0	0	0	0	0	0	0	0	13.8789	0	13.3927	0	0	0	0
Q70CQ2	UBP34_HUMAN	Ubiquitin carboxyl-terminal hydrolase 34 (EC 3.4.19.12) (Deubiquitinating enzyme 34) (Ubiquitin thioesterase 34) (Ubiquitin-specific-processing protease 34)	USP34 KIAA0570 KIAA0729	ESLDLAFK	0.95162	-2.2592	0	0	0	0	0	0	0	0	0	0	0	0	0	0	0	0	0	0	0	0	0	0	0	0	0	0	0	0	0	0	0	0	0	0	0	0	0	0	9.75856	0	11.5226	0	10.1775
Q70EL2	UBP45_HUMAN	Ubiquitin carboxyl-terminal hydrolase 45 (EC 3.4.19.12) (Deubiquitinating enzyme 45) (Ubiquitin thioesterase 45) (Ubiquitin-specific-processing protease 45)	USP45	CETDEIQK	0.93672	-1.2451	0	0	0	0	0	0	0	0	0	0	0	0	0	0	0	0	0	0	0	0	0	0	0	0	0	0	0	0	0	0	0	0	0	0	0	0	0	0	0	0	0	0	0
Q70JA7	CHSS3_HUMAN	Chondroitin sulfate synthase 3 (EC 2.4.1.175) (EC 2.4.1.226) (Carbohydrate synthase 2) (Chondroitin glucuronyltransferase 3) (Chondroitin synthase 2) (ChSy-2) (Glucuronosyl-N-acetylgalactosaminyl-proteoglycan 4-beta-N-acetylgalactosaminyltransferase II) (N-acetylgalactosaminyl-proteoglycan 3-beta-glucuronosyltransferase 3) (N-acetylgalactosaminyltransferase 3)	CHSY3 CHSY2 CSS3	ALAAQRTWAR	0.95539	-1.7652	0	0	0	0	0	0	0	0	0	0	0	0	0	0	0	0	0	0	0	0	0	0	0	0	0	8.70529	0	0	0	0	0	0	0	0	0	0	0	0	0	0	0	0	0
Q70SY1	CR3L2_HUMAN	Cyclic AMP-responsive element-binding protein 3-like protein 2 (cAMP-responsive element-binding protein 3-like protein 2) (BBF2 human homolog on chromosome 7) [Cleaved into: Processed cyclic AMP-responsive element-binding protein 3-like protein 2]	CREB3L2 BBF2H7	VEVLENTNR	0.90755	-0.82689	0	0	0	0	0	0	0	0	11.5188	0	0	0	0	0	0	0	0	0	0	0	0	0	0	0	0	0	0	0	0	0	0	0	0	0	0	0	0	0	0	0	0	0	0
Q711Q0	CEFIP_HUMAN	Cardiac-enriched FHL2-interacting protein	CEFIP C10orf71	MWFTENQR	0.93685	-1.223	0	0	0	0	0	0	0	0	0	0	0	0	0	0	0	0	0	0	0	0	0	0	0	0	0	0	0	0	0	0	0	0	0	0	0	0	0	0	0	0	11.5848	0	0
Q71RG6	YH006_HUMAN	Putative chemokine-related protein FP248 (Protein N73)	FP248	DRVLPHR	0.95042	-1.5577	0	0	0	0	0	0	0	0	0	0	0	0	0	0	0	0	0	0	0	0	0	0	0	0	0	0	0	0	0	0	0	0	0	0	0	0	0	0	0	0	0	0	0
Q71UI9	H2AV_HUMAN	Histone H2A.V (H2A.F/Z) (H2A.Z variant histone 2)	H2AZ2 H2AFV H2AV	AGLQFPVGR	0	36.75	10.3007	0	10.2371	10.0823	10.3081	10.3468	0	0	0	10.0217	9.55003	9.61835	10.5829	10.255	0	10.3096	10.1634	10.0011	9.77503	9.81465	9.99478	0	0	8.12143	9.91025	9.91105	9.89438	9.99322	9.89052	9.91539	10.0759	9.98128	10.1532	10.2184	0	10.3574	0	0	0	10.1819	10.1773	10.2077	8.81413
Q71UM5	RS27L_HUMAN	40S ribosomal protein S27-like (Small ribosomal subunit protein eS27-like)	RPS27L	LTEGCSFRR	0.93296	-1.1809	0	0	0	0	0	0	0	0	0	0	0	0	0	0	0	0	0	10.3772	0	0	0	0	0	0	0	0	0	0	0	0	0	0	0	0	0	0	0	0	0	0	0	0	0
Q75N03	HAKAI_HUMAN	E3 ubiquitin-protein ligase Hakai (EC 2.3.2.27) (Casitas B-lineage lymphoma-transforming sequence-like protein 1) (c-Cbl-like protein 1) (RING finger protein 188) (RING-type E3 ubiquitin transferase Hakai)	CBLL1 HAKAI RNF188	TINRMPAK	0.94371	-1.4746	0	0	0	0	0	0	0	0	0	0	0	0	0	0	0	0	0	0	0	0	0	0	0	0	0	0	0	0	0	0	0	0	0	0	0	0	0	0	0	0	0	0	0
Q75N90	FBN3_HUMAN	Fibrillin-3 [Cleaved into: Fibrillin-3 C-terminal peptide]	FBN3 KIAA1776	CSCGQGYSLMPDGR	0.89932	-0.70999	0	0	0	0	0	0	0	0	0	0	0	0	0	0	0	0	0	0	0	0	0	0	0	0	0	0	0	0	0	0	0	0	0	0	0	0	0	0	0	8.91839	0	0	0
Q76L83	ASXL2_HUMAN	Putative Polycomb group protein ASXL2 (Additional sex combs-like protein 2)	ASXL2 ASXH2 KIAA1685	IQVRKVPPLK	0.91244	-1.0395	0	0	0	0	0	0	0	0	0	0	0	0	0	0	0	0	0	0	0	0	0	0	0	0	0	0	0	0	0	0	0	0	0	0	0	0	0	0	0	0	0	0	0
Q76NI1	KNDC1_HUMAN	Kinase non-catalytic C-lobe domain-containing protein 1 (KIND domain-containing protein 1) (Cerebral protein 9) (Protein very KIND) (v-KIND) (Ras-GEF domain-containing family member 2)	KNDC1 C10orf23 KIAA1768 RASGEF2 VKIND hucep-9	ALLSTPVR	0.84298	-0.50571	13.2561	13.1554	0	13.232	13.5944	13.3923	0	0	13.7908	0	12.9311	0	13.9705	13.7742	13.6547	13.6362	0	13.5906	13.1506	13.2382	13.1153	11.2042	10.9368	10.8833	13.2991	0	13.195	12.6759	12.63	12.6958	13.0139	13.1312	13.1188	12.5223	0	12.5969	10.1271	10.1723	10.9402	14.172	14.3825	14.1602	0
Q7L1Q6	5MP2_HUMAN	eIF5-mimic protein 2 (Basic leucine zipper and W2 domain-containing protein 1) (Protein Orf)	BZW1 5MP2 BZAP45 KIAA0005	GFEDEVK	0.95654	-1.8247	0	0	0	0	0	0	0	0	0	0	0	0	0	0	0	0	0	9.39378	0	0	0	0	0	0	0	0	0	0	0	0	0	0	0	0	0	0	0	0	0	0	0	0	0
Q7L4I2	RSRC2_HUMAN	Arginine/serine-rich coiled-coil protein 2	RSRC2	DGLAPEK	0.88397	-0.78624	0	0	0	0	0	0	0	0	0	0	0	0	0	0	0	0	10.3354	0	0	0	0	0	0	0	0	0	0	0	0	0	0	0	0	0	0	0	0	0	0	0	0	0	0
Q7L576	CYFP1_HUMAN	Cytoplasmic FMR1-interacting protein 1 (Specifically Rac1-associated protein 1) (Sra-1) (p140sra-1)	CYFIP1 KIAA0068	TVCFQNLR	0.88652	-0.78508	0	0	0	0	0	0	0	0	0	0	0	0	0	0	0	0	0	0	0	0	0	0	0	0	0	0	0	0	0	0	0	0	0	0	0	0	0	0	0	0	0	0	0
Q7L590	MCM10_HUMAN	Protein MCM10 homolog (HsMCM10)	MCM10 PRO2249	ASPPDPK	0.958	-4.4908	0	0	0	0	0	0	0	0	0	0	0	0	0	0	0	0	0	0	0	0	0	0	0	0	9.96651	0	0	0	0	0	0	0	0	0	0	0	0	0	0	11.7963	11.7652	0	0
Q7L591	DOK3_HUMAN	Docking protein 3 (Downstream of tyrosine kinase 3)	DOK3	FGKKCWR	0.89215	-0.76452	0	0	0	0	0	0	0	0	0	0	9.12969	0	0	0	0	0	0	0	0	0	0	0	0	0	9.05289	0	0	0	0	0	0	0	0	0	0	0	0	0	0	0	0	0	0
Q7L5Y1	ENOF1_HUMAN	Mitochondrial enolase superfamily member 1 (EC 4.2.1.68) (Antisense RNA to thymidylate synthase) (rTS) (L-fuconate dehydratase)	ENOSF1 RTS TYMSAS	DMIGPEK	0.88878	-0.78363	0	0	0	0	0	0	0	0	0	0	0	0	0	0	0	0	0	0	0	0	0	0	0	0	11.1045	0	0	0	0	0	0	0	0	0	0	0	0	0	0	0	0	0	0
Q7LBC6	KDM3B_HUMAN	Lysine-specific demethylase 3B (EC 1.14.11.65) (JmjC domain-containing histone demethylation protein 2B) (Jumonji domain-containing protein 1B) (Nuclear protein 5qNCA) ([histone H3]-dimethyl-L-lysine(9) demethylase 3B)	KDM3B C5orf7 JHDM2B JMJD1B KIAA1082	LPSYFVRPDLGPK	0.88728	-0.7664	0	0	0	0	0	0	0	0	0	0	0	0	0	0	0	0	0	0	0	0	0	0	0	0	0	0	0	0	0	0	0	0	0	0	0	0	0	0	0	0	0	10.4843	0
Q7LBR1	CHM1B_HUMAN	Charged multivesicular body protein 1b (CHMP1.5) (Chromatin-modifying protein 1b) (CHMP1b) (Vacuolar protein sorting-associated protein 46-2) (Vps46-2) (hVps46-2)	CHMP1B C18orf2	VDAVAAR	0.89029	-0.80052	0	0	0	0	0	0	0	0	0	0	0	0	0	0	0	0	0	11.0637	0	0	0	0	0	0	0	0	0	0	0	0	0	0	0	0	0	0	0	0	0	0	0	0	0
Q7RTS5	OTOP3_HUMAN	Proton channel OTOP3 (Otopetrin-3)	OTOP3	AAAAQSRWGR	0.94983	-1.5625	0	0	0	0	0	0	0	0	0	0	0	0	0	0	0	0	0	0	0	0	0	0	0	0	0	0	0	0	0	0	0	0	0	0	0	0	0	0	0	0	0	0	0
Q7RTV2	GSTA5_HUMAN	Glutathione S-transferase A5 (EC 2.5.1.18) (GST class-alpha member 5) (Glutathione S-transferase A5-5)	GSTA5	KPPMDEK	0.95492	-1.6196	0	0	0	0	0	0	0	0	0	0	0	0	0	0	0	0	0	0	0	0	0	0	0	0	0	0	0	0	0	0	0	0	0	0	0	0	0	0	0	9.27603	0	0	0
Q7Z2E3	APTX_HUMAN	Aprataxin (EC 3.6.1.71) (EC 3.6.1.72) (Forkhead-associated domain histidine triad-like protein) (FHA-HIT)	APTX AXA1	KGKDAPIK	0.90116	-0.81206	0	0	0	0	0	0	0	0	0	0	0	0	0	0	0	0	0	13.5906	0	0	0	0	0	0	0	0	0	0	0	0	0	0	0	0	0	0	0	0	0	0	0	0	0
Q7Z2K6	ERMP1_HUMAN	Endoplasmic reticulum metallopeptidase 1 (EC 3.4.-.-) (Felix-ina)	ERMP1 FXNA KIAA1815	HKTGNYK	0.95501	-1.7373	0	0	0	0	0	0	0	0	0	0	0	0	0	0	0	0	0	0	0	0	0	0	0	0	0	0	0	0	0	0	0	0	0	0	0	0	0	0	0	0	0	0	0
Q7Z2K8	GRIN1_HUMAN	G protein-regulated inducer of neurite outgrowth 1 (GRIN1)	GPRIN1 KIAA1893	AGPGRSGSVR	0.95335	-3.3084	0	0	0	0	0	0	0	0	0	0	0	0	0	0	0	0	0	0	0	0	0	0	0	0	11.2404	0	0	0	0	0	0	0	0	0	0	0	0	0	0	0	0	0	0
Q7Z2Y8	GVIN1_HUMAN	Interferon-induced very large GTPase 1 (Interferon-induced very large GTPase pseudogene 1)	GVINP1 GVIN1 VLIG1	DLLTEGKQRQEEAVR	0.9541	-3.0733	0	0	0	0	0	0	0	0	0	0	0	0	0	0	0	0	0	0	0	0	0	0	0	0	0	0	0	0	0	0	0	0	0	0	0	0	0	0	0	0	9.7206	0	0
Q7Z2Z1	TICRR_HUMAN	Treslin (TopBP1-interacting checkpoint and replication regulator) (TopBP1-interacting, replication-stimulating protein)	TICRR C15orf42	FGLARVHWAFK	0.95178	-2.826	0	8.69042	0	0	0	0	0	0	0	0	0	0	0	0	0	0	0	0	0	0	0	0	0	0	0	0	0	0	0	0	0	0	0	0	0	0	0	0	0	0	0	0	0
Q7Z340	ZN551_HUMAN	Zinc finger protein 551 (Zinc finger protein KOX23)	ZNF551 KOX23	HRSIHTGDRPYECSECEKSFSR	0.93875	-1.3485	0	0	0	0	0	0	0	0	0	0	0	0	0	0	0	0	0	0	0	0	0	0	0	0	0	0	0	0	0	0	0	0	0	0	0	0	0	0	0	9.34165	0	0	0
Q7Z3E1	PARPT_HUMAN	Protein mono-ADP-ribosyltransferase TIPARP (EC 2.4.2.-) (ADP-ribosyltransferase diphtheria toxin-like 14) (ARTD14) (Poly [ADP-ribose] polymerase 7) (PARP-7) (TCDD-inducible poly [ADP-ribose] polymerase)	TIPARP PARP7	FYCNPENDRMR	0.95064	-2.5183	0	0	0	0	0	0	0	0	0	0	0	0	0	0	0	0	0	0	0	0	0	0	0	0	0	0	0	0	0	0	0	0	0	0	0	0	0	0	0	9.47121	0	0	0
Q7Z3E5	ARMC9_HUMAN	LisH domain-containing protein ARMC9 (Armadillo repeat-containing protein 9) (Melanoma/melanocyte-specific tumor antigen KU-MEL-1) (NS21)	ARMC9 KIAA1868	TVGGSFR	0.88528	-0.7869	10.2396	0	0	0	0	0	0	0	0	0	0	0	0	0	0	13.9463	0	13.8657	0	0	0	0	0	0	0	0	0	0	0	0	0	0	0	0	0	0	9.21053	0	0	0	0	0	0
Q7Z3S9	NT2NA_HUMAN	Notch homolog 2 N-terminal-like protein A (Notch homolog 2 N-terminal-like protein)	NOTCH2NLA N2N NOTCH2NL	CVTYHNGTGYCK	0.89468	-0.69567	0	0	0	0	0	0	0	0	0	0	0	0	0	0	0	0	0	0	0	0	0	0	0	0	0	0	0	0	0	0	0	0	0	0	0	0	0	0	0	0	11.206	10.5637	0
Q7Z3V4	UBE3B_HUMAN	Ubiquitin-protein ligase E3B (EC 2.3.2.26) (HECT-type ubiquitin transferase E3B)	UBE3B	KLLFLFRIK	0.95434	-1.6047	0	0	0	0	0	0	0	0	0	0	0	0	0	0	0	0	0	0	0	0	0	0	0	0	0	0	0	0	0	0	0	0	0	0	0	0	0	0	0	0	0	0	0
Q7Z3Z0	K1C25_HUMAN	Keratin, type I cytoskeletal 25 (Cytokeratin-25) (CK-25) (Keratin-25) (K25) (Keratin-25A) (K25A) (Type I inner root sheath-specific keratin-K25irs1)	KRT25 KRT25A	DAEAWFNEK	0.91572	-0.61171	0	0	0	0	0	0	0	0	0	0	0	0	0	0	0	0	0	0	0	0	0	0	0	0	0	0	0	0	0	0	0	0	0	0	0	0	0	0	0	0	0	0	0
Q7Z3Z3	PIWL3_HUMAN	Piwi-like protein 3	PIWIL3	LIGSIVLTK	0.72626	-0.36394	10.0905	0	9.79412	0	0	0	10.2316	0	0	0	0	10.7187	0	10.4114	10.2317	10.2991	0	10.0932	9.90171	9.91525	9.85197	10.4999	10.3452	10.3309	0	0	0	0	0	0	9.89063	0	0	0	0	0	10.6863	0	0	10.9092	0	0	0
Q7Z417	NUFP2_HUMAN	FMR1-interacting protein NUFIP2 (82 kDa FMRP-interacting protein) (82-FIP) (Cell proliferation-inducing gene 1 protein) (FMRP-interacting protein 2) (Nuclear FMR1-interacting protein 2)	NUFIP2 KIAA1321 PIG1	AYELEKR	0.94965	-2.2901	9.39645	0	0	0	0	0	0	0	0	0	0	0	0	0	0	0	0	0	0	0	0	0	0	0	0	0	0	0	0	0	0	0	0	0	0	0	0	0	0	0	0	8.73576	0
Q7Z494	NPHP3_HUMAN	Nephrocystin-3	NPHP3 KIAA2000	AEELYERALDIR	0.95124	-2.3186	0	0	0	0	0	0	0	0	0	0	0	0	0	8.81826	0	0	0	0	0	0	0	0	0	0	0	0	0	0	0	0	0	0	0	0	0	0	0	0	0	0	0	0	0
Q7Z4H9	F220A_HUMAN	Protein FAM220A (STAT3-interacting protein as a repressor)	FAM220A C7orf70 SIPAR	QTIEFKKMLK	0.88864	-0.80318	0	10.8842	0	0	0	0	0	0	0	0	0	0	0	0	0	0	0	0	0	0	0	0	0	0	0	0	0	0	0	0	0	0	0	0	0	0	0	0	0	0	0	0	0
Q7Z4V5	HDGR2_HUMAN	Hepatoma-derived growth factor-related protein 2 (HDGF-related protein 2) (HRP-2) (Hepatoma-derived growth factor 2) (HDGF-2)	HDGFL2 HDGF2 HDGFRP2 HRP2 UNQ785/PRO1604	ADRGEAER	0.95739	-4.3753	0	0	0	0	0	0	0	0	0	0	0	0	0	0	0	0	0	0	0	0	0	0	0	0	0	0	0	0	0	0	0	0	0	0	0	0	0	0	0	0	0	10.5413	0
Q7Z570	Z804A_HUMAN	Zinc finger protein 804A	ZNF804A C2orf10	KLCQHHHMEKTK	0.9519	-1.9398	0	0	0	0	0	0	0	0	0	0	0	0	0	0	0	0	0	0	0	0	0	0	0	0	0	0	0	0	0	0	0	0	0	0	0	0	0	0	0	0	0	0	0
Q7Z5B4	RIC3_HUMAN	Protein RIC-3 (Resistant to inhibitor of cholinesterase 3)	RIC3 UNQ720/PRO1385	TTAEDGK	0.88634	-0.7869	0	0	0	0	0	0	0	0	0	0	0	0	0	0	0	0	0	0	0	0	0	0	0	0	0	0	0	0	0	0	0	0	0	0	0	0	0	0	0	0	10.799	0	0
Q7Z5G4	GOGA7_HUMAN	Golgin subfamily A member 7 (Golgi complex-associated protein of 16 kDa)	GOLGA7 GCP16 HDCKB03P HSPC041	IDRQQFEETVR	0.93892	-1.3331	0	0	0	0	0	0	0	0	0	0	0	0	0	0	0	0	0	0	0	0	0	0	0	0	0	0	0	0	0	0	0	0	0	0	0	0	0	0	0	0	0	0	0
Q7Z601	GP142_HUMAN	Probable G-protein coupled receptor 142 (G-protein coupled receptor PGR2)	GPR142 PGR2	TFRATVR	0.95045	-1.5615	0	0	0	0	0	0	0	0	0	0	0	0	0	0	0	0	0	9.17527	0	0	0	0	0	0	0	0	0	0	0	0	0	0	0	0	0	0	0	0	0	0	0	0	0
Q7Z6J2	GRASP_HUMAN	Protein TAMALIN (General receptor for phosphoinositides 1-associated scaffold protein) (GRP1-associated scaffold protein)	TAMALIN GRASP	KVLTLEK	0.93162	-1.1533	0	0	0	0	0	0	0	0	0	0	0	0	0	0	0	0	0	0	0	0	0	0	0	0	0	0	0	0	0	0	0	0	0	0	0	0	0	0	0	0	0	0	0
Q7Z745	MRO2B_HUMAN	Maestro heat-like repeat-containing protein family member 2B (HEAT repeat-containing protein 7B2) (Sperm PKA-interacting factor) (SPIF)	MROH2B HEATR7B2	AIYKYVNHWR	0.95051	-2.7865	0	0	0	0	0	0	0	0	0	0	0	0	0	0	0	0	0	0	0	0	0	0	0	0	0	0	0	0	0	0	0	0	0	0	0	0	0	0	0	0	0	10.0256	0
Q7Z7A1	CNTRL_HUMAN	Centriolin (Centrosomal protein 1) (Centrosomal protein of 110 kDa) (Cep110)	CNTRL CEP1 CEP110	ADFSLLRNQFLTERK	0.95344	-3.358	0	0	0	0	0	0	0	0	0	0	0	0	0	0	0	0	0	0	0	0	0	0	0	0	0	0	0	0	0	0	0	0	0	0	0	0	0	0	0	0	0	0	0
Q7Z7B0	FLIP1_HUMAN	Filamin-A-interacting protein 1 (FILIP)	FILIP1 KIAA1275	NMMEKIK	0.94994	-1.5615	0	0	0	0	0	0	0	0	0	0	9.13368	0	0	0	0	0	0	0	0	0	0	0	0	0	0	0	0	0	0	0	0	0	0	0	0	0	0	0	0	0	0	0	0
Q7Z7F7	RM55_HUMAN	39S ribosomal protein L55, mitochondrial (L55mt) (MRP-L55) (Mitochondrial large ribosomal subunit protein bL31m) (Mitochondrial large ribosomal subunit protein mL55)	MRPL55 UNQ5835/PRO19675	QFWTRTK	0.95033	-1.5687	0	0	0	0	0	0	0	0	8.79409	0	0	0	0	0	0	0	0	0	0	0	0	0	0	9.21335	0	0	0	0	0	0	0	0	0	0	0	0	0	0	0	0	0	0	0
Q7Z7G8	VP13B_HUMAN	Intermembrane lipid transfer protein VPS13B (Cohen syndrome protein 1) (Vacuolar protein sorting-associated protein 13B)	VPS13B CHS1 COH1 KIAA0532	SQEQKNNEK	0.94563	-1.4682	0	0	0	0	0	0	0	0	0	0	0	0	9.52599	0	0	0	0	0	0	0	0	0	0	0	0	0	0	0	0	0	0	0	0	0	0	0	0	0	0	12.2846	12.1487	12.2458	0
Q7Z7J5	DPPA2_HUMAN	Developmental pluripotency-associated protein 2 (Pluripotent embryonic stem cell-related gene 1 protein)	DPPA2 PESCRG1	DTLRDWCQQLGLSTNGK	0.57471	-0.17802	0	0	0	0	0	0	0	0	0	0	0	0	0	0	0	0	0	0	0	0	0	0	0	0	0	0	0	0	0	0	0	0	0	0	0	0	0	0	0	0	12.1609	0	0
Q7Z7M9	GALT5_HUMAN	Polypeptide N-acetylgalactosaminyltransferase 5 (EC 2.4.1.41) (Polypeptide GalNAc transferase 5) (GalNAc-T5) (pp-GaNTase 5) (Protein-UDP acetylgalactosaminyltransferase 5) (UDP-GalNAc:polypeptide N-acetylgalactosaminyltransferase 5)	GALNT5	VEVDLDQTQRERK	0	0.65043	0	0	0	0	0	0	0	0	0	0	0	0	9.79102	9.68422	0	0	0	0	0	0	0	0	0	0	0	0	0	0	0	0	0	0	0	0	0	0	0	0	0	12.3538	12.2404	12.0045	9.86
Q86SE9	PCGF5_HUMAN	Polycomb group RING finger protein 5 (RING finger protein 159)	PCGF5 RNF159	DHTMEFIYMTR	0.89094	-0.80198	0	0	0	0	0	0	0	0	0	0	0	0	0	0	11.3741	0	0	0	0	0	0	0	0	0	0	0	0	0	0	0	0	0	0	0	0	0	0	0	0	0	0	0	0
Q86SJ2	AMGO2_HUMAN	Amphoterin-induced protein 2 (AMIGO-2) (Alivin-1) (Differentially expressed in gastric adenocarcinomas) (DEGA)	AMIGO2 ALI1	LDLSYNR	0.88408	-0.78652	0	0	0	0	0	0	0	0	0	0	0	0	0	0	0	0	0	0	0	0	0	0	0	0	0	0	0	0	0	0	0	0	0	0	0	0	0	0	0	0	0	0	0
Q86SU0	ILDR1_HUMAN	Immunoglobulin-like domain-containing receptor 1 (Angulin-2)	ILDR1	ELDPSWSGRHR	0.9447	-1.47	0	0	0	0	0	0	0	0	0	0	0	0	0	0	0	0	0	0	0	0	0	0	0	0	0	0	0	0	0	0	0	0	0	0	0	0	0	0	0	8.56262	0	0	0
Q86T29	ZN605_HUMAN	Zinc finger protein 605	ZNF605	SQLMIHQRNHII	0.95495	-1.6866	0	0	0	0	0	0	0	0	0	0	0	0	0	0	0	9.40337	9.54003	9.14787	0	0	0	0	0	0	0	0	0	0	0	0	0	0	0	0	0	0	0	0	0	0	0	0	0
Q86TA1	MOB3B_HUMAN	MOB kinase activator 3B (Mob1 homolog 2b) (Mps one binder kinase activator-like 2B) (MOB kinase activator-like 2B)	MOB3B C9orf35 MOBKL2B	KILCRLFR	0.88923	-0.8084	0	0	0	0	0	0	0	0	0	0	0	0	0	0	0	0	0	0	0	0	0	0	0	0	0	0	8.98715	0	0	0	0	0	0	0	0	0	0	0	0	0	0	0	0
Q86TC9	MYPN_HUMAN	Myopalladin (145 kDa sarcomeric protein)	MYPN MYOP	EPPPVLAKPK	0.90958	-0.82649	0	0	0	8.64962	0	0	0	0	0	0	0	0	0	0	0	0	0	0	0	0	0	0	0	0	0	0	0	0	0	0	0	0	0	0	0	0	0	0	0	0	0	0	0
Q86TJ2	TAD2B_HUMAN	Transcriptional adapter 2-beta (ADA2-like protein beta) (ADA2-beta)	TADA2B ADA2B	IRELQRYR	0.8917	-0.80848	0	0	10.378	0	0	0	0	0	0	0	0	0	0	0	0	0	0	0	0	0	0	0	0	0	0	0	0	0	0	0	0	0	0	0	0	0	0	0	0	0	0	0	0
Q86UC2	RSPH3_HUMAN	Radial spoke head protein 3 homolog (A-kinase anchor protein RSPH3) (Radial spoke head-like protein 2)	RSPH3 RSHL2 RSP3	AASLARNLAK	0.95121	-2.2696	0	0	0	0	0	0	0	0	0	0	0	0	0	0	0	0	0	0	0	0	0	0	0	0	0	0	0	0	0	0	0	0	0	0	0	0	0	0	0	0	0	0	0
Q86UE8	TLK2_HUMAN	Serine/threonine-protein kinase tousled-like 2 (EC 2.7.11.1) (HsHPK) (PKU-alpha) (Tousled-like kinase 2)	TLK2	IDDLLRANCDLRR	0.95185	-2.948	0	0	9.48579	0	0	0	0	0	0	0	10.3461	0	0	0	0	0	0	0	0	0	0	0	0	0	0	0	0	0	0	0	0	0	0	0	0	0	0	0	0	10.4323	0	0	0
Q86UP2	KTN1_HUMAN	Kinectin (CG-1 antigen) (Kinesin receptor)	KTN1 CG1 KIAA0004	DIQNMNFLLK	0.94171	-1.4135	10.147	0	0	0	0	0	0	0	0	0	0	0	0	0	0	0	0	0	0	0	0	0	0	0	0	0	0	0	0	0	0	0	0	0	0	0	0	0	0	0	0	0	0
Q86UP3	ZFHX4_HUMAN	Zinc finger homeobox protein 4 (Zinc finger homeodomain protein 4) (ZFH-4)	ZFHX4	CNACDYYTNSVDKLRLHTTNHR	0.95473	-3.457	0	0	0	0	0	0	0	0	0	0	0	0	0	0	0	0	0	0	0	0	0	0	0	0	0	0	0	0	0	0	0	0	0	0	0	0	0	0	0	0	0	9.41253	0
Q86UQ4	ABCAD_HUMAN	ATP-binding cassette sub-family A member 13 (EC 7.6.2.-)	ABCA13	CCGPPFCLK	0.95078	-2.5159	0	0	0	0	0	0	0	0	0	0	0	0	0	0	0	0	0	0	0	0	0	0	0	0	0	0	0	0	0	0	0	0	0	0	0	0	0	0	0	0	0	0	0
Q86UR5	RIMS1_HUMAN	Regulating synaptic membrane exocytosis protein 1 (Rab-3-interacting molecule 1) (RIM 1) (Rab-3-interacting protein 2)	RIMS1 KIAA0340 RAB3IP2 RIM1 Nbla00761	AGKRAPAAAR	0.95415	-3.1638	0	0	0	0	0	0	0	0	0	0	0	0	0	0	0	0	9.78249	0	0	0	0	0	0	0	0	0	0	0	0	0	0	9.15894	0	0	0	0	0	0	0	0	0	0	0
Q86UU1	PHLB1_HUMAN	Pleckstrin homology-like domain family B member 1 (Protein LL5-alpha)	PHLDB1 KIAA0638 LL5A DLNB07	EKLTVLER	0.95088	-2.7522	0	0	0	0	0	0	0	0	0	0	0	0	10.5148	0	0	0	0	0	0	0	0	0	0	0	0	0	0	0	0	0	0	0	0	0	0	0	0	0	0	0	0	0	0
Q86UW6	N4BP2_HUMAN	NEDD4-binding protein 2 (N4BP2) (EC 3.-.-.-) (BCL-3-binding protein)	N4BP2 B3BP KIAA1413	IKPAVIK	0.28	-0.10853	12.4028	12.2829	0	0	0	0	0	12.3958	0	0	12.324	12.3267	12.2664	0	12.2538	0	0	0	12.3212	0	0	0	0	12.4307	12.3201	0	12.3175	12.2494	12.3014	0	12.0502	12.2592	0	0	0	0	0	12.3865	12.1333	12.1719	0	0	12.179
Q86UW7	CAPS2_HUMAN	Calcium-dependent secretion activator 2 (Calcium-dependent activator protein for secretion 2) (CAPS-2)	CADPS2 CAPS2 KIAA1591	CIAYPFNAK	0.95145	-2.6928	0	0	0	0	0	0	0	0	9.4483	0	0	0	0	0	0	0	0	0	0	0	0	0	0	0	0	0	0	0	0	0	0	0	0	0	0	0	0	0	0	0	0	0	0
Q86V20	SHLD2_HUMAN	Shieldin complex subunit 2 (Protein FAM35A) (RINN1-REV7-interacting novel NHEJ regulator 2) (Shield complex subunit 2)	SHLD2 FAM35A RINN2	SCTSEDK	0.88456	-0.7886	0	0	0	0	0	0	0	0	0	0	0	0	0	0	0	0	0	0	0	0	0	0	0	0	0	10.7415	0	0	0	0	0	0	0	0	0	0	0	0	0	0	0	11.4136	0
Q86V59	PNM8A_HUMAN	Paraneoplastic antigen-like protein 8A (PNMA-like protein 1)	PNMA8A PNMAL1	EFPGRGGVWR	0.94995	-1.5667	0	0	0	0	0	0	0	0	0	0	0	0	0	0	0	0	0	0	0	0	0	0	0	0	0	0	0	0	0	0	0	0	0	0	0	0	0	0	0	0	0	0	0
Q86V71	ZN429_HUMAN	Zinc finger protein 429	ZNF429	DSFQKVTLRR	0.94184	-1.5014	0	0	0	0	0	0	8.89363	0	0	0	0	0	0	0	0	0	0	0	0	0	0	0	0	0	0	0	0	0	0	0	0	0	0	0	0	0	0	0	0	0	0	0	10.1043
Q86V81	THOC4_HUMAN	THO complex subunit 4 (Tho4) (Ally of AML-1 and LEF-1) (Aly/REF export factor) (Transcriptional coactivator Aly/REF) (bZIP-enhancing factor BEF)	ALYREF ALY BEF THOC4	GAGRNSK	0.65778	-0.20763	0	0	0	0	0	0	0	0	0	0	0	0	0	0	0	0	0	0	0	0	0	0	0	0	0	0	0	0	0	0	0	0	0	0	0	0	0	0	0	0	12.1862	0	0
Q86VE3	SATL1_HUMAN	Spermidine/spermine N(1)-acetyltransferase-like protein 1 (EC 2.3.1.-)	SATL1	GALDLSSEEGWHLFR	0.82695	-0.46112	0	0	0	0	0	0	0	0	0	0	0	0	0	0	0	0	0	0	0	0	0	0	0	0	9.63398	0	0	0	0	0	0	0	0	0	0	0	0	0	0	0	0	0	0
Q86VF7	NRAP_HUMAN	Nebulin-related-anchoring protein (N-RAP)	NRAP	NAQALASDHDYRTQYHK	0.87192	-0.53283	0	0	0	0	0	0	0	0	0	0	0	0	0	0	0	0	0	0	0	0	0	0	0	0	0	0	0	0	0	0	0	0	0	0	0	0	0	8.42903	0	0	0	0	0
Q86VH2	KIF27_HUMAN	Kinesin-like protein KIF27	KIF27	HTGTTQMNEHSSR	0.95657	-1.8282	0	0	0	0	0	0	0	0	0	0	0	0	0	0	0	0	0	0	0	0	0	0	0	0	0	0	0	0	0	0	0	0	0	0	0	0	0	0	0	0	0	0	0
Q86VM9	ZCH18_HUMAN	Zinc finger CCCH domain-containing protein 18 (Nuclear protein NHN1)	ZC3H18 NHN1	EEWERERAK	0.88731	-0.80771	0	0	0	0	0	0	0	10.3229	0	0	0	0	0	0	0	0	0	0	0	0	0	0	0	0	0	0	0	0	0	0	0	0	0	0	0	0	0	0	0	0	0	0	0
Q86VS3	IQCH_HUMAN	IQ domain-containing protein H (Testis development protein NYD-SP5)	IQCH	GLIPPTAR	0.89034	-0.76472	0	0	0	0	0	0	0	0	0	0	0	0	14.7842	0	0	0	0	0	0	13.7627	0	0	0	0	0	0	0	0	0	0	0	0	0	13.6451	0	0	0	0	0	0	0	15.3832	13.2102
Q86VS8	HOOK3_HUMAN	Protein Hook homolog 3 (h-hook3) (hHK3)	HOOK3	ADKLDFEYK	0.95065	-2.7815	0	0	0	0	0	0	0	0	0	0	0	0	0	0	0	0	0	0	0	0	0	0	0	0	0	0	0	0	0	0	0	0	0	0	0	0	0	8.58815	0	8.5772	0	0	0
Q86VW0	SESD1_HUMAN	SEC14 domain and spectrin repeat-containing protein 1 (Huntingtin-interacting protein-like protein) (Protein Solo)	SESTD1 SOLO	KKLAFLSGGK	0.89151	-0.79913	0	9.68243	0	0	0	0	0	0	0	0	0	0	0	0	0	0	0	0	0	0	0	0	0	0	0	0	0	0	0	0	0	0	0	0	0	0	0	0	0	0	0	0	0
Q86VX9	MON1A_HUMAN	Vacuolar fusion protein MON1 homolog A	MON1A SAND1	HFLYKSK	0.95038	-1.5593	0	0	0	0	0	0	0	0	0	0	0	0	0	0	0	9.43746	0	0	0	0	0	0	0	0	0	0	0	0	0	0	0	0	0	0	0	0	0	0	0	0	0	0	0
Q86W26	NAL10_HUMAN	NACHT, LRR and PYD domains-containing protein 10 (Nucleotide-binding oligomerization domain protein 8)	NLRP10 NALP10 NOD8 PYNOD	SQSQNLFSVK	0.69085	-0.34008	0	0	0	0	0	0	0	0	0	0	0	0	0	0	0	0	0	0	0	0	0	0	0	0	0	0	0	0	0	0	0	0	0	0	0	0	0	0	0	0	0	10.0497	0
Q86W34	AMZ2_HUMAN	Archaemetzincin-2 (EC 3.4.-.-) (Archeobacterial metalloproteinase-like protein 2)	AMZ2 BM-014	KTPSPNKR	0.89298	-0.80932	10.2287	0	10.2113	0	0	0	0	0	0	0	0	0	0	0	0	0	0	0	0	0	0	0	0	0	0	0	9.98698	0	0	0	0	0	0	0	0	0	0	0	0	0	0	0	0
Q86WD7	SPA9_HUMAN	Serpin A9 (Centerin) (Germinal center B-cell-expressed transcript 1 protein)	SERPINA9 GCET1 SERPINA11 UNQ692/PRO1337	DGPSYFTVSFNR	0.89083	-0.68798	0	0	0	0	0	0	0	0	0	0	0	0	0	0	0	0	0	0	0	0	0	0	0	0	0	0	0	0	0	0	0	0	0	0	0	0	0	0	0	0	0	0	0
Q86WJ1	CHD1L_HUMAN	Chromodomain-helicase-DNA-binding protein 1-like (EC 3.6.4.-) (Amplified in liver cancer protein 1)	CHD1L ALC1	AEVATELPK	0.95214	-2.0446	0	0	0	0	0	0	0	0	0	0	0	0	0	0	0	0	0	0	0	0	0	0	0	0	0	0	0	0	0	0	0	0	0	0	0	0	0	0	0	0	0	0	0
Q86WN2	IFNE_HUMAN	Interferon epsilon (IFN-epsilon) (Interferon epsilon-1)	IFNE IFNE1 UNQ360/PRO655	KNFLLPQK	0.95323	-1.7096	0	0	0	0	9.65887	0	0	0	0	0	0	0	0	0	0	0	0	0	10.3226	10.0304	0	0	0	0	0	0	12.4652	0	0	0	0	0	0	0	0	0	0	0	0	0	11.0008	11.0558	0
Q86WQ0	NR2CA_HUMAN	Nuclear receptor 2C2-associated protein (TR4 orphan receptor-associated 16 kDa protein)	NR2C2AP TRA16	VVIYHLR	0.8906	-0.80052	0	0	0	0	0	0	0	0	0	0	0	0	0	0	0	0	0	0	0	0	0	0	8.63318	0	0	0	0	0	0	0	0	0	0	0	0	0	0	0	0	0	0	0	0
Q86WV6	STING_HUMAN	Stimulator of interferon genes protein (hSTING) (Endoplasmic reticulum interferon stimulator) (ERIS) (Mediator of IRF3 activation) (hMITA) (Transmembrane protein 173)	STING1 ERIS MITA STING TMEM173	TVRACLGCPLR	0.90926	-1.0281	0	0	0	0	0	0	0	0	0	0	0	0	0	0	0	0	0	0	0	0	0	0	0	0	0	0	0	0	0	0	0	0	0	0	0	0	0	0	0	0	0	0	0
Q86WZ0	HEAT4_HUMAN	HEAT repeat-containing protein 4	HEATR4	MTRTQKGK	0.95721	-1.8454	0	10.5579	0	0	0	0	0	0	0	0	0	0	0	0	0	0	0	0	0	0	0	0	0	0	0	0	0	0	0	0	0	0	0	0	0	0	0	0	0	0	0	0	0
Q86X29	LSR_HUMAN	Lipolysis-stimulated lipoprotein receptor (Angulin-1)	LSR ILDR3 LISCH	GPALTPIR	0.90619	-0.82722	0	0	0	0	0	0	0	0	0	0	0	0	0	0	14.3021	0	0	0	0	0	0	0	0	0	0	0	0	0	0	0	0	0	0	0	0	0	0	0	0	0	0	0	0
Q86X51	EZHIP_HUMAN	EZH inhibitory protein	EZHIP CXorf67	ATHLDPAR	0.91204	-0.62479	0	0	0	0	0	0	0	0	0	0	0	0	9.92578	9.95321	9.98371	9.67781	9.57247	10.2696	0	0	0	0	0	0	0	0	0	0	0	0	0	0	0	0	0	0	0	0	0	0	0	0	10.6409
Q86XE3	MICU3_HUMAN	Calcium uptake protein 3, mitochondrial (EF-hand domain-containing family member A2)	MICU3 EFHA2	DDQLSYK	0.88905	-0.78386	0	0	0	0	0	0	0	0	0	0	0	0	0	0	0	0	0	0	0	0	0	0	0	0	0	0	0	0	0	0	0	0	0	0	0	0	0	0	0	0	0	0	0
Q86XI2	CNDG2_HUMAN	Condensin-2 complex subunit G2 (Chromosome-associated protein G2) (CAP-G2) (hCAP-G2) (Leucine zipper protein 5) (Non-SMC condensin II complex subunit G2)	NCAPG2 LUZP5	EVAATVHRKLK	0.93725	-1.2222	0	0	0	0	0	0	0	0	0	0	0	0	0	0	0	0	0	0	0	0	0	0	0	0	0	0	0	0	0	0	0	0	0	0	0	0	0	0	0	0	0	0	9.30604
Q86XT2	VP37D_HUMAN	Vacuolar protein sorting-associated protein 37D (ESCRT-I complex subunit VPS37D) (Williams-Beuren syndrome chromosomal region 24 protein)	VPS37D WBSCR24	LSRKFQGLQLER	0.89184	-0.68775	0	0	0	0	0	0	0	0	0	0	0	0	0	0	0	0	0	0	0	0	0	0	0	9.1878	0	0	0	0	0	0	0	0	0	0	0	0	0	0	0	0	0	0	0
Q86XT4	TRI50_HUMAN	E3 ubiquitin-protein ligase TRIM50 (EC 2.3.2.27) (RING-type E3 ubiquitin transferase TRIM50) (Tripartite motif-containing protein 50)	TRIM50 TRIM50A	FDYSTCVLASR	0.66364	-0.20116	0	0	0	0	0	0	0	0	0	0	0	0	0	0	0	0	0	0	0	0	0	0	0	0	0	0	0	0	0	0	0	0	0	0	0	0	0	0	0	0	0	0	0
Q86Y13	DZIP3_HUMAN	E3 ubiquitin-protein ligase DZIP3 (EC 2.3.2.27) (DAZ-interacting protein 3) (RING-type E3 ubiquitin transferase DZIP3) (RNA-binding ubiquitin ligase of 138 kDa) (hRUL138)	DZIP3 KIAA0675	CLKEGCTGDMVR	0.89419	-0.73713	0	0	0	0	0	0	0	0	0	0	0	0	0	0	0	0	0	0	0	0	0	0	0	0	0	0	0	0	0	0	0	0	0	0	0	0	0	0	0	0	0	0	0
Q86Y22	CONA1_HUMAN	Collagen alpha-1(XXIII) chain	COL23A1	AGGGGDAGK	0.38261	-0.13867	0	0	0	0	0	0	0	0	0	0	0	0	0	0	0	0	0	0	0	0	0	0	0	0	0	0	0	0	0	0	0	0	0	0	0	0	0	0	0	0	0	0	0
Q86Y56	DAAF5_HUMAN	Dynein axonemal assembly factor 5 (HEAT repeat-containing protein 2)	DNAAF5 HEATR2	IYPELLKR	0.93374	-1.1847	0	13.6582	0	0	0	0	0	0	0	0	0	0	0	0	0	8.53792	0	0	0	0	0	0	0	0	0	0	0	0	0	0	0	0	0	0	0	0	0	0	0	0	0	0	0
Q86YA3	ZGRF1_HUMAN	Protein ZGRF1 (GRF-type zinc finger domain-containing protein 1)	ZGRF1 C4orf21	SKAQILALLK	0.95481	-1.6426	0	0	0	0	0	0	0	0	0	0	0	0	0	0	0	0	0	0	0	0	0	0	0	0	12.8067	0	0	0	0	0	0	0	0	0	0	0	0	0	0	0	0	0	0
Q86YB8	ERO1B_HUMAN	ERO1-like protein beta (ERO1-L-beta) (EC 1.8.4.-) (Endoplasmic reticulum oxidoreductase beta) (Endoplasmic reticulum oxidoreductin-1-like protein B) (Oxidoreductin-1-L-beta)	ERO1B ERO1LB	YDDSRDHFCELDDER	0.8698	-0.52512	0	0	0	0	0	0	0	0	0	0	0	0	0	0	0	0	0	0	0	0	0	0	0	0	0	0	0	0	0	0	0	0	0	0	0	0	0	0	0	0	0	0	0
Q86Z14	KLOTB_HUMAN	Beta-klotho (BKL) (BetaKlotho) (Klotho beta-like protein)	KLB	LSDIYNR	0.88951	-0.79235	0	0	0	0	0	0	0	0	0	0	0	0	0	0	0	0	0	0	0	0	0	0	0	0	0	0	0	0	0	0	0	0	0	0	0	0	0	0	0	0	0	0	0
Q8IU80	TMPS6_HUMAN	Transmembrane protease serine 6 (EC 3.4.21.-) (Matriptase-2)	TMPRSS6 UNQ354/PRO618	EDSTCISLPK	0.9568	-1.8603	0	0	0	0	0	0	0	0	0	0	0	0	0	0	0	0	0	0	0	0	0	0	0	0	0	0	0	0	0	0	0	0	0	0	0	0	0	0	0	0	8.29733	0	0
Q8IUD2	RB6I2_HUMAN	ELKS/Rab6-interacting/CAST family member 1 (ERC-1) (Rab6-interacting protein 2)	ERC1 ELKS KIAA1081 RAB6IP2	DANIALLELSSSKK	0.95576	-1.6339	0	0	0	0	0	0	0	0	0	0	0	0	0	0	0	0	0	0	0	0	0	0	0	0	0	0	0	0	0	0	0	0	0	0	0	0	0	0	0	0	12.4507	0	0
Q8IUG5	MY18B_HUMAN	Unconventional myosin-XVIIIb	MYO18B	APCSQIK	0.93949	-1.3106	0	0	0	0	0	0	0	0	0	0	0	0	0	0	0	0	0	0	0	0	0	0	0	0	0	0	0	0	0	0	0	0	0	0	0	0	0	0	0	9.90066	0	9.80053	0
Q8IUX8	EGFL6_HUMAN	Epidermal growth factor-like protein 6 (EGF-like protein 6) (MAM and EGF domains-containing gene protein)	EGFL6 MAEG PP648 UNQ281/PRO320	DCLDIDECASGK	0.95449	-3.6072	0	0	0	0	0	0	0	0	0	0	0	0	0	0	0	0	0	0	0	0	0	0	0	0	0	0	0	0	0	0	0	0	0	0	0	0	0	0	0	0	10.0983	0	0
Q8IV04	TB10C_HUMAN	Carabin (TBC1 domain family member 10C)	TBC1D10C	TFHGLLTRAR	0.95053	-1.5817	0	0	9.55674	0	0	0	0	0	0	0	0	0	0	0	0	0	0	0	0	0	0	0	0	0	0	0	0	0	0	0	0	0	0	0	0	0	0	0	0	0	0	0	0
Q8IVE3	PKHH2_HUMAN	Pleckstrin homology domain-containing family H member 2	PLEKHH2 KIAA2028	SEEMSKISSK	0.95153	-1.5415	0	0	0	0	0	0	0	0	0	0	0	0	0	0	0	0	0	0	0	9.64203	0	0	0	0	0	0	0	0	0	0	0	0	0	0	0	0	0	0	0	0	0	0	0
Q8IVF2	AHNK2_HUMAN	Protein AHNAK2	AHNAK2 C14orf78 KIAA2019	DSRFKMPK	0.95048	-2.2782	0	0	0	0	0	0	0	0	0	0	0	0	0	0	0	0	0	0	0	0	0	0	0	0	0	0	0	0	0	0	0	0	0	0	0	0	0	0	0	0	0	0	0
Q8IVF6	AN18A_HUMAN	Ankyrin repeat domain-containing protein 18A	ANKRD18A KIAA2015	AEREVIVR	0.95237	-3.2608	0	0	0	0	0	0	0	0	0	0	0	0	0	0	0	0	0	0	0	0	0	0	0	0	0	0	0	0	0	0	0	0	0	0	0	0	0	0	0	0	0	0	0
Q8IVH8	M4K3_HUMAN	Mitogen-activated protein kinase kinase kinase kinase 3 (EC 2.7.11.1) (Germinal center kinase-related protein kinase) (GLK) (MAPK/ERK kinase kinase kinase 3) (MEK kinase kinase 3) (MEKKK 3)	MAP4K3 RAB8IPL1	NVREEKTR	0.89111	-0.80848	0	0	0	0	0	0	0	0	0	0	0	0	0	0	0	0	0	0	0	0	0	0	0	0	9.28824	0	0	0	0	0	0	0	0	0	0	0	0	0	0	0	0	0	0
Q8IVL0	NAV3_HUMAN	Neuron navigator 3 (Pore membrane and/or filament-interacting-like protein 1) (Steerin-3) (Unc-53 homolog 3) (unc53H3)	NAV3 KIAA0938 POMFIL1 STEERIN3	QANQEEGK	0.9546	-1.8943	0	0	0	0	0	0	0	0	0	0	0	0	0	0	0	0	0	0	0	0	0	0	0	0	0	0	0	0	0	0	0	0	0	0	0	0	0	0	0	0	0	0	0
Q8IVT2	MISP_HUMAN	Mitotic interactor and substrate of PLK1 (Mitotic spindle positioning protein)	MISP C19orf21	IYASEEDD	0.95688	-4.1325	14.9245	0	0	0	0	0	0	0	0	15.0519	14.7363	14.8949	0	0	0	15.6645	0	15.6832	0	14.8024	14.7471	0	12.7185	0	15.2909	0	15.107	0	0	0	0	0	14.9313	0	0	0	0	0	12.2914	0	0	16.1676	13.6307
Q8IVU3	HERC6_HUMAN	Probable E3 ubiquitin-protein ligase HERC6 (EC 2.3.2.26) (HECT domain and RCC1-like domain-containing protein 6) (HECT-type E3 ubiquitin transferase HERC6)	HERC6	AYMLMHETILQK	0.65891	-0.26565	9.29591	8.99526	0	9.55821	0	0	0	9.2219	0	0	0	0	0	9.23381	0	0	0	0	0	0	0	0	0	0	8.40833	0	0	0	0	0	0	0	0	0	0	0	0	0	0	0	0	0	0
Q8IVW6	ARI3B_HUMAN	AT-rich interactive domain-containing protein 3B (ARID domain-containing protein 3B) (Bright and dead ringer protein) (Bright-like protein)	ARID3B BDP DRIL2	QLPMKIRINGR	0.95169	-2.4028	0	8.88176	0	0	0	0	0	0	0	0	0	0	0	0	0	0	0	0	0	0	0	0	0	0	0	0	0	0	0	0	0	0	0	0	0	0	0	0	0	0	0	0	0
Q8IWC1	MA7D3_HUMAN	MAP7 domain-containing protein 3	MAP7D3 MDP3	FTAILYR	0.88349	-0.78779	0	0	0	0	0	0	0	0	0	0	0	0	0	0	0	0	0	9.72549	0	0	0	0	0	0	0	0	0	0	0	0	0	0	0	0	0	0	0	0	0	0	0	0	0
Q8IWL3	HSC20_HUMAN	Iron-sulfur cluster co-chaperone protein HscB (DnaJ homolog subfamily C member 20) [Cleaved into: Iron-sulfur cluster co-chaperone protein HscB, cytoplasmic (C-HSC20); Iron-sulfur cluster co-chaperone protein HscB, mitochondrial]	HSCB DNAJC20 HSC20	TLLAPLSR	0.91686	-0.83153	0	0	0	0	0	0	0	0	0	0	0	0	0	0	0	0	0	0	0	0	0	0	0	0	0	0	0	0	14.0953	0	0	0	0	0	0	0	0	0	0	0	0	0	0
Q8IWN7	RP1L1_HUMAN	Retinitis pigmentosa 1-like 1 protein	RP1L1	NGSWGPK	0.89307	-0.79498	0	0	0	0	0	0	0	0	0	0	0	0	0	0	0	0	0	0	0	0	0	0	0	0	0	0	11.2076	0	0	0	0	0	0	0	0	0	0	0	0	0	0	0	0
Q8IWR0	Z3H7A_HUMAN	Zinc finger CCCH domain-containing protein 7A	ZC3H7A ZC3H7 ZC3HDC7 HSPC055	LTQELAQK	0.91036	-0.82087	0	0	0	0	0	0	0	0	0	0	0	0	0	0	0	0	0	0	0	0	0	0	0	0	9.56617	0	0	0	0	0	0	0	0	0	0	0	0	0	0	14.3956	0	0	0
Q8IWS0	PHF6_HUMAN	PHD finger protein 6 (PHD-like zinc finger protein)	PHF6 CENP-31 KIAA1823	SRKGRPR	0.89005	-0.76521	0	0	0	0	0	0	0	13.8187	0	0	0	0	0	0	0	0	0	0	0	0	0	0	0	0	0	0	0	0	0	0	0	0	0	0	0	0	0	0	0	0	0	0	0
Q8IWU6	SULF1_HUMAN	Extracellular sulfatase Sulf-1 (hSulf-1) (EC 3.1.6.-)	SULF1 KIAA1077	GPSDLLTVR	0.90974	-0.6357	0	0	0	0	0	0	0	0	0	0	0	0	0	0	0	0	0	0	0	0	0	0	0	0	0	0	0	0	0	0	0	0	0	0	0	0	0	0	0	0	0	0	0
Q8IWU9	TPH2_HUMAN	Tryptophan 5-hydroxylase 2 (EC 1.14.16.4) (Neuronal tryptophan hydroxylase) (Tryptophan 5-monooxygenase 2)	TPH2 NTPH	QPAMMMFSSK	0.9043	-0.81579	0	0	0	0	0	0	8.75982	0	0	0	0	0	0	0	0	0	0	0	0	0	0	0	0	0	0	0	0	0	0	0	0	0	0	0	0	0	0	0	0	0	0	0	0
Q8IWV2	CNTN4_HUMAN	Contactin-4 (Brain-derived immunoglobulin superfamily protein 2) (BIG-2)	CNTN4	ASPKPVYTWKKGR	0.89326	-0.74498	0	0	0	0	0	0	0	0	0	0	0	0	0	0	0	0	0	0	0	0	0	0	0	0	0	0	0	0	0	0	0	0	0	0	0	0	0	0	0	0	0	0	8.94696
Q8IWY4	SCUB1_HUMAN	Signal peptide, CUB and EGF-like domain-containing protein 1	SCUBE1	TCQDIDECSFER	0.65267	-0.26944	0	0	0	0	0	0	0	0	0	0	0	0	0	0	0	0	0	0	0	0	0	0	0	0	0	0	0	0	0	0	0	0	0	0	0	0	0	0	0	0	0	11.7942	0
Q8IWZ6	BBS7_HUMAN	Bardet-Biedl syndrome 7 protein (BBS2-like protein 1)	BBS7 BBS2L1	TMKLIPASRHR	0.88624	-0.7845	0	0	10.5767	0	0	0	0	0	0	0	0	0	0	0	0	0	0	0	0	0	0	0	0	0	0	0	0	0	0	0	0	0	0	0	0	0	0	0	0	0	0	0	0
Q8IX03	KIBRA_HUMAN	Protein KIBRA (HBeAg-binding protein 3) (Kidney and brain protein) (KIBRA) (WW domain-containing protein 1)	WWC1 KIAA0869	EMRFISPRK	0.95493	-1.6824	9.90728	0	0	0	0	0	0	0	0	0	0	0	0	0	0	0	0	0	0	0	0	0	0	0	0	0	0	0	0	0	0	0	0	0	0	0	0	0	0	0	0	0	0
Q8IX90	SKA3_HUMAN	Spindle and kinetochore-associated protein 3	SKA3 C13orf3 RAMA1	DPIRSFCGK	0.94988	-1.6004	0	0	0	0	0	0	0	0	0	0	0	0	0	0	0	0	0	0	0	0	0	0	0	0	0	0	0	0	0	0	0	0	0	0	0	0	0	0	0	0	0	0	0
Q8IXQ6	PARP9_HUMAN	Protein mono-ADP-ribosyltransferase PARP9 (EC 2.4.2.-) (ADP-ribosyltransferase diphtheria toxin-like 9) (ARTD9) (B aggressive lymphoma protein) (Poly [ADP-ribose] polymerase 9) (PARP-9)	PARP9 BAL BAL1	SKMLSLNNYSVPQSTREEK	0.91642	-0.89051	0	0	0	0	0	0	0	0	0	0	0	0	0	0	0	0	0	0	0	0	0	0	0	0	0	0	0	0	0	0	0	0	0	0	0	0	0	0	0	0	0	0	0
Q8IXS2	DRC2_HUMAN	Dynein regulatory complex subunit 2 (Coiled-coil domain-containing protein 65) (Testis development protein NYD-SP28)	CCDC65 DRC2	TIIDQHEK	0.89252	-0.78219	0	0	0	0	0	0	0	0	0	0	0	0	0	0	0	0	0	0	0	0	0	0	0	0	0	0	0	0	0	0	0	0	0	0	0	0	0	0	0	0	9.39429	9.41246	0
Q8IXT5	RB12B_HUMAN	RNA-binding protein 12B (RNA-binding motif protein 12B)	RBM12B	KVKLTLL	0.93235	-1.1814	0	0	0	0	0	0	0	0	9.4483	0	0	0	0	9.34749	0	0	0	0	8.91013	0	0	0	0	0	0	0	0	0	0	0	0	0	0	0	0	0	0	0	0	0	9.94594	9.96324	0
Q8IY22	CMIP_HUMAN	C-Maf-inducing protein (c-Mip) (Truncated c-Maf-inducing protein) (Tc-Mip)	CMIP KIAA1694 TCMIP	NGCQQPCDR	0.9126	-0.82925	0	0	0	0	0	0	0	0	0	0	0	0	0	0	0	0	0	9.48281	0	0	0	0	0	0	0	0	0	0	0	0	0	0	0	0	0	0	0	0	0	0	0	0	0
Q8IY85	EFC13_HUMAN	EF-hand calcium-binding domain-containing protein 13	EFCAB13 C17orf57	NMRDAAR	0.95171	-2.0507	0	0	0	0	0	0	0	0	0	0	0	0	0	0	0	11.3519	0	11.2772	0	0	0	0	0	0	10.3258	10.4392	10.2021	0	0	0	0	0	0	0	0	0	0	0	0	11.476	0	11.5029	0
Q8IYB7	DI3L2_HUMAN	DIS3-like exonuclease 2 (hDIS3L2) (EC 3.1.13.-)	DIS3L2 FAM6A	MSHPDYR	0.9521	-2.1933	0	0	0	0	0	0	0	0	0	0	0	0	0	0	0	13.2592	0	14.9518	0	0	11.0916	0	0	0	0	0	0	0	0	0	0	0	0	0	0	0	0	0	0	0	0	0	0
Q8IYD2	KLD8A_HUMAN	Kelch domain-containing protein 8A (Substitute for delta-EGFR expression 1) (S-delta-E1)	KLHDC8A	YAATSFLRGSK	0.64912	-0.21451	0	0	0	0	0	0	0	0	0	0	0	0	0	0	0	0	0	0	0	0	0	0	0	0	0	0	0	0	0	0	0	0	0	0	0	0	0	0	0	10.07	10.3929	10.0607	0
Q8IYD8	FANCM_HUMAN	Fanconi anemia group M protein (Protein FACM) (EC 3.6.4.13) (ATP-dependent RNA helicase FANCM) (Fanconi anemia-associated polypeptide of 250 kDa) (FAAP250) (Protein Hef ortholog)	FANCM KIAA1596	DIPNLTKYQIILAR	0.95085	-2.3295	0	0	9.86502	0	0	0	0	0	0	0	0	0	0	11.788	0	0	0	0	0	0	0	0	0	0	0	0	0	0	0	0	0	0	0	0	0	0	0	0	0	0	0	0	0
Q8IYE1	CCD13_HUMAN	Coiled-coil domain-containing protein 13	CCDC13	AALGSALRGK	0.68	-0.29297	12.0118	0	0	0	0	0	0	0	0	0	9.55631	0	0	0	0	11.5245	0	11.4774	0	0	0	0	0	0	0	10.8653	0	0	0	0	0	0	0	0	0	0	0	0	0	0	0	0	0
Q8IYF1	ELOA2_HUMAN	Elongin-A2 (EloA2) (RNA polymerase II transcription factor SIII subunit A2) (Transcription elongation factor B polypeptide 3B)	ELOA2 TCEB3B TCEB3L	QPSDFKTDK	0.95068	-1.5974	0	0	0	0	0	0	0	0	11.9727	0	0	0	0	0	0	0	0	0	0	0	0	0	0	0	0	0	0	0	0	0	0	0	0	0	0	0	0	0	0	0	0	0	0
Q8IYJ3	SYTL1_HUMAN	Synaptotagmin-like protein 1 (Exophilin-7) (Protein JFC1)	SYTL1 SLP1 SB146	QLEEGRVSK	0.94954	-1.6007	0	0	0	0	0	0	15.3204	15.2581	0	0	0	0	0	0	15.5917	0	0	15.4094	0	0	0	0	0	0	0	0	0	0	0	0	0	0	0	0	0	0	0	0	0	0	0	0	0
Q8IYN0	ZN100_HUMAN	Zinc finger protein 100	ZNF100	YGMCPLK	0.89309	-0.79375	0	0	0	0	0	0	0	0	0	0	0	0	0	0	0	0	0	0	0	0	0	0	0	0	0	0	0	0	0	0	0	0	0	0	0	0	0	0	0	0	0	0	0
Q8IYW2	CFA46_HUMAN	Cilia- and flagella-associated protein 46 (Tetratricopeptide repeat protein 40)	CFAP46 C10orf123 C10orf124 C10orf92 C10orf93 TTC40	GRKGSIPR	0.95172	-1.5241	0	0	0	0	0	0	10.7307	0	0	0	0	0	0	0	10.3276	0	0	0	0	0	0	0	0	0	0	0	0	0	0	0	0	0	0	0	0	0	0	0	0	0	0	0	0
Q8IYX7	SAXO1_HUMAN	Stabilizer of axonemal microtubules 1	SAXO1 C9orf138 FAM154A	VDPIKPR	0.89421	-0.7605	0	0	0	0	0	0	0	0	0	0	13.6875	13.8047	0	14.7902	14.3021	14.6709	14.6214	0	0	13.7627	0	12.1047	11.8795	0	14.3051	0	0	0	0	0	0	13.8993	0	0	0	0	0	11.0072	11.067	0	0	0	13.2102
Q8IZC7	ZN101_HUMAN	Zinc finger protein 101 (Zinc finger protein HZF12)	ZNF101	HMRAHAGHK	0.95627	-3.816	0	0	0	0	0	0	0	0	9.27949	0	0	0	0	0	0	0	0	0	0	0	0	0	0	0	8.8999	0	0	0	0	0	0	0	0	0	0	0	0	0	0	0	0	0	0
Q8IZD2	KMT2E_HUMAN	Inactive histone-lysine N-methyltransferase 2E (Inactive lysine N-methyltransferase 2E) (Myeloid/lymphoid or mixed-lineage leukemia protein 5)	KMT2E MLL5	GTMYSSWVK	0.95788	-4.5552	0	0	0	0	0	0	0	0	0	10.8791	0	0	0	0	0	0	13.6867	0	0	0	0	0	0	0	0	0	0	0	0	0	0	0	0	0	0	0	0	0	0	10.008	9.6045	9.97985	10.7095
Q8IZF6	AGRG4_HUMAN	Adhesion G-protein coupled receptor G4 (G-protein coupled receptor 112)	ADGRG4 GPR112	ADETASK	0.94952	-2.5416	0	0	0	0	0	0	0	0	0	0	0	0	0	0	0	0	9.39275	0	0	0	0	0	0	0	0	0	0	0	0	0	0	0	0	0	0	0	0	0	0	0	10.799	0	0
Q8IZJ6	TDH_HUMAN	Inactive L-threonine 3-dehydrogenase, mitochondrial (Short chain dehydrogenase/reductase family 14E member 1 pseudogene)	TDH SDR14E1P	FLGISPR	0.93883	-1.3242	0	0	0	0	0	0	0	0	0	0	0	0	0	0	0	0	0	0	0	0	0	0	0	0	0	0	0	0	0	0	0	0	0	0	0	11.7171	0	0	0	0	0	0	0
Q8IZM8	ZN654_HUMAN	Zinc finger protein 654 (Melanoma-associated antigen)	ZNF654	GSFACVICGRK	0.95006	-2.3665	0	0	0	0	0	0	10.6096	0	0	0	0	0	0	0	0	0	0	0	0	0	0	0	0	0	0	0	0	0	0	0	0	0	0	0	0	0	0	0	0	0	0	0	0
Q8IZP1	TBC3A_HUMAN	TBC1 domain family member 3 (Prostate cancer gene 17 protein) (Protein TRE17-alpha) (Rab GTPase-activating protein PRC17)	TBC1D3 PRC17 TBC1D3A	TMGHQDK	0.89211	-0.77242	0	0	0	0	0	0	0	0	0	0	0	0	0	0	0	0	0	0	0	0	0	0	0	0	0	0	0	0	0	0	0	0	0	0	0	0	0	0	0	0	0	0	0
Q8IZQ1	WDFY3_HUMAN	WD repeat and FYVE domain-containing protein 3 (Autophagy-linked FYVE protein) (Alfy)	WDFY3 KIAA0993	GIRNKVYQR	0.95796	-4.8611	0	0	0	0	0	0	0	0	0	0	0	0	0	0	0	0	0	0	0	0	0	0	0	0	0	0	0	0	0	0	0	0	0	0	0	0	0	0	0	0	0	0	0
Q8IZS6	DYLT2_HUMAN	Dynein light chain Tctex-type protein 2 (T-complex testis-specific protein 3) (T-complex-associated testis-expressed protein 3) (Tcte-3) (Tctex1 domain-containing protein 3)	DYNLT2 TCTE3 TCTEX1D3	YKFIIKVLFIQK	0.89358	-0.69135	0	10.7612	0	10.8604	10.946	0	10.7307	10.8401	11.0473	0	0	0	10.5416	0	0	0	10.67	0	0	0	0	10.8534	10.8884	10.7581	10.9009	10.761	0	0	0	0	0	10.4066	0	0	10.5987	0	0	0	0	10.5217	0	10.7237	10.5165
Q8IZU1	FAM9A_HUMAN	Protein FAM9A	FAM9A	WQQPTGVR	0.90693	-0.82718	10.4282	0	0	0	0	0	0	0	0	0	0	0	0	0	0	0	0	0	0	0	0	0	0	0	0	0	0	0	0	0	0	0	0	0	0	0	0	0	0	0	0	0	0
Q8IZX4	TAF1L_HUMAN	Transcription initiation factor TFIID subunit 1-like (TAF(II)210) (TBP-associated factor 1-like) (TBP-associated factor 210 kDa) (Transcription initiation factor TFIID 210 kDa subunit)	TAF1L	AFIAAMK	0.95105	-2.1227	0	0	0	0	0	0	0	0	0	0	0	0	0	0	0	0	0	0	0	0	0	0	0	0	0	0	0	0	0	10.2031	0	0	0	0	0	0	0	0	0	0	0	0	0
Q8N0X2	SPG16_HUMAN	Sperm-associated antigen 16 protein (Pf20 protein homolog)	SPAG16 PF20	RIVQEKNK	0.89021	-0.8084	0	0	0	0	0	0	0	0	0	0	0	0	0	0	0	0	0	0	0	0	0	0	0	0	0	0	0	0	0	0	0	0	0	0	0	0	0	0	0	0	0	0	0
Q8N0Z3	SPICE_HUMAN	Spindle and centriole-associated protein 1 (Coiled-coil domain-containing protein 52) (Spindle and centriole-associated protein)	SPICE1 CCDC52 SPICE	FTPLNPRAKIEK	0.9043	-0.55647	0	0	0	0	0	0	0	0	0	0	0	0	0	0	8.44394	0	0	0	0	0	0	0	0	0	0	0	0	0	0	0	0	0	0	0	0	0	0	0	0	0	0	0	0
Q8N0Z6	TTC5_HUMAN	Tetratricopeptide repeat protein 5 (TPR repeat protein 5) (Stress-responsive activator of p300) (Protein Strap)	TTC5	KQQDVQKEMEK	0.95271	-2.9941	0	0	0	0	0	0	0	0	0	0	0	0	0	0	0	0	0	0	0	0	0	0	0	0	0	0	0	0	0	0	0	0	0	0	0	0	0	0	0	0	0	0	10.5223
Q8N118	CP4X1_HUMAN	Cytochrome P450 4X1 (EC 1.14.14.-) (CYPIVX1)	CYP4X1 UNQ1929/PRO4404	LYLRRQR	0.88883	-0.7689	0	10.2561	0	0	0	0	0	0	0	0	0	0	0	0	0	0	0	0	0	0	0	0	0	0	0	0	0	0	0	0	0	0	0	0	0	0	0	0	0	0	0	0	0
Q8N126	CADM3_HUMAN	Cell adhesion molecule 3 (Brain immunoglobulin receptor) (Immunoglobulin superfamily member 4B) (IgSF4B) (Nectin-like protein 1) (NECL-1) (Synaptic cell adhesion molecule 3) (SynCAM3) (TSLC1-like protein 1) (TSLL1)	CADM3 IGSF4B NECL1 SYNCAM3 TSLL1 UNQ225/PRO258	GDQELHGEPTRIQEDPNGK	0.047619	0.10681	0	0	0	0	0	0	0	0	0	0	0	0	10.1841	9.87058	0	0	0	0	0	0	0	0	0	0	0	0	0	0	0	0	0	0	0	0	0	0	0	0	0	0	0	8.91217	0
Q8N157	AHI1_HUMAN	Jouberin (Abelson helper integration site 1 protein homolog) (AHI-1)	AHI1	LSSEKRK	0.9516	-2.3272	0	0	0	0	0	0	0	0	0	0	0	0	0	0	0	0	0	0	0	0	0	0	0	0	0	0	0	0	0	0	0	0	0	0	0	0	0	0	0	8.95518	0	0	0
Q8N165	PDK1L_HUMAN	Serine/threonine-protein kinase PDIK1L (EC 2.7.11.1) (PDLIM1-interacting kinase 1-like)	PDIK1L CLIK1L	SMNGRMKQLIK	0.064935	0.0019355	0	0	0	0	0	0	0	0	0	0	0	0	0	0	0	0	0	0	0	0	0	0	0	0	0	0	0	0	0	0	0	0	0	0	0	0	0	0	0	0	0	0	0
Q8N1B4	VPS52_HUMAN	Vacuolar protein sorting-associated protein 52 homolog (SAC2 suppressor of actin mutations 2-like protein)	VPS52 SACM2L	LRNRQAVR	0.89077	-0.80852	0	0	11.2757	0	0	10.7552	10.6059	0	0	0	0	0	0	0	0	0	0	0	0	0	0	0	0	8.81404	0	0	0	0	0	0	0	0	11.7747	0	0	0	0	0	9.03152	0	0	0	0
Q8N1D5	CF107_HUMAN	Cilia- and flagella-associated protein 107	CFAP107 C1orf158	LLWLPEK	0.89492	-0.78148	0	0	0	0	0	0	0	9.85904	10.8036	0	0	0	0	0	0	0	0	0	0	0	0	0	0	0	10.312	0	0	0	0	0	0	0	0	0	0	0	0	0	0	0	0	0	0
Q8N1E2	LYG1_HUMAN	Lysozyme g-like protein 1 (EC 3.2.1.-)	LYG1 UNQ1939/PRO4422	LAEIDMPYLLK	0.84598	-0.49293	0	0	0	0	0	0	0	0	0	0	0	0	9.12096	8.99466	0	0	0	0	0	0	0	0	0	0	0	0	0	0	0	0	0	0	0	0	0	0	0	0	0	0	10.139	10.3567	0
Q8N1E6	FXL14_HUMAN	F-box/LRR-repeat protein 14 (F-box and leucine-rich repeat protein 14)	FBXL14 FBL14	TLNIGQCVR	0.90725	-0.82689	0	0	0	0	0	0	0	0	0	0	0	0	0	0	10.1733	0	0	0	0	0	0	0	0	0	0	0	0	0	0	0	0	0	0	0	0	0	0	0	0	0	0	0	0
Q8N1F8	S11IP_HUMAN	Serine/threonine-protein kinase 11-interacting protein (LKB1-interacting protein 1)	STK11IP KIAA1898 LIP1 LKB1IP STK11IP1	GRECFLR	0.95136	-2.2694	0	10.5621	0	0	0	0	9.51473	0	0	10.382	0	0	0	0	0	0	0	0	0	0	0	0	0	8.61806	0	0	0	0	0	0	0	0	0	0	0	0	0	0	0	0	0	0	8.83999
Q8N1G0	ZN687_HUMAN	Zinc finger protein 687	ZNF687 KIAA1441	AGLGTGGQK	0.95342	-2.0126	0	0	0	0	0	0	0	0	0	0	0	0	0	0	0	0	0	0	0	0	0	0	0	0	0	0	0	0	0	0	0	0	0	0	0	0	0	0	0	0	8.81391	0	0
Q8N1G1	REXO1_HUMAN	RNA exonuclease 1 homolog (EC 3.1.-.-) (Elongin-A-binding protein 1) (EloA-BP1) (Transcription elongation factor B polypeptide 3-binding protein 1)	REXO1 ELOABP1 KIAA1138 TCEB3BP1	GLSGLTTLFPGQKR	0.93658	-1.1932	0	0	0	0	0	0	0	0	0	0	0	0	0	0	0	0	0	0	0	0	0	0	0	0	0	0	0	0	0	0	0	0	0	0	0	0	10.3064	0	0	0	0	0	13.1507
Q8N1H7	S6OS1_HUMAN	Protein SIX6OS1 (Six6 opposite strand transcript 1)	SIX6OS1 C14orf39	EYYEKKR	0.8908	-0.76549	0	0	0	0	0	0	0	0	0	0	0	0	0	0	0	0	9.86034	0	0	0	0	0	0	0	0	0	0	0	0	0	0	0	0	0	0	0	0	0	0	0	0	0	0
Q8N1M1	BEST3_HUMAN	Bestrophin-3 (Vitelliform macular dystrophy 2-like protein 3)	BEST3 VMD2L3	KLFNHLK	0.8925	-0.69263	0	13.0276	0	0	0	0	10.0482	0	0	0	0	0	0	0	0	0	0	0	0	0	0	0	0	0	12.8544	0	12.7359	0	0	0	0	0	0	0	0	0	0	0	10.4145	0	10.6279	0	0
Q8N1T3	MYO1H_HUMAN	Unconventional myosin-Ih (Myosin-1H)	MYO1H	KAMMQQK	0.89917	-0.65891	0	0	0	0	0	0	0	0	0	0	0	0	0	11.5096	0	0	0	0	0	0	0	0	0	0	0	0	0	0	0	0	0	0	0	0	0	0	0	0	0	0	0	0	0
Q8N292	GAPT_HUMAN	Protein GAPT (Growth factor receptor-bound protein 2-binding adapter protein, transmembrane)	GAPT C5orf29	FTLPRFLQR	0.94314	-1.4979	0	0	0	0	0	0	0	0	0	0	0	0	0	8.80574	0	0	0	0	0	0	0	0	0	0	0	0	0	0	0	0	0	0	0	0	0	0	0	0	0	0	0	0	0
Q8N2A0	CX062_HUMAN	Putative uncharacterized protein encoded by LINC00269	LINC00269 CXorf62 NCRNA00269	SCFLQLLG	0.90707	-0.82699	0	0	0	0	0	0	0	0	0	10.0186	0	0	0	0	0	0	0	0	0	0	0	0	0	0	0	0	0	0	0	0	0	0	0	0	0	0	0	0	0	0	0	0	0
Q8N2F6	ARM10_HUMAN	Armadillo repeat-containing protein 10 (Splicing variant involved in hepatocarcinogenesis protein)	ARMC10 SVH PSEC0198	VLTLFQNIK	0.91309	-0.82925	0	0	0	0	0	8.57315	0	0	0	0	0	0	0	0	0	0	0	0	0	0	0	0	0	0	0	0	0	0	0	0	0	0	0	0	0	0	0	0	0	0	0	0	0
Q8N2N9	AN36B_HUMAN	Ankyrin repeat domain-containing protein 36B (CLL-associated antigen KW-1)	ANKRD36B	CELNLCDREDR	0.95148	-2.1177	0	0	0	0	0	0	0	0	0	9.91237	9.01056	9.01967	12.6802	12.6095	12.6283	12.5309	0	12.792	10.9322	0	0	0	0	0	0	11.2349	0	0	0	0	0	0	0	0	0	0	9.72875	9.6811	0	0	10.461	10.4287	0
Q8N2S1	LTBP4_HUMAN	Latent-transforming growth factor beta-binding protein 4 (LTBP-4)	LTBP4	QICCCSR	0.95334	-3.2099	0	0	0	0	0	0	0	0	9.63039	9.1636	0	0	10.2146	0	0	9.99548	0	9.98085	0	0	0	0	0	0	0	0	0	0	0	0	0	8.96547	0	0	0	0	0	0	0	0	0	0	0
Q8N2U9	S66A2_HUMAN	Solute carrier family 66 member 2 (PQ-loop repeat-containing protein 1)	SLC66A2 PQLC1	SFTAADSKDEEVK	0.9434	-1.4776	0	0	0	0	0	0	0	0	0	0	0	0	0	0	0	0	0	0	0	0	0	0	0	0	0	0	0	0	0	0	0	0	0	0	0	0	0	0	0	0	12.3404	0	0
Q8N2W9	PIAS4_HUMAN	E3 SUMO-protein ligase PIAS4 (EC 2.3.2.27) (PIASy) (Protein inhibitor of activated STAT protein 4) (Protein inhibitor of activated STAT protein gamma) (PIAS-gamma)	PIAS4 PIASG	TLKPEVR	0.89458	-0.7817	0	16.4222	0	0	0	0	0	0	0	0	0	0	0	0	0	0	0	0	0	0	0	0	0	0	0	0	0	0	0	0	0	0	0	0	0	0	0	0	0	0	0	0	0
Q8N2Y8	RUSC2_HUMAN	AP-4 complex accessory subunit RUSC2 (Interacting protein of Rab1) (Iporin) (RUN and SH3 domain-containing protein 2)	RUSC2 KIAA0375	AGGDWLR	0.89316	-0.76353	0	0	0	0	0	0	0	0	0	0	0	0	0	0	9.68638	0	0	0	0	0	0	0	0	0	0	0	0	0	0	0	0	0	0	0	0	0	0	0	0	12.915	12.9405	12.9192	0
Q8N302	AGGF1_HUMAN	Angiogenic factor with G patch and FHA domains 1 (Angiogenic factor VG5Q) (hVG5Q) (G patch domain-containing protein 7) (Vasculogenesis gene on 5q protein)	AGGF1 GPATC7 GPATCH7 VG5Q	DPDSSATNEEKDLNSEDQK	0.95608	-1.6299	0	0	0	0	0	0	0	0	0	0	0	0	0	8.9657	0	0	0	0	0	0	0	0	0	0	0	0	0	0	0	0	0	0	0	0	0	0	0	0	0	0	0	0	0
Q8N371	KDM8_HUMAN	Bifunctional peptidase and arginyl-hydroxylase JMJD5 (EC 1.14.11.73) (EC 3.4.-.-) (JmjC domain-containing protein 5) (Jumonji C domain-containing protein 5) (L-arginine (3R)-hydroxylase KDM8)	KDM8 JMJD5	LEKTVPR	0.94302	-1.4779	0	0	0	0	0	0	0	0	0	0	0	0	0	0	0	0	0	0	16.3818	0	0	0	0	0	0	0	0	0	0	0	0	0	0	0	0	0	0	0	0	0	0	0	0
Q8N393	ZN786_HUMAN	Zinc finger protein 786	ZNF786	AWEKFNK	0.95122	-2.6645	0	0	0	0	0	0	0	0	0	0	0	0	0	0	0	0	0	0	0	0	0	0	0	0	0	0	0	0	0	0	0	0	0	0	0	0	0	0	0	0	0	0	0
Q8N3T6	T132C_HUMAN	Transmembrane protein 132C	TMEM132C	NYLEKLK	0.95344	-3.1718	0	0	0	0	0	0	0	0	0	0	0	0	0	0	0	0	0	0	0	0	0	0	0	0	0	0	0	0	0	0	0	0	0	0	0	0	0	0	0	0	12.365	0	0
Q8N3U4	STAG2_HUMAN	Cohesin subunit SA-2 (SCC3 homolog 2) (Stromal antigen 2)	STAG2 SA2	DPEEDGMMK	0.95511	-3.5152	0	0	9.1373	0	0	0	0	0	0	0	0	0	0	0	0	0	0	0	0	0	0	0	0	0	0	8.82852	0	0	0	0	0	0	0	0	0	0	0	0	0	0	0	0	0
Q8N436	CPXM2_HUMAN	Inactive carboxypeptidase-like protein X2	CPXM2 CPX2 UNQ676/PRO1310	TNMARIR	0.94989	-1.5605	0	0	0	0	0	0	0	0	0	0	0	0	0	0	0	0	0	0	0	0	0	0	0	0	10.0513	0	0	0	0	0	0	0	0	0	0	0	0	0	0	0	0	0	0
Q8N4C6	NIN_HUMAN	Ninein (hNinein) (Glycogen synthase kinase 3 beta-interacting protein) (GSK3B-interacting protein)	NIN KIAA1565	HTLEKEELR	0.90102	-0.81385	0	0	0	0	0	0	0	0	0	0	0	0	11.5039	0	0	0	11.2775	0	0	0	0	0	0	0	0	0	0	0	0	0	0	0	0	0	0	0	0	0	0	14.234	14.3264	14.3384	0
Q8N4C7	STX19_HUMAN	Syntaxin-19	STX19	IQAEYINR	0.91398	-0.8333	0	0	0	0	0	0	0	0	0	0	0	0	0	0	0	0	0	0	0	0	0	0	0	0	0	0	0	0	0	0	0	0	0	0	0	0	0	0	0	0	10.3489	0	0
Q8N4N8	KIF2B_HUMAN	Kinesin-like protein KIF2B	KIF2B	NQTASGDSLDVR	0.89736	-0.68497	0	0	0	0	0	0	0	0	0	0	0	0	0	0	0	0	0	0	0	0	0	0	0	0	0	0	0	0	0	0	0	0	0	0	0	9.41409	0	0	0	0	0	0	0
Q8N4S0	CCD82_HUMAN	Coiled-coil domain-containing protein 82	CCDC82 HT025	EKYGQLEEYLNFADYFQEEK	0.90808	-0.99185	0	0	0	0	0	0	0	0	0	0	0	0	0	0	0	0	0	0	0	0	0	0	0	0	0	0	0	0	0	0	0	0	0	0	0	0	0	0	0	0	10.91	0	0
Q8N4W9	ZN808_HUMAN	Zinc finger protein 808	ZNF808	QNSALVIHK	0.90801	-0.82713	0	0	11.8456	0	0	0	0	0	0	0	10.5155	10.6733	0	0	0	0	11.0181	0	0	0	0	0	0	0	0	0	10.1419	0	0	0	0	0	0	0	0	0	0	0	0	0	0	0	0
Q8N4Y2	EFC4A_HUMAN	EF-hand calcium-binding domain-containing protein 4A (Calcium release-activated calcium channel regulator 2B) (CRAC channel regulator 2B) (Calcium release-activated channel regulator 2B)	CRACR2B EFCAB4A	AVRTLWARLQR	0.90897	-1.0178	0	11.2749	0	0	0	0	0	0	0	0	0	0	0	0	0	0	0	0	0	0	0	0	0	0	0	0	0	0	0	0	0	0	0	0	0	0	0	0	0	0	0	0	0
Q8N543	OGFD1_HUMAN	Prolyl 3-hydroxylase OGFOD1 (EC 1.14.11.-) (2-oxoglutarate and iron-dependent oxygenase domain-containing protein 1) (Termination and polyadenylation 1 homolog) (uS12 prolyl 3-hydroxylase)	OGFOD1 KIAA1612 TPA1	QVAEAWSR	0.91173	-0.82915	0	0	0	0	0	0	0	0	0	0	0	0	0	0	0	0	0	0	0	0	0	0	0	0	0	0	0	0	0	0	0	0	0	0	0	0	0	0	0	0	11.0121	0	0
Q8N587	ZN561_HUMAN	Zinc finger protein 561	ZNF561	TFITSSR	0.88639	-0.7869	0	0	0	0	0	0	0	0	0	0	0	10.793	0	0	0	0	0	13.4849	0	0	0	0	0	0	12.3493	0	0	0	0	0	0	0	0	0	0	0	0	0	0	0	0	0	0
Q8N594	MPND_HUMAN	MPN domain-containing protein (EC 3.4.-.-)	MPND	IRVPVRYCMLGSR	0.93935	-1.3159	0	0	0	0	0	0	0	0	0	0	0	0	0	0	0	0	0	0	0	0	0	0	0	0	0	0	0	0	0	0	0	0	0	0	0	0	0	0	0	0	11.2783	0	0
Q8N5C6	SRBD1_HUMAN	S1 RNA-binding domain-containing protein 1	SRBD1	NGPFINR	0.88596	-0.7869	0	0	0	0	0	0	0	0	0	0	0	0	0	0	0	0	11.2565	0	0	0	0	0	0	0	0	0	0	0	0	0	0	0	0	0	0	0	0	0	0	0	0	0	0
Q8N5C8	TAB3_HUMAN	TGF-beta-activated kinase 1 and MAP3K7-binding protein 3 (Mitogen-activated protein kinase kinase kinase 7-interacting protein 3) (NF-kappa-B-activating protein 1) (TAK1-binding protein 3) (TAB-3) (TGF-beta-activated kinase 1-binding protein 3)	TAB3 MAP3K7IP3	CEQCEMPRYT	0.87407	-0.5393	0	0	0	0	0	0	0	0	0	0	0	0	0	0	0	0	0	0	0	0	0	0	0	0	0	0	0	0	0	0	0	0	0	0	0	0	0	0	0	11.9011	11.5765	0	9.66395
Q8N5D0	WDTC1_HUMAN	WD and tetratricopeptide repeats protein 1	WDTC1 KIAA1037	AISLNPCHLKAHFR	0.9498	-2.2894	0	0	0	0	0	0	0	0	0	0	0	0	0	0	0	0	0	0	0	0	0	0	0	0	0	0	0	0	0	0	0	0	0	0	0	0	0	0	0	0	0	0	8.45746
Q8N5I4	DHRSX_HUMAN	Dehydrogenase/reductase SDR family member on chromosome X (EC 1.1.-.-) (DHRSXY) (Short chain dehydrogenase/reductase family 46C member 1) (Short chain dehydrogenase/reductase family 7C member 6)	DHRSX CXorf11 DHRS5X SDR46C1 SDR7C6 UNQ6508/PRO21433	SPLSAAR	0.89526	-0.78139	9.50391	0	9.62267	0	0	0	0	0	0	0	0	10.2897	0	0	0	12.9776	0	13.0255	9.84812	10.0074	9.83545	0	0	0	0	0	0	0	0	0	0	0	0	0	0	0	0	0	0	0	0	0	0
Q8N5Q1	GAR5B_HUMAN	Golgi-associated RAB2 interactor protein 5B	GARIN5B C19orf16 FAM71E2	AVSPTAPKK	0.89388	-0.68736	0	0	0	0	0	0	0	0	0	0	0	0	0	0	0	9.59418	0	0	0	0	0	0	0	0	0	0	0	0	0	0	0	0	0	0	0	0	0	0	0	0	0	0	0
Q8N5S1	S2541_HUMAN	Mitochondrial carrier protein SCaMC-3L (Mitochondrial ATP-Mg/Pi carrier protein SLC25A41) (Small calcium-binding mitochondrial carrier protein 3-like) (SCaMC-3-like) (SCaMC-3L) (Solute carrier family 25 member 41)	SLC25A41	VKTLLIK	0.9503	-1.5582	0	0	0	0	0	0	0	0	0	0	0	0	0	0	9.28265	0	0	9.44783	0	0	0	0	0	0	0	0	0	0	0	0	0	0	9.45635	0	0	0	9.81973	9.73381	0	0	0	0	0
Q8N5V2	NGEF_HUMAN	Ephexin-1 (Eph-interacting exchange protein) (Neuronal guanine nucleotide exchange factor)	NGEF	SASDQWNTDNEPAK	0.8056	-0.41254	0	0	0	0	0	0	0	0	0	0	0	0	0	0	0	0	0	0	0	0	0	0	0	0	0	0	0	0	0	0	0	0	0	0	0	0	0	0	0	0	0	0	0
Q8N608	DPP10_HUMAN	Inactive dipeptidyl peptidase 10 (Dipeptidyl peptidase IV-related protein 3) (DPRP-3) (Dipeptidyl peptidase X) (DPP X) (Dipeptidyl peptidase-like protein 2) (DPL2)	DPP10 DPRP3 KIAA1492	FTGALYPKGK	0.95261	-2.1557	0	10.2328	0	0	0	0	0	0	0	0	0	0	9.2422	0	0	0	0	0	0	0	0	0	0	0	0	0	0	0	0	0	0	0	0	0	0	0	0	0	0	0	0	0	0
Q8N6G5	CGAT2_HUMAN	Chondroitin sulfate N-acetylgalactosaminyltransferase 2 (EC 2.4.1.174) (Chondroitin beta-1,4-N-acetylgalactosaminyltransferase 2) (Beta4GalNAcT-2) (GalNAcT-2)	CSGALNACT2 CHGN2 GALNACT2 PRO0082	DFGFGMTCQYR	0.95026	-1.5848	0	0	0	0	0	0	0	0	0	0	0	0	0	0	0	0	0	0	0	0	0	0	0	0	0	0	0	0	0	0	0	0	0	0	0	0	0	0	0	9.07028	9.0655	0	0
Q8N6M6	AMPO_HUMAN	Aminopeptidase O (AP-O) (EC 3.4.11.-)	AOPEP C9orf3 ONPEP	DIQLDPAR	0.93821	-1.2612	0	0	0	0	0	0	0	0	0	0	0	0	0	0	0	0	0	0	0	0	0	0	0	0	0	0	0	0	0	0	0	0	0	0	0	0	0	0	0	0	0	0	0
Q8N6M8	IQCF1_HUMAN	IQ domain-containing protein F1	IQCF1	LILSKILK	0.94427	-1.4377	9.66649	0	9.55113	0	0	9.53943	0	0	0	0	9.99676	9.98797	0	0	0	0	0	0	0	0	0	10.1192	0	0	0	10.3145	10.1055	0	0	0	0	9.64764	0	0	0	0	10.3814	0	0	10.5988	0	0	0
Q8N6V9	TEX9_HUMAN	Testis-expressed protein 9	TEX9	SCDDEDDYSLR	0.73804	-0.3801	0	0	0	0	0	0	0	0	0	0	0	0	0	0	0	0	0	0	0	0	0	0	0	0	0	0	0	0	0	0	0	0	0	0	0	0	0	0	0	0	0	10.94	0
Q8N782	ZN525_HUMAN	Zinc finger protein 525	ZNF525 KIAA1979	LHTGEKPYKCEECDEAFRFK	0.9503	-2.2942	0	0	0	0	0	0	0	0	0	9.22333	0	0	0	0	0	0	0	0	0	0	0	0	0	0	0	0	0	0	0	0	0	0	0	0	0	0	0	0	0	0	0	0	0
Q8N7B6	PACRL_HUMAN	PACRG-like protein	PACRGL C4orf28	HLLTSLSK	0.91084	-0.82873	0	0	0	0	0	0	0	0	0	0	0	0	0	0	0	0	0	0	0	0	0	0	0	0	0	0	0	9.11286	0	0	0	0	0	0	0	0	0	0	0	0	0	0	0
Q8N7B9	EFCB3_HUMAN	EF-hand calcium-binding domain-containing protein 3	EFCAB3	DGKVNFSDFIK	0.94278	-1.4053	0	0	0	0	0	0	0	0	0	0	0	0	0	0	0	0	0	0	0	0	0	0	0	0	0	0	0	0	0	0	0	0	0	0	0	0	0	0	0	0	0	0	0
Q8N7C3	TRIMM_HUMAN	Probable E3 ubiquitin-protein ligase TRIML2 (EC 2.3.2.27) (RING-type E3 ubiquitin transferase TRIML2) (SPRY domain-containing protein 6) (Tripartite motif family-like protein 2)	TRIML2 SPRYD6	LKESEARASEQVR	0.90857	-0.99136	0	0	0	0	0	0	0	0	0	0	0	0	0	0	0	0	0	0	0	0	0	0	0	0	0	0	0	0	0	0	0	0	0	0	0	0	0	0	0	0	0	8.75462	0
Q8N7J2	AMER2_HUMAN	APC membrane recruitment protein 2 (Amer2) (Protein FAM123A)	AMER2 FAM123A	AAFKLFK	0.95081	-1.5751	0	0	0	0	0	0	0	0	0	0	0	0	0	0	0	0	0	0	0	0	0	0	0	0	0	0	0	0	0	0	0	0	0	0	0	0	0	0	0	0	0	0	0
Q8N7X1	RMXL3_HUMAN	RNA-binding motif protein, X-linked-like-3	RBMXL3 CXorf55	APMPRKR	0.93244	-1.1508	0	0	0	0	0	0	0	0	0	0	0	0	0	0	0	0	0	0	0	0	0	0	0	0	0	0	0	0	0	0	0	0	0	0	0	0	0	0	0	0	0	0	0
Q8N883	ZN614_HUMAN	Zinc finger protein 614	ZNF614	ICLIQHERCHTGK	0.95526	-1.6564	0	11.0362	0	0	0	0	0	0	0	0	0	0	0	0	0	0	0	0	0	0	0	0	0	0	10.3604	0	0	0	0	0	0	0	0	0	0	0	0	0	0	0	0	0	0
Q8N8J6	ZN615_HUMAN	Zinc finger protein 615	ZNF615	GEETCTTEDEIYSRICSEIR	0.90851	-0.56468	0	0	0	0	0	0	0	0	0	0	0	0	0	0	0	0	0	0	0	0	0	8.93602	0	0	0	0	0	0	0	0	0	0	0	0	0	0	0	0	0	0	0	0	0
Q8N8V4	ANS4B_HUMAN	Ankyrin repeat and SAM domain-containing protein 4B (Harmonin-interacting ankyrin repeat-containing protein) (Harp)	ANKS4B HARP	EQNECVALLDK	0.49167	-0.15356	0	0	0	0	0	0	0	0	0	0	0	0	0	10.3468	0	0	0	9.92868	0	0	0	0	0	0	0	0	0	0	0	0	0	0	0	0	0	0	0	0	0	0	0	0	0
Q8N954	GPT11_HUMAN	G patch domain-containing protein 11 (Coiled-coil domain-containing protein 75)	GPATCH11 CCDC75 CENP-Y	SGIGHEASLK	0.89538	-0.71896	0	0	0	0	0	0	0	0	0	0	0	0	0	0	0	0	0	0	0	0	0	0	0	0	0	0	0	0	0	0	0	0	0	0	0	0	0	0	0	0	0	0	0
Q8N960	CE120_HUMAN	Centrosomal protein of 120 kDa (Cep120) (Coiled-coil domain-containing protein 100)	CEP120 CCDC100	DLLLGIAR	0.91411	-0.83366	0	0	0	0	0	0	0	0	0	0	0	0	0	0	0	0	0	0	0	0	0	0	0	0	0	0	0	0	0	0	0	14.7804	0	0	0	0	0	0	0	0	0	0	0
Q8N961	ABTB2_HUMAN	Ankyrin repeat and BTB/POZ domain-containing protein 2	ABTB2	VAITYAEHR	0.91236	-0.82925	0	0	10.3305	0	0	0	0	0	0	0	0	0	0	0	0	0	0	0	0	0	0	0	0	0	0	0	0	0	0	0	0	0	0	0	0	0	0	0	0	0	0	0	0
Q8N972	ZN709_HUMAN	Zinc finger protein 709	ZNF709	AFSCSRSFR	0.95168	-2.2383	0	0	0	0	0	0	0	0	0	0	0	0	0	0	0	0	0	9.20318	0	0	0	0	0	0	0	0	0	0	0	0	0	0	0	0	0	0	0	0	0	0	0	0	0
Q8N9B5	JMY_HUMAN	Junction-mediating and -regulatory protein	JMY	ADQKKFGK	0.95526	-1.7701	0	0	0	0	0	0	0	0	0	0	0	0	0	0	0	0	0	0	0	0	0	0	0	0	0	0	0	0	0	0	0	0	9.33392	0	0	0	0	0	0	0	0	0	0
Q8N9F8	ZN454_HUMAN	Zinc finger protein 454	ZNF454	FSSSSHWK	0.91376	-0.83368	0	0	0	0	0	0	0	0	0	0	0	0	0	0	0	0	0	0	0	0	0	0	0	0	0	0	0	0	0	0	0	0	0	0	0	0	0	0	0	0	0	0	0
Q8N9T8	KRI1_HUMAN	Protein KRI1 homolog	KRI1	DATFYNR	0.95088	-2.748	0	0	0	0	0	0	0	0	0	0	0	0	0	0	0	0	0	0	0	0	0	0	0	0	0	0	0	0	0	0	0	0	0	0	0	0	0	0	0	0	0	0	0
Q8N9V3	WSDU1_HUMAN	WD repeat, SAM and U-box domain-containing protein 1	WDSUB1 WDSAM1	EAMENWISK	0.94354	-1.475	0	0	0	0	0	0	0	0	0	0	0	0	0	0	0	0	0	0	0	0	0	0	0	0	0	0	0	0	0	0	0	0	0	0	0	0	0	0	0	0	0	0	0
Q8N9X3	YA026_HUMAN	Putative uncharacterized protein encoded by LINC01356	LINC01356	RLPGCQR	0.93131	-1.1437	0	0	0	0	0	0	0	0	0	0	0	0	0	0	0	0	0	0	0	0	0	0	0	0	0	0	0	0	0	0	0	0	0	0	0	0	0	0	0	0	0	0	0
Q8N9Z0	ZN610_HUMAN	Zinc finger protein 610	ZNF610	VFNQNPHLSRHR	0.68652	-0.34128	0	0	0	0	0	0	0	0	0	0	0	0	0	0	0	0	0	0	0	0	0	0	0	0	0	0	0	0	0	0	0	0	0	0	0	0	0	0	0	0	0	0	0
Q8NA03	FSIP1_HUMAN	Fibrous sheath-interacting protein 1	FSIP1 HSD10	KQGLEMR	0.90917	-0.94917	0	0	0	0	0	0	0	0	0	0	0	0	0	0	0	0	0	0	0	0	0	0	0	0	0	0	0	0	0	0	0	0	0	0	0	0	0	0	0	9.99704	10.0626	10.7307	0
Q8NA82	MARHA_HUMAN	Probable E3 ubiquitin-protein ligase MARCHF10 (EC 2.3.2.27) (Membrane-associated RING finger protein 10) (Membrane-associated RING-CH protein X) (MARCH-X) (RING finger protein 190) (RING-type E3 ubiquitin transferase MARCHF10)	MARCHF10 MARCH10 RNF190	DPNEKKR	0.95577	-1.8756	0	0	0	0	0	0	0	0	0	0	0	0	0	0	0	0	0	0	0	0	0	0	0	0	0	0	0	0	0	0	0	0	0	0	0	0	0	0	0	0	0	0	0
Q8NAE3	CA180_HUMAN	Putative uncharacterized protein encoded by LINC01555	LINC01555 C1orf180	GHLQFLAT	0.90992	-0.82767	0	0	0	0	0	0	9.52262	0	0	0	0	0	0	0	0	9.72496	0	0	0	0	0	0	0	0	0	0	0	0	0	0	0	0	0	0	0	0	0	0	0	0	0	0	0
Q8NAF0	ZN579_HUMAN	Zinc finger protein 579	ZNF579	LASYLRQHR	0.95385	-1.6038	0	0	0	0	0	0	0	0	0	0	0	0	0	0	0	0	0	0	0	0	0	0	0	0	8.93543	0	0	0	0	0	0	0	0	0	0	0	0	0	0	0	0	0	0
Q8NAP3	ZBT38_HUMAN	Zinc finger and BTB domain-containing protein 38	ZBTB38	ENCEALAAKPK	0.95687	-1.869	0	0	0	0	0	0	0	0	0	0	0	0	0	0	0	0	0	0	0	0	0	0	0	0	0	0	0	0	0	0	0	0	0	0	0	0	0	0	0	12.0844	0	0	0
Q8NAT1	PMGT2_HUMAN	Protein O-linked-mannose beta-1,4-N-acetylglucosaminyltransferase 2 (POMGnT2) (EC 2.4.1.312) (Extracellular O-linked N-acetylglucosamine transferase-like) (Glycosyltransferase-like domain-containing protein 2)	POMGNT2 AGO61 C3orf39 EOGTL GTDC2	GRPGPRK	0.93225	-1.1519	0	0	0	0	0	0	0	0	0	0	0	0	0	0	0	0	15.2313	15.6077	0	0	0	0	0	0	0	0	0	0	0	0	0	0	0	0	0	0	0	0	0	0	0	0	0
Q8NB12	SMYD1_HUMAN	Histone-lysine N-methyltransferase SMYD1 (EC 2.1.1.354) (SET and MYND domain-containing protein 1)	SMYD1	SEGLYHEVVK	0.89532	-0.71896	0	0	0	0	0	0	0	0	0	0	0	0	0	0	0	0	0	0	0	0	0	0	0	0	0	0	0	0	0	0	0	0	0	0	0	0	0	0	0	0	10.8142	0	0
Q8NB50	ZFP62_HUMAN	Zinc finger protein 62 homolog (Zfp-62)	ZFP62	AHECKECGK	0.95144	-2.6865	0	0	0	0	0	0	0	0	0	0	0	0	0	0	0	0	0	0	0	0	0	0	0	0	0	0	0	0	0	0	0	0	0	0	0	0	0	0	0	0	0	0	0
Q8NBF4	YG006_HUMAN	Putative uncharacterized protein FLJ33307		VVASVQSGHSWWR	0.70903	-0.33064	0	0	0	0	0	0	0	0	0	0	0	0	0	0	0	0	0	0	0	0	0	0	0	0	9.81892	0	0	0	0	0	0	0	0	0	0	0	0	0	0	0	0	0	0
Q8NBI5	S43A3_HUMAN	Equilibrative nucleobase transporter 1 (Protein FOAP-13) (Solute carrier family 43 member 3)	SLC43A3 ENBT1 PSEC0252	TFLLMPR	0.88607	-0.7869	0	0	0	0	0	0	0	0	0	0	10.6332	10.7115	0	0	0	0	12.7958	13.028	0	0	0	0	0	0	0	0	0	0	0	0	0	0	0	0	0	0	0	0	0	0	0	0	0
Q8NBR0	P5I13_HUMAN	Tumor protein p53-inducible protein 13 (Damage-stimulated cytoplasmic protein 1)	TP53I13 DSCP1	QPSSSGAK	0.91207	-0.82844	0	0	0	0	0	0	0	0	0	0	0	0	0	0	0	0	0	0	0	0	0	0	0	0	0	0	0	0	0	0	0	0	0	0	0	0	0	0	0	0	0	0	0
Q8NBR9	CK072_HUMAN	Uncharacterized protein NDUFV1-DT (NDUFV1 divergent transcript)	NDUFV1-DT C11orf72	TQLPELGLR	0.90868	-0.82689	0	8.85692	0	0	0	0	0	0	0	0	0	0	0	0	0	0	0	0	0	0	0	0	0	0	0	0	0	0	0	0	0	0	0	0	0	0	0	0	0	0	0	0	0
Q8NC24	RELL2_HUMAN	RELT-like protein 2	RELL2 C5orf16 UNQ9423/PRO34565	RYGLHEHR	0.95254	-2.2199	0	0	0	0	0	0	0	0	0	0	0	0	9.98299	0	0	0	0	0	0	0	0	0	0	0	0	0	0	0	0	0	0	0	0	0	0	0	0	0	0	0	0	0	0
Q8NC56	LEMD2_HUMAN	LEM domain-containing protein 2 (hLEM2)	LEMD2	WTKPSSFSDSER	0.64754	-0.24377	0	0	0	0	0	0	0	0	0	0	0	0	9.69115	9.71795	9.33087	0	0	0	0	0	0	0	0	0	0	0	0	0	0	0	0	0	0	0	0	0	0	0	0	0	0	0	0
Q8NC74	RB8NL_HUMAN	RBBP8 N-terminal-like protein	RBBP8NL C20orf151	EENETLKEEVKR	0.9534	-1.7096	0	0	0	0	0	0	13.9033	0	0	0	0	0	0	0	0	0	0	0	0	0	0	0	0	0	0	0	0	0	0	0	0	0	0	0	0	0	0	0	0	0	0	0	0
Q8NCC3	PAG15_HUMAN	Phospholipase A2 group XV (1-O-acylceramide synthase) (ACS) (LCAT-like lysophospholipase) (LLPL) (EC 3.1.1.5) (Lysophospholipase 3) (Lysosomal phospholipase A and acyltransferase) (EC 2.3.1.-, EC 3.1.1.32, EC 3.1.1.4) (Lysosomal phospholipase A2) (LPLA2)	PLA2G15 LYPLA3 UNQ341/PRO540	IPVIGPLK	0.90894	-0.82759	9.74997	9.78111	0	0	0	0	0	0	9.84015	0	0	9.43169	10.1139	10.1454	0	10.2066	0	0	0	0	0	0	10.4402	0	10.2133	10.2137	10.2667	0	0	0	0	0	0	9.65204	0	0	0	10.5904	0	0	0	0	0
Q8NCD3	HJURP_HUMAN	Holliday junction recognition protein (14-3-3-associated AKT substrate) (Fetal liver-expressing gene 1 protein) (Up-regulated in lung cancer 9)	HJURP FAKTS FLEG1 URLC9	WLISPVK	0.88577	-0.78536	0	0	0	0	0	0	0	0	0	0	0	0	0	0	0	0	0	0	0	0	0	0	0	0	0	0	0	0	0	0	0	0	0	0	0	0	0	0	0	0	0	0	0
Q8NCH0	CHSTE_HUMAN	Carbohydrate sulfotransferase 14 (EC 2.8.2.35) (Dermatan 4-sulfotransferase 1) (D4ST-1) (hD4ST1)	CHST14 D4ST1 UNQ1925/PRO4400	YRLQHYFK	0.95261	-1.5411	0	0	0	0	0	0	0	0	0	0	0	0	0	0	0	0	0	0	0	0	0	0	0	0	0	0	0	0	0	0	0	0	0	0	0	0	0	0	0	0	0	0	0
Q8NCL8	TM116_HUMAN	Transmembrane protein 116	TMEM116	LTKPQDTK	0.74257	-0.38312	0	0	0	0	0	0	0	0	0	0	0	0	0	0	0	0	11.1356	0	0	0	0	0	0	0	0	0	0	0	0	0	0	0	0	0	0	0	0	0	8.44803	0	0	0	11.7001
Q8NCM2	KCNH5_HUMAN	Potassium voltage-gated channel subfamily H member 5 (Ether-a-go-go potassium channel 2) (hEAG2) (Voltage-gated potassium channel subunit Kv10.2)	KCNH5 EAG2	NNMGAHEEK	0.90613	-0.82689	0	9.62255	0	0	0	0	0	0	0	0	0	0	0	0	0	0	0	10.7561	0	0	0	0	0	0	9.96509	0	0	0	0	0	0	0	0	0	0	0	0	0	0	0	0	0	0
Q8NCM8	DYHC2_HUMAN	Cytoplasmic dynein 2 heavy chain 1 (Cytoplasmic dynein 2 heavy chain) (Dynein cytoplasmic heavy chain 2) (Dynein heavy chain 11) (hDHC11) (Dynein heavy chain isotype 1B)	DYNC2H1 DHC1B DHC2 DNCH2 DYH1B KIAA1997	CGAWGCFDEFNR	0.95801	-6.7724	0	0	0	0	0	0	0	0	0	0	0	0	0	0	0	0	0	0	0	0	0	0	0	0	0	10.8478	0	0	0	0	0	0	0	0	0	0	0	0	0	0	0	0	0
Q8NCQ3	NC301_HUMAN	Putative uncharacterized protein encoded by LINC00301	LINC00301 C11orf64 NCRNA00301	ELQLLVR	0.88492	-0.7886	0	0	0	0	0	0	0	0	0	0	0	0	0	0	0	0	0	0	0	0	0	0	0	0	0	0	0	0	0	0	0	0	0	0	0	0	0	0	0	0	0	0	0
Q8NCU1	CC197_HUMAN	Uncharacterized protein CCDC197 (Coiled-coil domain-containing protein 197)	CCDC197 C14orf48 LINC00521	HKLFEDYLIK	0.046154	0.080174	0	0	0	0	0	0	0	0	0	0	0	0	0	0	0	0	0	0	0	0	0	0	0	0	0	0	0	0	0	0	0	0	0	0	0	0	0	0	0	10.4129	0	8.5472	0
Q8NCX0	CC150_HUMAN	Coiled-coil domain-containing protein 150	CCDC150	MNKYLQTK	0.94959	-2.5493	9.6805	0	0	0	0	0	0	0	0	0	0	0	0	0	0	0	0	0	0	0	0	0	0	0	0	0	0	0	0	0	0	0	0	0	0	0	0	0	0	0	0	0	0
Q8ND04	SMG8_HUMAN	Nonsense-mediated mRNA decay factor SMG8 (Amplified in breast cancer gene 2 protein) (Protein smg-8 homolog)	SMG8 ABC2 C17orf71	ENVQLMSYKVLR	0.95153	-2.3165	0	9.72892	9.77753	0	0	0	0	0	0	0	0	0	0	0	0	0	0	0	0	0	0	0	0	0	0	0	0	0	0	0	0	0	0	0	0	0	0	0	0	0	0	0	0
Q8ND82	Z280C_HUMAN	Zinc finger protein 280C (Suppressor of hairy wing homolog 3) (Zinc finger protein 633)	ZNF280C SUHW3 ZNF633	HHLELEK	0.82999	-0.44067	0	0	0	0	0	0	0	0	0	0	0	0	0	0	0	0	0	0	0	0	0	0	0	0	0	10.6882	0	0	0	0	0	0	0	0	0	0	0	0	0	0	0	0	0
Q8ND94	LRN4L_HUMAN	LRRN4 C-terminal-like protein	LRRN4CL UNQ728/PRO1410	IAAEEGR	0.88717	-0.78921	0	0	0	0	0	0	0	0	0	0	0	0	0	0	0	0	0	0	0	0	0	0	0	0	0	0	0	0	0	0	0	0	0	0	0	0	0	0	0	0	0	11.6571	0
Q8NDA8	MROH1_HUMAN	Maestro heat-like repeat-containing protein family member 1 (HEAT repeat-containing protein 7A)	MROH1 HEATR7A KIAA1833	SIGILNIFK	0.90962	-0.82661	10.2143	0	10.4993	0	0	0	0	0	0	0	0	0	0	0	0	0	0	0	0	0	0	0	0	0	0	0	0	0	0	0	0	0	0	0	0	0	0	0	0	0	0	0	0
Q8NDH2	CC168_HUMAN	Leucine-rich repeat transmembrane protein CCDC168 (Coiled-coil domain-containing protein 168)	CCDC168 C13orf40	CGIIKAK	0.95847	-8.6871	0	0	0	0	0	0	0	0	0	0	0	0	0	0	0	0	0	0	0	9.84829	9.61637	9.00963	0	0	0	0	0	0	0	0	0	0	0	0	0	0	0	8.8559	0	0	0	0	0
Q8NDQ6	ZN540_HUMAN	Zinc finger protein 540	ZNF540 Nbla10512	GNLKEHLK	0.81855	-0.41732	0	0	9.11671	0	0	0	0	0	0	0	0	0	0	0	0	0	9.64717	0	0	0	0	0	0	0	0	0	0	0	0	0	0	0	0	0	0	0	0	0	0	0	0	0	0
Q8NDV2	GPR26_HUMAN	G-protein coupled receptor 26	GPR26	EILNRLLHR	0.94301	-1.5107	0	0	0	0	0	0	0	0	0	0	0	0	0	0	0	0	0	0	0	0	0	0	0	0	9.11907	0	0	0	0	0	0	0	0	0	0	0	0	0	0	0	0	0	0
Q8NDW8	TT21A_HUMAN	Tetratricopeptide repeat protein 21A (TPR repeat protein 21A) (Stress-inducible protein 2)	TTC21A STI2	LAFNYLK	0.95125	-2.3827	0	0	0	0	0	0	0	0	0	0	0	0	0	0	0	0	0	0	0	0	0	0	0	0	0	0	0	0	0	0	0	0	0	0	0	0	0	0	0	10.6605	9.30351	9.04666	0
Q8NDY8	TMM52_HUMAN	Transmembrane protein 52	TMEM52 UNQ3048/PRO9864	ARGPLAAR	0.95269	-1.6025	0	0	0	0	0	0	0	0	0	0	0	0	0	0	0	0	0	14.9518	0	0	0	0	0	0	0	12.2559	0	0	0	0	0	0	0	0	0	0	0	0	0	0	0	0	0
Q8NDZ0	BEND2_HUMAN	BEN domain-containing protein 2	BEND2 CXorf20	QAACYLVR	0.91531	-0.8294	0	0	0	0	0	0	0	0	0	0	0	0	0	0	0	0	0	0	0	0	0	0	0	0	0	0	0	0	0	0	0	0	0	0	0	0	0	0	0	10.195	0	0	0
Q8NE09	RGS22_HUMAN	Regulator of G-protein signaling 22 (RGS22)	RGS22	TYDIGNR	0.95616	-1.8196	0	0	0	0	0	0	0	0	0	0	0	0	0	0	0	0	0	0	0	0	0	0	0	0	0	0	0	0	0	0	0	0	0	0	0	0	0	0	0	0	0	0	0
Q8NE28	STKL1_HUMAN	Serine/threonine kinase-like domain-containing protein STKLD1 (Serine/threonine kinase-like domain-containing protein 1) (Sugen kinase 071)	STKLD1 C9orf96 SGK071	VSELAAFK	0.9155	-0.83056	0	0	0	0	0	0	0	0	11.6504	0	0	0	0	0	0	0	0	0	0	0	0	0	0	0	11.1178	0	0	0	0	0	0	0	0	0	0	0	0	0	0	0	0	0	0
Q8NE31	FA13C_HUMAN	Protein FAM13C	FAM13C FAM13C1	LSEEQGSAPK	0.89519	-0.74395	0	0	0	0	0	0	0	0	0	0	0	0	0	0	0	0	8.75241	8.73667	0	0	0	0	0	0	0	0	0	0	0	0	0	0	0	0	0	0	0	0	0	0	0	0	0
Q8NE86	MCU_HUMAN	Calcium uniporter protein, mitochondrial (HsMCU) (Coiled-coil domain-containing protein 109A)	MCU C10orf42 CCDC109A	LPSRRER	0.93976	-1.315	0	0	0	0	0	0	0	0	0	0	0	0	0	0	0	0	0	0	0	0	0	0	0	0	0	0	0	0	0	0	0	0	0	0	0	0	0	0	9.22072	0	0	0	0
Q8NEA5	CS018_HUMAN	Uncharacterized protein C19orf18	C19orf18	LAQAEER	0.89389	-0.7527	0	0	0	0	0	0	0	0	0	0	0	0	0	13.0816	12.7965	0	0	13.2173	0	0	0	0	0	0	0	0	0	0	0	0	0	0	0	0	0	10.0042	0	0	0	0	16.8173	0	14.1684
Q8NEA9	GMCL2_HUMAN	Germ cell-less protein-like 2 (Germ cell-less protein-like 1-like)	GMCL2 GCL GMCL1L GMCL1P1	HPENPEN	0.8872	-0.78779	0	0	0	0	0	0	0	0	0	0	0	0	0	0	0	0	0	0	0	0	0	0	0	0	0	0	0	0	0	0	0	0	0	0	0	0	0	0	0	0	9.08736	0	0
Q8NEE8	TTC16_HUMAN	Tetratricopeptide repeat protein 16 (TPR repeat protein 16)	TTC16	SQGMSSTSSK	0.90986	-0.8205	0	0	0	0	0	0	10.2729	10.2965	0	0	0	0	0	0	0	0	0	0	0	0	0	0	0	0	0	0	0	0	0	0	0	0	0	0	0	0	0	0	0	0	0	0	0
Q8NEK5	ZN548_HUMAN	Zinc finger protein 548	ZNF548	QQIGENLSR	0.89897	-0.70035	0	0	0	0	0	0	0	0	0	0	0	0	0	0	0	0	8.23568	0	0	0	0	0	0	0	0	0	0	0	0	0	0	0	0	0	0	0	8.22318	0	0	0	0	0	0
Q8NEM0	MCPH1_HUMAN	Microcephalin	MCPH1	MAKELQRQK	0.95187	-2.6376	0	0	0	0	0	0	0	0	0	0	0	0	0	0	0	0	0	0	0	0	0	0	0	0	0	0	0	0	0	0	0	0	0	0	0	0	0	0	0	0	0	11.3002	0
Q8NEM1	ZN680_HUMAN	Zinc finger protein 680	ZNF680	SVDESKVFK	0.93622	-1.1961	0	0	0	0	0	0	0	0	0	0	0	0	0	0	0	0	0	0	0	0	0	0	0	0	0	0	0	0	0	0	0	0	0	0	0	0	0	0	0	9.23352	9.84712	9.61682	0
Q8NEM7	SP20H_HUMAN	Transcription factor SPT20 homolog (p38-interacting protein) (p38IP)	SUPT20H C13orf19 FAM48A FP757	MKRGTPTTPK	0.95503	-1.6748	0	0	0	0	0	0	0	0	0	0	0	0	0	0	0	0	0	0	0	0	0	0	0	0	0	0	9.65628	0	0	0	0	0	0	0	0	0	0	0	0	0	0	0	0
Q8NEV4	MYO3A_HUMAN	Myosin-IIIa (EC 2.7.11.1)	MYO3A	KNGQKAAVK	0.95068	-1.5776	13.939	0	0	0	0	0	10.7481	0	8.76653	0	0	0	0	0	10.6749	0	0	0	0	0	0	0	0	0	10.7111	0	0	0	0	0	0	0	0	0	0	0	0	0	0	0	0	0	0
Q8NEV8	EXPH5_HUMAN	Exophilin-5 (Synaptotagmin-like protein homolog lacking C2 domains b) (SlaC2-b) (Slp homolog lacking C2 domains b)	EXPH5 KIAA0624 SLAC2B	ENFQEYTEKEGKMAASR	0.9146	-0.55383	0	0	0	0	0	0	0	0	0	0	0	0	0	0	0	0	0	0	0	0	0	0	0	0	0	0	0	0	0	0	0	0	0	0	0	0	0	0	0	12.7831	0	12.8509	11.082
Q8NF50	DOCK8_HUMAN	Dedicator of cytokinesis protein 8	DOCK8	GFVFNLIR	0.95131	-2.7002	0	0	0	0	0	0	0	0	0	0	0	0	0	0	0	0	0	0	0	0	0	0	0	0	0	0	0	0	0	0	0	0	0	0	0	0	8.39086	0	0	0	0	0	0
Q8NF91	SYNE1_HUMAN	Nesprin-1 (Enaptin) (KASH domain-containing protein 1) (KASH1) (Myocyte nuclear envelope protein 1) (Myne-1) (Nuclear envelope spectrin repeat protein 1) (Synaptic nuclear envelope protein 1) (Syne-1)	SYNE1 C6orf98 KIAA0796 KIAA1262 KIAA1756 MYNE1	FLASVEECR	0.95861	-8.5057	0	9.18085	0	0	0	0	0	0	9.22448	0	0	0	0	8.9191	0	0	0	0	9.6543	0	0	0	0	0	10.1828	0	0	0	0	0	0	0	0	0	0	0	0	0	0	0	0	0	0
Q8NFC6	BD1L1_HUMAN	Biorientation of chromosomes in cell division protein 1-like 1	BOD1L1 BOD1L FAM44A KIAA1327	NESKLEREHK	0.84581	-0.50519	0	0	0	0	0	0	0	0	0	0	0	0	0	0	0	0	0	0	0	0	0	10.0257	0	9.56535	0	0	0	0	0	0	0	0	0	0	0	0	0	0	0	10.375	0	10.1226	0
Q8NFF5	FAD1_HUMAN	FAD synthase (EC 2.7.7.2) (FAD pyrophosphorylase) (FMN adenylyltransferase) (Flavin adenine dinucleotide synthase) [Includes: Molybdenum cofactor biosynthesis protein-like region; FAD synthase region]	FLAD1 PP591	LAESGSSLGK	0.69538	-0.34323	0	0	0	0	0	0	0	0	0	0	0	0	0	0	0	0	0	0	0	0	0	0	0	0	0	0	0	0	0	0	0	0	0	0	0	0	0	0	0	0	0	0	0
Q8NFP9	NBEA_HUMAN	Neurobeachin (Lysosomal-trafficking regulator 2) (Protein BCL8B)	NBEA BCL8B KIAA1544 LYST2	TFSSVAR	0.88997	-0.79129	0	0	0	0	0	0	0	0	0	0	0	0	0	0	0	0	0	0	0	0	0	0	0	0	0	0	0	0	0	0	0	0	0	0	0	0	0	0	0	0	0	0	0
Q8NFR9	I17RE_HUMAN	Interleukin-17 receptor E (IL-17 receptor E) (IL-17RE)	IL17RE UNQ3056/PRO9877	GDIPPPLR	0.95525	-3.5095	0	0	0	0	0	0	0	0	0	0	0	0	0	0	0	0	0	0	0	0	0	0	0	0	0	0	0	0	0	0	0	0	0	0	0	0	0	0	0	0	0	0	0
Q8NFU7	TET1_HUMAN	Methylcytosine dioxygenase TET1 (EC 1.14.11.n2) (CXXC-type zinc finger protein 6) (Leukemia-associated protein with a CXXC domain) (Ten-eleven translocation 1 gene protein)	TET1 CXXC6 KIAA1676 LCX	AILYTVRKDLQDPNLQGEPPK	0.95223	-1.9808	0	0	0	0	10.7257	0	0	0	0	0	0	0	0	0	0	0	0	0	0	0	0	0	0	0	0	0	0	0	0	0	0	0	0	0	0	0	0	0	0	0	0	0	0
Q8NFY4	SEM6D_HUMAN	Semaphorin-6D	SEMA6D KIAA1479	DAESAQSCTDSSGSFAK	0.9103	-0.9383	0	0	0	0	0	0	0	0	0	0	0	0	0	0	0	0	0	0	0	0	0	0	0	0	0	0	0	0	0	0	0	0	0	0	0	0	0	0	0	9.58894	9.59292	9.5298	0
Q8NG08	HELB_HUMAN	DNA helicase B (hDHB) (EC 3.6.4.12)	HELB	ARSSPYLRQLQGPLLPPR	0.91382	-0.87832	0	0	0	0	0	0	0	0	0	0	0	0	0	0	0	0	0	0	0	0	0	0	0	0	0	0	0	0	0	0	0	0	0	0	0	0	0	0	0	0	0	9.11699	0
Q8NG83	OR2M3_HUMAN	Olfactory receptor 2M3 (Olfactory receptor 2M6) (Olfactory receptor OR1-54)	OR2M3 OR2M3P OR2M6	AFMKILGKGK	0.89286	-0.7956	0	9.61162	0	0	0	0	0	0	0	0	0	0	0	0	0	0	0	0	0	0	0	0	0	0	0	0	0	0	0	0	0	0	0	0	0	0	0	0	0	0	0	0	0
Q8NGC1	O11G2_HUMAN	Olfactory receptor 11G2 (Olfactory receptor OR14-34)	OR11G2	VPSAAGR	0.83713	-0.4823	0	0	0	0	0	0	0	0	0	0	0	0	0	0	0	17.7247	17.5523	0	0	0	0	0	0	0	0	0	16.1571	12.1421	0	0	0	0	0	0	0	0	0	0	0	0	0	0	0
Q8NGE9	OR9Q2_HUMAN	Olfactory receptor 9Q2	OR9Q2 OR9Q2P	SKPARRP	0.94968	-1.5632	0	0	0	0	0	0	10.4494	0	0	0	0	0	0	0	0	0	0	0	0	0	0	0	0	0	0	0	0	0	0	0	0	0	0	0	0	0	0	0	0	0	0	0	0
Q8NGF0	O52B6_HUMAN	Olfactory receptor 52B6 (Olfactory receptor OR11-47)	OR52B6	MAQVRALHK	0.94157	-1.5011	0	0	0	0	0	0	0	0	0	0	0	0	0	0	0	9.76162	0	9.81634	0	0	0	0	0	0	0	0	0	0	0	0	0	0	0	0	0	0	0	0	0	0	0	0	0
Q8NGI2	O52N4_HUMAN	Olfactory receptor 52N4 (Olfactory receptor OR11-64)	OR52N4	VGTATFLR	0.89437	-0.76176	0	0	0	0	0	0	0	0	0	0	0	0	0	0	0	0	0	0	0	0	0	0	0	0	0	0	0	10.3332	0	0	0	0	0	0	0	0	0	0	0	0	0	0	0
Q8NGI4	OR4DB_HUMAN	Olfactory receptor 4D11	OR4D11 OR4D11P	ELGNVTRVK	0.95425	-1.6038	0	0	0	0	0	0	0	0	0	0	0	0	0	0	0	9.98584	0	0	0	0	0	0	0	0	0	0	0	0	0	0	0	0	0	0	0	0	0	0	0	0	0	0	0
Q8NGJ1	OR4D6_HUMAN	Olfactory receptor 4D6 (Olfactory receptor OR11-250)	OR4D6	LGPSESR	0.8914	-0.76397	0	0	0	0	0	0	0	0	0	0	0	0	0	0	0	0	0	0	0	0	0	0	0	0	0	0	0	0	0	0	0	0	0	0	0	0	0	0	0	0	11.8775	0	0
Q8NGK1	O51G1_HUMAN	Olfactory receptor 51G1 (Olfactory receptor 51G3) (Olfactory receptor OR11-29)	OR51G1 OR51G3P	KFQFIKSLR	0.73204	-0.36628	0	0	0	0	0	10.6266	0	0	0	0	0	0	0	0	0	0	0	10.5172	0	0	0	0	0	0	0	0	0	0	0	10.6108	0	0	0	0	0	0	0	0	0	0	0	0	0
Q8NGS0	OR1N1_HUMAN	Olfactory receptor 1N1 (Olfactory receptor 1-26) (OR1-26) (Olfactory receptor 1N3) (Olfactory receptor OR9-22)	OR1N1 OR1N3	DMKGALK	0.95023	-1.5719	0	0	0	0	0	0	0	0	0	0	0	0	0	0	0	0	0	0	0	0	0	0	0	0	0	0	0	0	0	0	0	0	0	0	0	0	0	0	0	0	11.6027	0	0
Q8NGY7	O10J6_HUMAN	Putative olfactory receptor 10J6	OR10J6P OR10J6	IASAEGWK	0.70847	-0.32822	0	0	0	0	0	0	0	0	0	0	0	0	0	0	12.2746	0	0	0	0	0	0	0	0	0	11.1588	0	0	0	0	0	0	0	0	0	0	0	0	0	0	0	0	0	0
Q8NHM5	KDM2B_HUMAN	Lysine-specific demethylase 2B (EC 1.14.11.27) (CXXC-type zinc finger protein 2) (F-box and leucine-rich repeat protein 10) (F-box protein FBL10) (F-box/LRR-repeat protein 10) (JmjC domain-containing histone demethylation protein 1B) (Jumonji domain-containing EMSY-interactor methyltransferase motif protein) (Protein JEMMA) (Protein-containing CXXC domain 2) ([Histone-H3]-lysine-36 demethylase 1B)	KDM2B CXXC2 FBL10 FBXL10 JHDM1B NDY1 PCCX2	FGGPGRMK	0.95187	-2.8743	0	0	0	0	9.31232	0	0	0	0	0	0	0	0	0	0	0	0	0	0	0	0	9.80328	0	0	0	0	0	0	0	0	0	0	0	0	0	0	0	0	0	0	0	0	0
Q8NHP6	MSPD2_HUMAN	Motile sperm domain-containing protein 2	MOSPD2	AFKKPLSVFK	0.9512	-2.1215	0	0	0	0	0	0	0	0	0	0	0	0	0	0	0	0	0	0	0	0	0	0	0	0	0	0	0	0	0	12.7365	0	12.7204	0	0	0	0	0	0	0	0	12.466	0	0
Q8NHQ8	RASF8_HUMAN	Ras association domain-containing protein 8 (Carcinoma-associated protein HOJ-1)	RASSF8 C12orf2	SLGQATK	0.90958	-0.82415	0	0	0	0	0	0	0	0	0	0	0	0	0	0	0	0	0	0	9.59828	9.33537	0	0	0	0	9.86827	9.98911	10.1349	0	0	0	0	0	0	0	0	0	0	0	0	0	0	9.92322	0
Q8NHU3	SMS2_HUMAN	Phosphatidylcholine:ceramide cholinephosphotransferase 2 (EC 2.7.8.27) (Sphingomyelin synthase 2)	SGMS2 SMS2	IGEDNEK	0.95674	-1.8092	0	0	0	0	0	0	0	0	0	0	0	0	0	0	0	0	0	0	0	0	0	0	0	0	0	0	0	0	0	0	0	0	0	0	0	0	0	0	0	0	0	9.82901	0
Q8NHU6	TDRD7_HUMAN	Tudor domain-containing protein 7 (PCTAIRE2-binding protein) (Tudor repeat associator with PCTAIRE-2) (Trap)	TDRD7 PCTAIRE2BP	VPLSPLPGPK	0.88894	-0.79215	10.2143	0	10.4993	0	0	0	0	0	0	0	0	0	0	0	0	0	0	0	0	0	0	0	0	0	0	0	0	0	0	0	0	0	0	0	0	0	0	0	0	0	0	0	0
Q8NHY0	B4GN2_HUMAN	Beta-1,4 N-acetylgalactosaminyltransferase 2 (EC 2.4.1.-) (Sd(a) beta-1,4-GalNAc transferase) (UDP-GalNAc:Neu5Aca2-3Galb-R b1,4-N-acetylgalactosaminyltransferase)	B4GALNT2 GALGT2	TFLRPHK	0.88704	-0.78757	0	0	0	0	0	0	0	0	0	0	0	0	0	0	0	0	10.3642	0	0	0	0	0	0	0	0	0	0	0	0	0	0	0	0	0	0	0	0	0	0	0	0	0	0
Q8NI08	NCOA7_HUMAN	Nuclear receptor coactivator 7 (140 kDa estrogen receptor-associated protein) (Estrogen nuclear receptor coactivator 1)	NCOA7 ERAP140 ESNA1 Nbla00052 Nbla10993	KQSYFAR	0.93143	-1.1455	0	0	0	0	0	0	0	0	0	0	0	0	0	0	0	0	0	0	0	0	0	0	0	0	0	10.7392	0	0	0	0	0	0	0	0	0	0	0	0	0	0	0	0	0
Q8TAE7	KCNG3_HUMAN	Potassium voltage-gated channel subfamily G member 3 (Voltage-gated potassium channel subunit Kv10.1) (Voltage-gated potassium channel subunit Kv6.3)	KCNG3	YSAGPGR	0.891	-0.80052	0	0	0	0	0	0	0	0	0	0	0	0	0	0	0	0	0	0	0	0	0	0	0	0	0	0	11.3038	0	0	0	0	0	0	0	0	0	0	0	0	0	0	0	0
[truncated: 764 more rows]
[truncated: 11 more columns]
